# Supplementary material for: Mechanism for Utilization of the Populus-Derived Metabolite Salicin by a Pseudomonas—Rahnella Co-Culture
Source: Metabolites. 2023 Jan 17;13(2):140. doi: 10.3390/metabo13020140 (PMC9959693; doi:10.3390/metabo13020140)
Supplement: Supplementary file 1 [file metabolites-13-00140-s001.zip]

Archive with 18 entries (18 files):
- FigureS1.jpg
- FigureS2.jpg
- FigureS3.jpg
- FigureS4.jpg
- FigureS5.jpg
- FigureS6.jpg
- FigureS7.jpg
- FigureS8.jpg
- Table S10_Detected_Proteome.xlsx
- Table S1_proposedgenes_GM16.xlsx
- Table S2_GM16Prot_GluVSalOH.xlsx
- Table S3_proposedGenes_OV744.xlsx
- Table S4_OV744Prot_GluVSalcn.xlsx
- Table S5_qPCR_co-culture.xlsx
- Table S6_stableStateDetermination.xlsx
- Table S7_OV744_monoculture_qPCRData.xlsx
- Table S8_CocultureVGluMonocultures.xlsx
- Table S9_probable_saloh_exporters_OV744.xlsx
