# Supplementary material for: Mechanism for Utilization of the Populus-Derived Metabolite Salicin by a Pseudomonas—Rahnella Co-Culture
Source: Metabolites. 2023 Jan 17;13(2):140. doi: 10.3390/metabo13020140 (PMC9959693; doi:10.3390/metabo13020140)
Supplement: Supplementary file 1 [file metabolites-13-00140-s001.zip › Table S10_Detected_Proteome.xlsx]

## Sheet: Legend
Explanation	Column Header
IMG Gene ID(s) corresponding to this protein (group)	Protein
Number of identified tryptic peptides (Sequence Count) in each LC-MS-MS measurement	Sequence Count, with individual columns for samples and replicates (x=1,2,3): GM16_Glux: Pseudomonas sp. GM16 grown in MOPS medium supplemented with glucose GM16_Salx: Pseudomonas sp. GM16 grown in MOPS medium supplemented with salicyl alcohol OG_Salx: coculture of Pseudomonas sp. GM16 and Rahnella sp.OV744 grown in MOPS medium supplemented with salicin OV744_Glux: Rahnella sp.OV744 grown in MOPS…
Sequence Count for tryptic peptides that occur only in this protein (among predicted proteins for Pseudomonas sp. GM16 and Rahnella sp. OV744)	Unique Sequence Count, with individual columns for samples and replicates (see above)
number of identified tandem mass spectra assigned to this protein (Spectrum Count)	Spectrum Count, with individual columns for samples and replicates (see above)
Spectrum Count corrected for shared peptides, as follows: uSpC + sSpC * d_factor, where uSpC = Spectrum Count from peptides unique to the current protein, sSpC = Spectrum Count from "shared" peptides also found in other proteins, and d_factor is as defined below (Zhang, Y., Wen, Z. H., Washburn, M. P., and Florens, L. (2010) Refinements to Label Free Proteome Quantitation: How to Deal with Peptid…	Distributed Spectrum Count, with individual columns for samples and replicates (see above)
Fraction of the protein's amino acid sequence covered by detected tryptic peptides	Percent Sequence Coverage, with individual columns for samples and replicates (see above)
Normalized Spectral Abundance Factor: corrected and normalized estimate of protein abundance, calculated from Distributed Spectrum Count (Zybailov, B., Mosley, A. L., Sardiu, M. E., Coleman, M. K., Florens, L., and Washburn, M. P. (2006) Statistical Analysis of Membrane Proteome Expression Changes in Saccharomyces cerevisiae. Journal of Proteome Research 5, 2339-2347). NSAF sums to 1 for all prot…	NSAF (combined), with individual columns for samples and replicates (see above)
NSAF normalized separately for the two organisms; sums to 1 for all Pseudomonas sp. GM16 proteins in a single run and also sums to 1 for all Rahnella sp. OV744 proteins in a single LC-MS-MS experiment.	NSAF (by organism), with individual columns for samples and replicates (see above)
correction factor for spectrum count contributed by shared peptides; d_factor = uSpC / ΣuSpC, where uSpC is spectrum count from peptides unique to the current protein, and ΣuSpC the sum of uSpC from all proteins sharing peptides with the current protein (Zhang, Y., Wen, Z. H., Washburn, M. P., and Florens, L. (2010) Refinements to Label Free Proteome Quantitation: How to Deal with Peptides Shared…	d_factor
proteins that share one or more detected tryptic peptides with this protein	other_prots
number of amino acids in the protein	Length
identifier line of the protein FASTA file from IMG	Description

## Sheet: protein_table_NSAFbybug_2019-07
	Sequence Count															Unique Sequence Count															Raw Spectrum Count															Unique Spectrum Count
Protein	SqC GM16_Glu1	SqC GM16_Glu2	SqC GM16_Glu3	SqC GM16_Sal1	SqC GM16_Sal2	SqC GM16_Sal3	SqC OG_S1_	SqC OG_S2_	SqC OG_S3_	SqC OV744_Glu1	SqC OV744_Glu2	SqC OV744_Glu3	SqC OV744_Sal1	SqC OV744_Sal2	SqC OV744_Sal3	uSqC GM16_Glu1	uSqC GM16_Glu2	uSqC GM16_Glu3	uSqC GM16_Sal1	uSqC GM16_Sal2	uSqC GM16_Sal3	uSqC OG_S1_	uSqC OG_S2_	uSqC OG_S3_	uSqC OV744_Glu1	uSqC OV744_Glu2	uSqC OV744_Glu3	uSqC OV744_Sal1	uSqC OV744_Sal2	uSqC OV744_Sal3	SpC GM16_Glu1	SpC GM16_Glu2	SpC GM16_Glu3	SpC GM16_Sal1	SpC GM16_Sal2	SpC GM16_Sal3	SpC OG_S1_	SpC OG_S2_	SpC OG_S3_	SpC OV744_Glu1	SpC OV744_Glu2	SpC OV744_Glu3	SpC OV744_Sal1	SpC OV744_Sal2	SpC OV744_Sal3	uSpC GM16_Glu1	uSpC GM16_Glu2	uSpC GM16_Glu3	uSpC GM16_Sal1
2511410586	24	21	20	21	22	17	2	7	4	NA	NA	NA	NA	NA	NA	24	21	20	21	22	17	2	7	4	NA	NA	NA	NA	NA	NA	49	40	43	31	53	36	5	11	7	NA	NA	NA	NA	NA	NA	49	40	43	31
2511410587	5	2	7	5	4	6	3	2	3	NA	NA	NA	NA	NA	NA	5	2	7	5	4	6	3	2	3	NA	NA	NA	NA	NA	NA	11	2	11	8	17	11	3	3	6	NA	NA	NA	NA	NA	NA	11	2	11	8
2511410588	13	11	12	13	11	12	7	4	7	NA	NA	NA	NA	NA	NA	13	11	12	13	11	12	7	4	7	NA	NA	NA	NA	NA	NA	48	42	46	41	57	36	24	9	23	NA	NA	NA	NA	NA	NA	48	42	46	41
2511410589	10	7	10	7	9	7	5	2	7	NA	NA	NA	NA	NA	NA	10	7	10	7	9	7	5	2	7	NA	NA	NA	NA	NA	NA	25	18	20	12	32	19	19	12	26	NA	NA	NA	NA	NA	NA	25	18	20	12
2511410590	8	9	10	8	7	11	2	2	NA	NA	NA	NA	NA	NA	NA	8	9	10	8	7	11	2	2	NA	NA	NA	NA	NA	NA	NA	24	21	22	16	29	22	2	3	NA	NA	NA	NA	NA	NA	NA	24	21	22	16
2511410591	NA	NA	NA	NA	NA	2	NA	NA	NA	NA	NA	NA	NA	NA	NA	NA	NA	NA	NA	NA	2	NA	NA	NA	NA	NA	NA	NA	NA	NA	NA	NA	NA	NA	NA	2	NA	NA	NA	NA	NA	NA	NA	NA	NA	0	0	0	0
2511410592	2	3	2	2	3	2	NA	NA	NA	NA	NA	NA	NA	NA	NA	2	3	2	2	3	2	NA	NA	NA	NA	NA	NA	NA	NA	NA	3	4	2	2	3	2	NA	NA	NA	NA	NA	NA	NA	NA	NA	3	4	2	2
2511410593	4	6	5	10	NA	3	NA	NA	NA	NA	NA	NA	NA	NA	NA	4	6	5	10	NA	3	NA	NA	NA	NA	NA	NA	NA	NA	NA	4	8	5	10	NA	4	NA	NA	NA	NA	NA	NA	NA	NA	NA	4	8	5	10
2511410594	6	5	7	6	5	5	2	NA	2	NA	NA	NA	NA	NA	NA	4	3	4	4	3	3	NA	NA	NA	NA	NA	NA	NA	NA	NA	26	36	35	29	31	34	5	NA	5	NA	NA	NA	NA	NA	NA	19	18	24	21
2511410597	2	2	5	3	2	5	NA	2	NA	NA	NA	NA	NA	NA	NA	2	2	5	2	2	5	NA	1	NA	NA	NA	NA	NA	NA	NA	4	5	7	4	5	7	NA	3	NA	NA	NA	NA	NA	NA	NA	4	5	7	3
2511410599	4	8	4	9	6	5	NA	NA	NA	NA	NA	NA	NA	NA	NA	4	8	4	9	6	5	NA	NA	NA	NA	NA	NA	NA	NA	NA	4	8	5	10	6	7	NA	NA	NA	NA	NA	NA	NA	NA	NA	4	8	5	10
2511410600	9	12	12	9	9	9	5	5	2	NA	NA	NA	NA	NA	NA	9	12	12	9	9	9	5	5	2	NA	NA	NA	NA	NA	NA	14	19	20	11	13	14	7	5	2	NA	NA	NA	NA	NA	NA	14	19	20	11
2511410601	4	2	NA	NA	4	2	NA	NA	NA	NA	NA	NA	NA	NA	NA	4	2	NA	NA	4	2	NA	NA	NA	NA	NA	NA	NA	NA	NA	4	2	NA	NA	5	2	NA	NA	NA	NA	NA	NA	NA	NA	NA	4	2	0	0
2511410603	12	15	14	15	8	10	7	4	5	NA	NA	NA	NA	NA	NA	12	15	14	15	8	10	7	4	5	NA	NA	NA	NA	NA	NA	22	18	24	20	18	12	10	4	7	NA	NA	NA	NA	NA	NA	22	18	24	20
2511410604	NA	2	4	3	2	4	NA	NA	2	NA	NA	NA	NA	NA	NA	NA	2	4	3	2	4	NA	NA	2	NA	NA	NA	NA	NA	NA	NA	3	4	3	2	5	NA	NA	2	NA	NA	NA	NA	NA	NA	0	3	4	3
2511410612	2	NA	2	NA	NA	NA	NA	NA	NA	NA	NA	NA	NA	NA	NA	2	NA	2	NA	NA	NA	NA	NA	NA	NA	NA	NA	NA	NA	NA	2	NA	2	NA	NA	NA	NA	NA	NA	NA	NA	NA	NA	NA	NA	2	0	2	0
2511410614	3	2	2	NA	NA	NA	NA	NA	NA	NA	NA	NA	NA	NA	NA	3	2	2	NA	NA	NA	NA	NA	NA	NA	NA	NA	NA	NA	NA	3	2	2	NA	NA	NA	NA	NA	NA	NA	NA	NA	NA	NA	NA	3	2	2	0
2511410615	4	6	7	7	4	5	NA	NA	NA	NA	NA	NA	NA	NA	NA	4	6	7	7	4	5	NA	NA	NA	NA	NA	NA	NA	NA	NA	5	9	10	7	6	8	NA	NA	NA	NA	NA	NA	NA	NA	NA	5	9	10	7
2511410616	6	5	2	NA	NA	NA	NA	NA	NA	NA	NA	NA	NA	NA	NA	6	5	2	NA	NA	NA	NA	NA	NA	NA	NA	NA	NA	NA	NA	8	7	2	NA	NA	NA	NA	NA	NA	NA	NA	NA	NA	NA	NA	8	7	2	0
2511410617	4	5	3	NA	NA	NA	NA	NA	NA	NA	NA	NA	NA	NA	NA	3	4	2	NA	NA	NA	NA	NA	NA	NA	NA	NA	NA	NA	NA	7	6	3	NA	NA	NA	NA	NA	NA	NA	NA	NA	NA	NA	NA	6	5	2	0
2511410620	11	20	16	9	18	14	NA	NA	2	NA	NA	NA	NA	NA	NA	11	20	16	9	18	14	NA	NA	2	NA	NA	NA	NA	NA	NA	13	25	22	10	26	19	NA	NA	2	NA	NA	NA	NA	NA	NA	13	25	22	10
2511410621	5	7	4	2	2	4	NA	NA	NA	NA	NA	NA	NA	NA	NA	5	7	4	2	2	4	NA	NA	NA	NA	NA	NA	NA	NA	NA	5	12	4	3	2	5	NA	NA	NA	NA	NA	NA	NA	NA	NA	5	12	4	3
2511410624	NA	2	4	2	4	NA	NA	NA	NA	NA	NA	NA	NA	NA	NA	NA	2	4	2	4	NA	NA	NA	NA	NA	NA	NA	NA	NA	NA	NA	2	5	2	6	NA	NA	NA	NA	NA	NA	NA	NA	NA	NA	0	2	5	2
2511410625	2	2	2	NA	NA	NA	NA	NA	NA	NA	NA	NA	NA	NA	NA	2	2	2	NA	NA	NA	NA	NA	NA	NA	NA	NA	NA	NA	NA	3	2	2	NA	NA	NA	NA	NA	NA	NA	NA	NA	NA	NA	NA	3	2	2	0
2511410626	3	5	4	NA	NA	NA	NA	NA	2	NA	NA	NA	NA	NA	NA	3	5	4	NA	NA	NA	NA	NA	2	NA	NA	NA	NA	NA	NA	3	9	5	NA	NA	NA	NA	NA	2	NA	NA	NA	NA	NA	NA	3	9	5	0
2511410629	NA	2	NA	NA	NA	NA	NA	NA	NA	NA	NA	NA	NA	NA	NA	NA	2	NA	NA	NA	NA	NA	NA	NA	NA	NA	NA	NA	NA	NA	NA	3	NA	NA	NA	NA	NA	NA	NA	NA	NA	NA	NA	NA	NA	0	3	0	0
2511410636	NA	2	4	NA	2	3	NA	NA	NA	NA	NA	NA	NA	NA	NA	NA	2	4	NA	2	3	NA	NA	NA	NA	NA	NA	NA	NA	NA	NA	2	4	NA	2	3	NA	NA	NA	NA	NA	NA	NA	NA	NA	0	2	4	0
2511410639	5	8	5	5	4	4	NA	NA	NA	NA	NA	NA	NA	NA	NA	5	8	5	5	4	4	NA	NA	NA	NA	NA	NA	NA	NA	NA	6	8	5	6	4	4	NA	NA	NA	NA	NA	NA	NA	NA	NA	6	8	5	6
2511410654	4	NA	2	2	2	2	NA	NA	NA	NA	NA	NA	NA	NA	NA	4	NA	2	2	2	2	NA	NA	NA	NA	NA	NA	NA	NA	NA	6	NA	2	2	3	2	NA	NA	NA	NA	NA	NA	NA	NA	NA	6	0	2	2
2511410662	NA	NA	NA	NA	2	2	5	6	4	NA	NA	NA	NA	NA	NA	NA	NA	NA	NA	2	2	5	6	4	NA	NA	NA	NA	NA	NA	NA	NA	NA	NA	2	2	10	7	7	NA	NA	NA	NA	NA	NA	0	0	0	0
2511410663	3	5	3	NA	5	3	3	NA	3	NA	NA	NA	NA	NA	NA	3	5	3	NA	5	3	3	NA	3	NA	NA	NA	NA	NA	NA	6	7	3	NA	8	3	3	NA	6	NA	NA	NA	NA	NA	NA	6	7	3	0
2511410665	3	3	2	2	3	NA	NA	NA	NA	NA	NA	NA	NA	NA	NA	3	3	2	2	3	NA	NA	NA	NA	NA	NA	NA	NA	NA	NA	6	5	2	2	4	NA	NA	NA	NA	NA	NA	NA	NA	NA	NA	6	5	2	2
2511410666	4	5	3	3	6	7	NA	NA	3	NA	NA	NA	NA	NA	NA	4	5	3	3	6	7	NA	NA	3	NA	NA	NA	NA	NA	NA	4	6	4	5	7	9	NA	NA	3	NA	NA	NA	NA	NA	NA	4	6	4	5
2511410668	5	3	NA	3	NA	2	NA	NA	NA	NA	NA	NA	NA	NA	NA	5	3	NA	3	NA	2	NA	NA	NA	NA	NA	NA	NA	NA	NA	6	7	NA	4	NA	2	NA	NA	NA	NA	NA	NA	NA	NA	NA	6	7	0	4
2511410669	2	NA	NA	NA	NA	NA	NA	NA	NA	NA	NA	NA	NA	NA	NA	2	NA	NA	NA	NA	NA	NA	NA	NA	NA	NA	NA	NA	NA	NA	2	NA	NA	NA	NA	NA	NA	NA	NA	NA	NA	NA	NA	NA	NA	2	0	0	0
2511410674	2	3	NA	NA	2	2	NA	NA	NA	NA	NA	NA	NA	NA	NA	2	3	NA	NA	2	2	NA	NA	NA	NA	NA	NA	NA	NA	NA	2	3	NA	NA	2	2	NA	NA	NA	NA	NA	NA	NA	NA	NA	2	3	0	0
2511410675	NA	2	NA	NA	NA	NA	NA	NA	NA	NA	NA	NA	NA	NA	NA	NA	2	NA	NA	NA	NA	NA	NA	NA	NA	NA	NA	NA	NA	NA	NA	2	NA	NA	NA	NA	NA	NA	NA	NA	NA	NA	NA	NA	NA	0	2	0	0
2511410676	3	2	2	NA	NA	NA	NA	NA	NA	NA	NA	NA	NA	NA	NA	3	2	2	NA	NA	NA	NA	NA	NA	NA	NA	NA	NA	NA	NA	3	2	2	NA	NA	NA	NA	NA	NA	NA	NA	NA	NA	NA	NA	3	2	2	0
2511410677	5	6	3	2	4	3	NA	NA	2	NA	NA	NA	NA	NA	NA	5	6	3	2	4	3	NA	NA	2	NA	NA	NA	NA	NA	NA	6	7	4	3	4	5	NA	NA	2	NA	NA	NA	NA	NA	NA	6	7	4	3
2511410678	NA	NA	2	NA	NA	NA	NA	NA	NA	NA	NA	NA	NA	NA	NA	NA	NA	2	NA	NA	NA	NA	NA	NA	NA	NA	NA	NA	NA	NA	NA	NA	2	NA	NA	NA	NA	NA	NA	NA	NA	NA	NA	NA	NA	0	0	2	0
2511410680	NA	2	2	NA	3	3	NA	NA	NA	NA	NA	NA	NA	NA	NA	NA	2	2	NA	3	3	NA	NA	NA	NA	NA	NA	NA	NA	NA	NA	5	3	NA	5	3	NA	NA	NA	NA	NA	NA	NA	NA	NA	0	5	3	0
2511410681	6	11	7	14	10	12	NA	NA	2	NA	NA	NA	NA	NA	NA	6	11	7	14	10	12	NA	NA	2	NA	NA	NA	NA	NA	NA	6	14	9	18	14	15	NA	NA	2	NA	NA	NA	NA	NA	NA	6	14	9	18
2511410682	NA	NA	NA	2	NA	NA	NA	NA	NA	NA	NA	NA	NA	NA	NA	NA	NA	NA	1	NA	NA	NA	NA	NA	NA	NA	NA	NA	NA	NA	NA	NA	NA	2	NA	NA	NA	NA	NA	NA	NA	NA	NA	NA	NA	0	0	0	1
2511410683	3	4	4	2	3	NA	NA	NA	NA	NA	NA	NA	NA	NA	NA	3	4	4	2	3	NA	NA	NA	NA	NA	NA	NA	NA	NA	NA	3	5	5	4	4	NA	NA	NA	NA	NA	NA	NA	NA	NA	NA	3	5	5	4
2511410684	44	38	41	41	40	42	14	10	15	2	2	2	2	2	NA	41	38	37	36	37	40	11	7	12	NA	NA	NA	NA	NA	NA	95	103	105	89	127	111	25	37	33	6	4	3	3	6	NA	90	103	98	82
2511410685	NA	NA	2	3	NA	2	NA	NA	NA	NA	NA	NA	NA	NA	NA	NA	NA	2	3	NA	2	NA	NA	NA	NA	NA	NA	NA	NA	NA	NA	NA	2	3	NA	2	NA	NA	NA	NA	NA	NA	NA	NA	NA	0	0	2	3
2511410686	2	NA	NA	NA	2	NA	NA	NA	NA	NA	NA	NA	NA	NA	NA	2	NA	NA	NA	2	NA	NA	NA	NA	NA	NA	NA	NA	NA	NA	2	NA	NA	NA	3	NA	NA	NA	NA	NA	NA	NA	NA	NA	NA	2	0	0	0
2511410687	8	6	6	10	6	6	NA	NA	NA	NA	NA	NA	NA	NA	NA	8	6	6	10	6	6	NA	NA	NA	NA	NA	NA	NA	NA	NA	12	8	9	13	9	6	NA	NA	NA	NA	NA	NA	NA	NA	NA	12	8	9	13
2511410689	3	3	5	3	5	4	2	2	NA	NA	NA	NA	NA	NA	NA	3	3	5	3	5	4	2	2	NA	NA	NA	NA	NA	NA	NA	3	4	5	3	5	5	2	3	NA	NA	NA	NA	NA	NA	NA	3	4	5	3
2511410690	4	2	3	2	4	4	2	NA	NA	NA	NA	NA	NA	NA	NA	4	2	3	2	4	4	2	NA	NA	NA	NA	NA	NA	NA	NA	10	4	12	6	10	12	6	NA	NA	NA	NA	NA	NA	NA	NA	10	4	12	6
2511410692	3	4	4	6	3	6	3	3	4	NA	NA	NA	NA	NA	NA	3	4	4	6	3	6	3	3	4	NA	NA	NA	NA	NA	NA	14	13	13	10	11	11	5	6	6	NA	NA	NA	NA	NA	NA	14	13	13	10
2511410693	8	9	7	9	9	8	10	8	9	NA	NA	NA	NA	NA	NA	8	9	7	9	9	8	10	8	9	NA	NA	NA	NA	NA	NA	33	34	36	36	49	34	35	33	40	NA	NA	NA	NA	NA	NA	33	34	36	36
2511410695	4	5	3	5	4	2	NA	NA	NA	NA	NA	NA	NA	NA	NA	4	5	3	5	4	2	NA	NA	NA	NA	NA	NA	NA	NA	NA	5	5	4	7	5	3	NA	NA	NA	NA	NA	NA	NA	NA	NA	5	5	4	7
2511410697	NA	3	3	NA	3	NA	NA	NA	NA	NA	NA	NA	NA	NA	NA	NA	3	3	NA	3	NA	NA	NA	NA	NA	NA	NA	NA	NA	NA	NA	3	5	NA	3	NA	NA	NA	NA	NA	NA	NA	NA	NA	NA	0	3	5	0
2511410698	4	4	NA	2	3	2	NA	NA	NA	NA	NA	NA	NA	NA	NA	4	4	NA	2	3	2	NA	NA	NA	NA	NA	NA	NA	NA	NA	5	4	NA	3	5	4	NA	NA	NA	NA	NA	NA	NA	NA	NA	5	4	0	3
2511410699	2	NA	NA	NA	NA	NA	NA	NA	NA	NA	NA	NA	NA	NA	NA	2	NA	NA	NA	NA	NA	NA	NA	NA	NA	NA	NA	NA	NA	NA	2	NA	NA	NA	NA	NA	NA	NA	NA	NA	NA	NA	NA	NA	NA	2	0	0	0
2511410700	3	2	NA	3	2	NA	NA	NA	NA	NA	NA	NA	NA	NA	NA	3	2	NA	3	2	NA	NA	NA	NA	NA	NA	NA	NA	NA	NA	3	4	NA	3	2	NA	NA	NA	NA	NA	NA	NA	NA	NA	NA	3	4	0	3
2511410701	NA	2	NA	NA	NA	2	NA	NA	NA	NA	NA	NA	NA	NA	NA	NA	2	NA	NA	NA	2	NA	NA	NA	NA	NA	NA	NA	NA	NA	NA	2	NA	NA	NA	2	NA	NA	NA	NA	NA	NA	NA	NA	NA	0	2	0	0
2511410703	2	3	2	NA	NA	NA	NA	NA	NA	NA	NA	NA	NA	NA	NA	2	3	2	NA	NA	NA	NA	NA	NA	NA	NA	NA	NA	NA	NA	2	4	4	NA	NA	NA	NA	NA	NA	NA	NA	NA	NA	NA	NA	2	4	4	0
2511410705	3	NA	3	4	4	NA	NA	NA	NA	NA	NA	NA	NA	NA	NA	3	NA	3	4	4	NA	NA	NA	NA	NA	NA	NA	NA	NA	NA	5	NA	3	4	5	NA	NA	NA	NA	NA	NA	NA	NA	NA	NA	5	0	3	4
2511410706	4	3	4	3	4	3	NA	NA	NA	NA	NA	NA	NA	NA	NA	4	3	4	3	4	3	NA	NA	NA	NA	NA	NA	NA	NA	NA	4	3	4	3	6	3	NA	NA	NA	NA	NA	NA	NA	NA	NA	4	3	4	3
2511410708	NA	2	NA	NA	NA	NA	NA	NA	NA	NA	NA	NA	NA	NA	NA	NA	2	NA	NA	NA	NA	NA	NA	NA	NA	NA	NA	NA	NA	NA	NA	2	NA	NA	NA	NA	NA	NA	NA	NA	NA	NA	NA	NA	NA	0	2	0	0
2511410710	2	3	4	5	2	6	NA	NA	NA	NA	NA	NA	NA	NA	NA	2	3	4	5	2	6	NA	NA	NA	NA	NA	NA	NA	NA	NA	2	5	6	7	5	7	NA	NA	NA	NA	NA	NA	NA	NA	NA	2	5	6	7
2511410714	3	3	2	NA	NA	NA	NA	NA	NA	NA	NA	NA	NA	NA	NA	3	3	2	NA	NA	NA	NA	NA	NA	NA	NA	NA	NA	NA	NA	4	5	2	NA	NA	NA	NA	NA	NA	NA	NA	NA	NA	NA	NA	4	5	2	0
2511410715	NA	NA	2	NA	NA	NA	NA	NA	NA	NA	NA	NA	NA	NA	NA	NA	NA	2	NA	NA	NA	NA	NA	NA	NA	NA	NA	NA	NA	NA	NA	NA	2	NA	NA	NA	NA	NA	NA	NA	NA	NA	NA	NA	NA	0	0	2	0
2511410716	NA	NA	2	NA	2	NA	NA	NA	NA	NA	NA	NA	NA	NA	NA	NA	NA	2	NA	2	NA	NA	NA	NA	NA	NA	NA	NA	NA	NA	NA	NA	2	NA	2	NA	NA	NA	NA	NA	NA	NA	NA	NA	NA	0	0	2	0
2511410717	NA	2	NA	NA	NA	NA	NA	NA	NA	NA	NA	NA	NA	NA	NA	NA	2	NA	NA	NA	NA	NA	NA	NA	NA	NA	NA	NA	NA	NA	NA	2	NA	NA	NA	NA	NA	NA	NA	NA	NA	NA	NA	NA	NA	0	2	0	0
2511410727	NA	5	3	2	NA	NA	2	NA	NA	NA	NA	NA	NA	NA	NA	NA	5	3	2	NA	NA	2	NA	NA	NA	NA	NA	NA	NA	NA	NA	5	3	2	NA	NA	3	NA	NA	NA	NA	NA	NA	NA	NA	0	5	3	2
2511410728	4	7	2	NA	3	NA	NA	NA	NA	NA	NA	NA	NA	NA	NA	4	7	2	NA	3	NA	NA	NA	NA	NA	NA	NA	NA	NA	NA	4	9	2	NA	3	NA	NA	NA	NA	NA	NA	NA	NA	NA	NA	4	9	2	0
2511410730	3	NA	4	4	2	3	NA	NA	2	NA	NA	NA	NA	NA	NA	3	NA	4	4	2	3	NA	NA	2	NA	NA	NA	NA	NA	NA	3	NA	5	4	3	5	NA	NA	3	NA	NA	NA	NA	NA	NA	3	0	5	4
2511410733	12	19	20	20	20	15	5	3	6	NA	NA	NA	NA	NA	NA	12	19	20	20	20	15	5	3	6	NA	NA	NA	NA	NA	NA	15	30	30	26	43	24	6	6	9	NA	NA	NA	NA	NA	NA	15	30	30	26
2511410734	16	16	20	18	18	24	12	11	11	NA	NA	NA	NA	NA	NA	6	5	7	7	5	8	3	4	3	NA	NA	NA	NA	NA	NA	59	71	75	75	101	75	70	65	76	NA	NA	NA	NA	NA	NA	21	27	31	31
2511410735	18	17	20	15	17	22	8	4	7	NA	NA	NA	NA	NA	NA	3	4	4	3	5	6	1	1	1	NA	NA	NA	NA	NA	NA	95	85	84	65	98	100	37	34	46	NA	NA	NA	NA	NA	NA	19	24	15	17
2511410736	4	3	3	2	2	4	NA	NA	NA	NA	NA	NA	NA	NA	NA	4	3	3	2	2	4	NA	NA	NA	NA	NA	NA	NA	NA	NA	7	3	3	2	3	4	NA	NA	NA	NA	NA	NA	NA	NA	NA	7	3	3	2
2511410737	4	2	4	3	4	4	NA	NA	NA	NA	NA	NA	NA	NA	NA	4	2	4	3	4	4	NA	NA	NA	NA	NA	NA	NA	NA	NA	8	2	6	5	7	5	NA	NA	NA	NA	NA	NA	NA	NA	NA	8	2	6	5
2511410738	7	5	6	6	3	6	2	NA	2	NA	NA	NA	2	NA	NA	7	5	6	6	3	6	2	NA	2	NA	NA	NA	1	NA	NA	9	6	10	6	4	8	2	NA	3	NA	NA	NA	3	NA	NA	9	6	10	6
2511410739	2	2	NA	NA	NA	NA	NA	NA	NA	NA	NA	NA	NA	NA	NA	2	2	NA	NA	NA	NA	NA	NA	NA	NA	NA	NA	NA	NA	NA	2	2	NA	NA	NA	NA	NA	NA	NA	NA	NA	NA	NA	NA	NA	2	2	0	0
2511410742	12	12	17	12	9	12	5	4	4	NA	NA	NA	NA	NA	NA	12	12	17	12	9	12	5	4	4	NA	NA	NA	NA	NA	NA	20	22	24	16	25	21	5	6	4	NA	NA	NA	NA	NA	NA	20	22	24	16
2511410743	6	8	10	10	10	8	NA	NA	4	NA	NA	NA	NA	NA	NA	6	8	10	10	10	8	NA	NA	4	NA	NA	NA	NA	NA	NA	6	14	13	11	15	9	NA	NA	4	NA	NA	NA	NA	NA	NA	6	14	13	11
2511410745	NA	NA	NA	2	NA	NA	NA	NA	NA	NA	NA	NA	NA	NA	NA	NA	NA	NA	2	NA	NA	NA	NA	NA	NA	NA	NA	NA	NA	NA	NA	NA	NA	2	NA	NA	NA	NA	NA	NA	NA	NA	NA	NA	NA	0	0	0	2
2511410749	NA	NA	NA	2	4	NA	NA	NA	NA	NA	NA	NA	NA	NA	NA	NA	NA	NA	2	4	NA	NA	NA	NA	NA	NA	NA	NA	NA	NA	NA	NA	NA	2	4	NA	NA	NA	NA	NA	NA	NA	NA	NA	NA	0	0	0	2
2511410750	NA	4	3	3	2	5	NA	NA	NA	NA	NA	NA	NA	NA	NA	NA	4	3	3	2	5	NA	NA	NA	NA	NA	NA	NA	NA	NA	NA	4	4	4	2	5	NA	NA	NA	NA	NA	NA	NA	NA	NA	0	4	4	4
2511410751	2	9	3	4	5	5	NA	NA	NA	NA	NA	NA	NA	NA	NA	2	9	3	4	5	5	NA	NA	NA	NA	NA	NA	NA	NA	NA	2	9	3	4	5	6	NA	NA	NA	NA	NA	NA	NA	NA	NA	2	9	3	4
2511410756	6	11	9	9	6	5	NA	NA	NA	NA	NA	NA	NA	NA	NA	6	11	9	9	6	5	NA	NA	NA	NA	NA	NA	NA	NA	NA	6	15	9	11	6	5	NA	NA	NA	NA	NA	NA	NA	NA	NA	6	15	9	11
2511410760	9	14	12	7	12	11	NA	2	NA	NA	NA	NA	NA	NA	NA	9	14	12	7	12	11	NA	2	NA	NA	NA	NA	NA	NA	NA	20	25	16	14	27	16	NA	4	NA	NA	NA	NA	NA	NA	NA	20	25	16	14
2511410761	18	16	19	16	16	17	9	6	6	NA	NA	NA	NA	NA	NA	18	16	19	16	16	17	9	6	6	NA	NA	NA	NA	NA	NA	44	41	61	41	62	45	12	16	9	NA	NA	NA	NA	NA	NA	44	41	61	41
2511410762	2	NA	NA	NA	NA	NA	NA	NA	NA	NA	NA	NA	NA	NA	NA	2	NA	NA	NA	NA	NA	NA	NA	NA	NA	NA	NA	NA	NA	NA	2	NA	NA	NA	NA	NA	NA	NA	NA	NA	NA	NA	NA	NA	NA	2	0	0	0
2511410763	3	NA	NA	2	3	3	NA	NA	NA	NA	NA	NA	NA	NA	NA	3	NA	NA	2	3	3	NA	NA	NA	NA	NA	NA	NA	NA	NA	4	NA	NA	2	3	3	NA	NA	NA	NA	NA	NA	NA	NA	NA	4	0	0	2
2511410769	4	4	3	3	2	2	3	2	4	NA	NA	NA	NA	NA	NA	4	4	3	3	2	2	3	2	4	NA	NA	NA	NA	NA	NA	5	5	4	4	2	4	3	2	4	NA	NA	NA	NA	NA	NA	5	5	4	4
2511410770	5	5	8	2	3	2	2	2	NA	NA	NA	NA	NA	NA	NA	5	5	8	2	3	2	2	2	NA	NA	NA	NA	NA	NA	NA	5	5	8	3	3	2	2	2	NA	NA	NA	NA	NA	NA	NA	5	5	8	3
2511410771	7	6	7	6	8	6	NA	2	NA	NA	NA	NA	NA	NA	NA	7	6	7	6	8	6	NA	2	NA	NA	NA	NA	NA	NA	NA	7	8	9	8	10	6	NA	2	NA	NA	NA	NA	NA	NA	NA	7	8	9	8
2511410772	NA	5	4	3	2	2	NA	NA	NA	NA	NA	NA	NA	NA	NA	NA	5	4	3	2	2	NA	NA	NA	NA	NA	NA	NA	NA	NA	NA	8	6	4	5	3	NA	NA	NA	NA	NA	NA	NA	NA	NA	0	8	6	4
2511410773	NA	3	NA	NA	2	2	NA	NA	NA	NA	NA	NA	NA	NA	NA	NA	3	NA	NA	2	2	NA	NA	NA	NA	NA	NA	NA	NA	NA	NA	3	NA	NA	2	2	NA	NA	NA	NA	NA	NA	NA	NA	NA	0	3	0	0
2511410774	34	31	28	28	31	31	14	9	14	NA	NA	NA	NA	NA	NA	30	29	26	26	30	26	13	8	13	NA	NA	NA	NA	NA	NA	60	54	47	42	51	60	17	23	21	NA	NA	NA	NA	NA	NA	54	50	44	39
2511410775	10	11	11	9	15	14	4	5	7	NA	2	2	2	NA	NA	10	11	11	9	15	14	4	5	6	NA	1	1	1	NA	NA	13	19	18	14	34	21	7	12	17	NA	2	2	2	NA	NA	13	19	18	14
2511410776	13	11	11	14	12	11	NA	3	4	NA	NA	NA	NA	NA	NA	13	11	11	14	12	11	NA	3	4	NA	NA	NA	NA	NA	NA	22	17	22	22	23	17	NA	3	4	NA	NA	NA	NA	NA	NA	22	17	22	22
2511410777	8	5	8	5	9	5	NA	NA	2	NA	NA	NA	NA	NA	NA	8	5	8	5	9	5	NA	NA	2	NA	NA	NA	NA	NA	NA	12	10	11	6	13	10	NA	NA	2	NA	NA	NA	NA	NA	NA	12	10	11	6
2511410778	15	17	19	15	15	11	4	6	5	NA	NA	NA	NA	NA	NA	15	17	18	15	15	11	4	6	5	NA	NA	NA	NA	NA	NA	18	21	21	18	18	14	6	7	9	NA	NA	NA	NA	NA	NA	18	21	20	18
2511410779	10	9	8	8	8	13	4	5	5	NA	NA	NA	NA	NA	NA	10	9	8	8	8	13	4	5	5	NA	NA	NA	NA	NA	NA	16	17	11	15	14	15	5	8	5	NA	NA	NA	NA	NA	NA	16	17	11	15
2511410780	55	45	55	46	46	55	25	15	28	4	4	4	9	3	4	48	40	51	42	40	46	21	15	24	NA	1	NA	2	1	1	186	226	186	134	274	238	192	108	268	14	21	25	37	7	11	150	185	169	114
2511410781	NA	NA	NA	NA	NA	2	NA	NA	NA	NA	NA	NA	NA	NA	NA	NA	NA	NA	NA	NA	2	NA	NA	NA	NA	NA	NA	NA	NA	NA	NA	NA	NA	NA	NA	4	NA	NA	NA	NA	NA	NA	NA	NA	NA	0	0	0	0
2511410782	2	NA	2	NA	NA	2	NA	NA	NA	NA	NA	NA	NA	NA	NA	2	NA	2	NA	NA	2	NA	NA	NA	NA	NA	NA	NA	NA	NA	2	NA	2	NA	NA	3	NA	NA	NA	NA	NA	NA	NA	NA	NA	2	0	2	0
2511410784	11	12	15	13	11	14	3	2	4	NA	NA	NA	NA	NA	NA	9	10	15	13	11	12	3	2	4	NA	NA	NA	NA	NA	NA	16	14	21	20	16	18	5	2	5	NA	NA	NA	NA	NA	NA	14	11	21	20
2511410785	NA	NA	NA	2	3	2	NA	NA	NA	NA	NA	NA	NA	NA	NA	NA	NA	NA	2	3	2	NA	NA	NA	NA	NA	NA	NA	NA	NA	NA	NA	NA	2	4	2	NA	NA	NA	NA	NA	NA	NA	NA	NA	0	0	0	2
2511410786	10	7	7	7	8	10	4	5	5	2	NA	NA	NA	NA	NA	10	7	7	7	8	10	3	4	4	1	NA	NA	NA	NA	NA	17	11	13	12	18	17	4	7	10	2	NA	NA	NA	NA	NA	17	11	13	12
2511410790	2	2	NA	NA	2	2	NA	NA	NA	NA	NA	NA	NA	NA	NA	2	2	NA	NA	2	2	NA	NA	NA	NA	NA	NA	NA	NA	NA	2	2	NA	NA	3	2	NA	NA	NA	NA	NA	NA	NA	NA	NA	2	2	0	0
2511410791	9	9	11	10	8	10	2	2	4	NA	NA	NA	NA	NA	NA	9	9	11	10	8	10	2	2	4	NA	NA	NA	NA	NA	NA	10	10	13	15	13	14	2	2	4	NA	NA	NA	NA	NA	NA	10	10	13	15
2511410792	NA	3	2	3	NA	NA	NA	NA	NA	NA	NA	NA	NA	NA	NA	NA	3	2	3	NA	NA	NA	NA	NA	NA	NA	NA	NA	NA	NA	NA	4	2	3	NA	NA	NA	NA	NA	NA	NA	NA	NA	NA	NA	0	4	2	3
2511410795	NA	3	NA	NA	NA	NA	NA	NA	NA	NA	NA	NA	NA	NA	NA	NA	3	NA	NA	NA	NA	NA	NA	NA	NA	NA	NA	NA	NA	NA	NA	3	NA	NA	NA	NA	NA	NA	NA	NA	NA	NA	NA	NA	NA	0	3	0	0
2511410796	5	6	5	7	6	6	NA	NA	2	NA	NA	NA	NA	NA	NA	5	6	5	7	6	6	NA	NA	2	NA	NA	NA	NA	NA	NA	7	8	5	7	11	8	NA	NA	2	NA	NA	NA	NA	NA	NA	7	8	5	7
2511410798	3	3	3	2	4	2	NA	NA	NA	NA	NA	NA	NA	NA	NA	3	3	3	2	4	2	NA	NA	NA	NA	NA	NA	NA	NA	NA	3	4	3	4	6	3	NA	NA	NA	NA	NA	NA	NA	NA	NA	3	4	3	4
2511410799	2	2	5	3	NA	2	NA	NA	2	NA	NA	NA	NA	NA	NA	2	2	5	3	NA	2	NA	NA	2	NA	NA	NA	NA	NA	NA	2	2	6	4	NA	2	NA	NA	6	NA	NA	NA	NA	NA	NA	2	2	6	4
2511410802	7	8	10	12	8	6	4	4	4	NA	NA	NA	NA	NA	NA	7	8	10	12	8	6	4	4	4	NA	NA	NA	NA	NA	NA	13	14	16	15	12	9	8	12	13	NA	NA	NA	NA	NA	NA	13	14	16	15
2511410804	NA	NA	NA	2	NA	NA	NA	NA	NA	NA	NA	NA	NA	NA	NA	NA	NA	NA	2	NA	NA	NA	NA	NA	NA	NA	NA	NA	NA	NA	NA	NA	NA	2	NA	NA	NA	NA	NA	NA	NA	NA	NA	NA	NA	0	0	0	2
2511410805	2	2	NA	NA	NA	NA	NA	NA	NA	NA	NA	NA	NA	NA	NA	2	2	NA	NA	NA	NA	NA	NA	NA	NA	NA	NA	NA	NA	NA	4	2	NA	NA	NA	NA	NA	NA	NA	NA	NA	NA	NA	NA	NA	4	2	0	0
2511410806	2	NA	2	2	NA	3	NA	NA	NA	NA	NA	NA	NA	NA	NA	2	NA	2	2	NA	3	NA	NA	NA	NA	NA	NA	NA	NA	NA	2	NA	2	2	NA	3	NA	NA	NA	NA	NA	NA	NA	NA	NA	2	0	2	2
2511410807	NA	2	NA	NA	2	2	NA	NA	NA	NA	NA	NA	NA	NA	NA	NA	2	NA	NA	2	2	NA	NA	NA	NA	NA	NA	NA	NA	NA	NA	3	NA	NA	2	2	NA	NA	NA	NA	NA	NA	NA	NA	NA	0	3	0	0
2511410808	3	3	2	NA	NA	NA	NA	NA	NA	NA	NA	NA	NA	NA	NA	3	3	2	NA	NA	NA	NA	NA	NA	NA	NA	NA	NA	NA	NA	4	3	2	NA	NA	NA	NA	NA	NA	NA	NA	NA	NA	NA	NA	4	3	2	0
2511410809	NA	NA	NA	4	NA	5	NA	NA	NA	NA	NA	NA	NA	NA	NA	NA	NA	NA	4	NA	5	NA	NA	NA	NA	NA	NA	NA	NA	NA	NA	NA	NA	5	NA	6	NA	NA	NA	NA	NA	NA	NA	NA	NA	0	0	0	5
2511410822	3	3	2	3	NA	NA	NA	NA	NA	NA	NA	NA	NA	NA	NA	3	3	2	3	NA	NA	NA	NA	NA	NA	NA	NA	NA	NA	NA	3	3	2	3	NA	NA	NA	NA	NA	NA	NA	NA	NA	NA	NA	3	3	2	3
2511410824	12	18	12	12	10	12	3	4	6	NA	NA	NA	NA	NA	NA	11	16	10	11	9	11	3	4	6	NA	NA	NA	NA	NA	NA	18	33	29	14	18	15	5	7	22	NA	NA	NA	NA	NA	NA	17	30	26	13
2511410825	NA	NA	2	NA	NA	NA	NA	NA	NA	NA	NA	NA	NA	NA	NA	NA	NA	2	NA	NA	NA	NA	NA	NA	NA	NA	NA	NA	NA	NA	NA	NA	2	NA	NA	NA	NA	NA	NA	NA	NA	NA	NA	NA	NA	0	0	2	0
2511410826	2	NA	NA	NA	NA	NA	NA	NA	NA	NA	NA	NA	NA	NA	NA	2	NA	NA	NA	NA	NA	NA	NA	NA	NA	NA	NA	NA	NA	NA	2	NA	NA	NA	NA	NA	NA	NA	NA	NA	NA	NA	NA	NA	NA	2	0	0	0
2511410829	NA	2	NA	NA	NA	3	NA	NA	NA	NA	NA	NA	NA	NA	NA	NA	2	NA	NA	NA	3	NA	NA	NA	NA	NA	NA	NA	NA	NA	NA	4	NA	NA	NA	3	NA	NA	NA	NA	NA	NA	NA	NA	NA	0	4	0	0
2511410830	NA	NA	NA	NA	2	NA	NA	NA	NA	NA	NA	NA	NA	NA	NA	NA	NA	NA	NA	2	NA	NA	NA	NA	NA	NA	NA	NA	NA	NA	NA	NA	NA	NA	2	NA	NA	NA	NA	NA	NA	NA	NA	NA	NA	0	0	0	0
2511410831	4	4	4	2	3	NA	NA	NA	NA	NA	NA	NA	NA	NA	NA	4	4	4	2	3	NA	NA	NA	NA	NA	NA	NA	NA	NA	NA	5	5	4	3	7	NA	NA	NA	NA	NA	NA	NA	NA	NA	NA	5	5	4	3
2511410832	4	4	3	4	NA	3	2	NA	NA	NA	NA	NA	NA	NA	NA	4	4	3	4	NA	3	2	NA	NA	NA	NA	NA	NA	NA	NA	4	5	3	5	NA	4	2	NA	NA	NA	NA	NA	NA	NA	NA	4	5	3	5
2511410834	5	4	4	NA	3	NA	2	2	3	NA	NA	NA	NA	NA	NA	5	4	4	NA	3	NA	2	2	3	NA	NA	NA	NA	NA	NA	5	5	4	NA	4	NA	5	5	8	NA	NA	NA	NA	NA	NA	5	5	4	0
2511410835	5	5	3	3	2	4	NA	NA	2	NA	NA	NA	NA	NA	NA	5	5	3	3	2	4	NA	NA	1	NA	NA	NA	NA	NA	NA	7	7	3	4	3	4	NA	NA	5	NA	NA	NA	NA	NA	NA	7	7	3	4
2511410836	8	8	9	7	7	8	4	6	10	NA	NA	NA	NA	NA	NA	8	8	9	7	7	8	4	6	10	NA	NA	NA	NA	NA	NA	50	50	50	41	106	31	14	203	512	NA	NA	NA	NA	NA	NA	50	50	50	41
2511410837	2	4	2	3	2	4	NA	NA	NA	NA	NA	NA	NA	NA	NA	2	4	2	3	2	4	NA	NA	NA	NA	NA	NA	NA	NA	NA	4	5	4	3	3	10	NA	NA	NA	NA	NA	NA	NA	NA	NA	4	5	4	3
2511410838	11	10	11	6	9	13	4	2	3	NA	NA	NA	NA	NA	NA	11	10	11	6	9	13	4	2	3	NA	NA	NA	NA	NA	NA	17	13	16	6	19	19	5	3	5	NA	NA	NA	NA	NA	NA	17	13	16	6
2511410839	NA	2	NA	NA	NA	NA	NA	NA	NA	NA	NA	NA	NA	NA	NA	NA	2	NA	NA	NA	NA	NA	NA	NA	NA	NA	NA	NA	NA	NA	NA	3	NA	NA	NA	NA	NA	NA	NA	NA	NA	NA	NA	NA	NA	0	3	0	0
2511410841	2	2	2	2	2	3	NA	NA	NA	NA	NA	NA	NA	NA	NA	2	2	2	2	2	3	NA	NA	NA	NA	NA	NA	NA	NA	NA	3	2	2	2	4	4	NA	NA	NA	NA	NA	NA	NA	NA	NA	3	2	2	2
2511410842	2	2	NA	3	NA	NA	NA	NA	NA	NA	NA	NA	NA	NA	NA	2	2	NA	3	NA	NA	NA	NA	NA	NA	NA	NA	NA	NA	NA	3	2	NA	3	NA	NA	NA	NA	NA	NA	NA	NA	NA	NA	NA	3	2	0	3
2511410843	NA	3	3	2	2	2	NA	NA	NA	NA	NA	NA	NA	NA	NA	NA	3	3	2	2	2	NA	NA	NA	NA	NA	NA	NA	NA	NA	NA	3	3	2	4	2	NA	NA	NA	NA	NA	NA	NA	NA	NA	0	3	3	2
2511410844	3	7	6	3	3	5	NA	NA	2	NA	NA	NA	NA	NA	NA	3	7	5	3	3	5	NA	NA	2	NA	NA	NA	NA	NA	NA	3	11	9	8	5	8	NA	NA	2	NA	NA	NA	NA	NA	NA	3	11	8	8
2511410845	2	2	2	3	NA	NA	NA	NA	NA	NA	NA	NA	NA	NA	NA	2	2	2	3	NA	NA	NA	NA	NA	NA	NA	NA	NA	NA	NA	2	2	2	3	NA	NA	NA	NA	NA	NA	NA	NA	NA	NA	NA	2	2	2	3
2511410848	11	12	15	12	9	13	5	4	3	NA	NA	NA	NA	NA	NA	11	12	15	12	9	13	5	4	3	NA	NA	NA	NA	NA	NA	27	30	42	22	38	27	9	7	6	NA	NA	NA	NA	NA	NA	27	30	42	22
2511410850	NA	2	NA	3	2	NA	NA	NA	NA	NA	NA	NA	NA	NA	NA	NA	2	NA	3	2	NA	NA	NA	NA	NA	NA	NA	NA	NA	NA	NA	3	NA	5	2	NA	NA	NA	NA	NA	NA	NA	NA	NA	NA	0	3	0	5
2511410853	NA	5	NA	2	2	NA	NA	NA	NA	NA	NA	NA	NA	NA	NA	NA	5	NA	2	2	NA	NA	NA	NA	NA	NA	NA	NA	NA	NA	NA	5	NA	2	2	NA	NA	NA	NA	NA	NA	NA	NA	NA	NA	0	5	0	2
2511410854	2	2	4	3	6	5	NA	NA	NA	NA	NA	NA	NA	NA	NA	2	2	4	3	6	5	NA	NA	NA	NA	NA	NA	NA	NA	NA	6	5	12	5	15	9	NA	NA	NA	NA	NA	NA	NA	NA	NA	6	5	12	5
2511410856	3	NA	2	3	4	2	NA	NA	NA	NA	NA	NA	4	NA	NA	3	NA	2	3	4	2	NA	NA	NA	NA	NA	NA	4	NA	NA	3	NA	2	3	5	3	NA	NA	NA	NA	NA	NA	7	NA	NA	3	0	2	3
2511410859	34	28	32	23	19	22	12	12	14	NA	NA	NA	NA	NA	NA	34	28	32	23	19	22	12	12	14	NA	NA	NA	NA	NA	NA	50	47	52	31	34	33	29	29	26	NA	NA	NA	NA	NA	NA	50	47	52	31
2511410862	NA	NA	NA	NA	2	2	NA	NA	NA	NA	NA	NA	NA	NA	NA	NA	NA	NA	NA	2	2	NA	NA	NA	NA	NA	NA	NA	NA	NA	NA	NA	NA	NA	2	2	NA	NA	NA	NA	NA	NA	NA	NA	NA	0	0	0	0
2511410863	2	5	4	NA	7	5	NA	NA	3	NA	NA	NA	NA	NA	NA	2	5	4	NA	7	5	NA	NA	3	NA	NA	NA	NA	NA	NA	2	7	4	NA	8	8	NA	NA	3	NA	NA	NA	NA	NA	NA	2	7	4	0
2511410864	3	4	3	2	4	2	NA	NA	NA	NA	NA	NA	NA	NA	NA	3	4	3	2	4	2	NA	NA	NA	NA	NA	NA	NA	NA	NA	3	4	3	2	7	2	NA	NA	NA	NA	NA	NA	NA	NA	NA	3	4	3	2
2511410865	4	3	3	NA	2	2	NA	NA	NA	NA	NA	NA	NA	NA	NA	4	3	3	NA	2	2	NA	NA	NA	NA	NA	NA	NA	NA	NA	5	3	5	NA	4	3	NA	NA	NA	NA	NA	NA	NA	NA	NA	5	3	5	0
2511410867	3	2	6	4	2	2	NA	NA	2	NA	NA	NA	NA	NA	NA	3	2	6	4	2	2	NA	NA	2	NA	NA	NA	NA	NA	NA	4	2	7	4	2	2	NA	NA	2	NA	NA	NA	NA	NA	NA	4	2	7	4
2511410868	4	8	3	2	3	5	NA	NA	2	NA	NA	NA	NA	NA	NA	4	8	3	2	3	5	NA	NA	2	NA	NA	NA	NA	NA	NA	4	9	3	2	4	6	NA	NA	2	NA	NA	NA	NA	NA	NA	4	9	3	2
2511410869	4	4	5	4	2	2	2	NA	NA	NA	NA	NA	NA	NA	NA	4	4	5	4	2	2	2	NA	NA	NA	NA	NA	NA	NA	NA	8	8	7	5	5	4	2	NA	NA	NA	NA	NA	NA	NA	NA	8	8	7	5
2511410873	2	NA	NA	NA	NA	NA	NA	NA	NA	NA	NA	NA	NA	NA	NA	2	NA	NA	NA	NA	NA	NA	NA	NA	NA	NA	NA	NA	NA	NA	2	NA	NA	NA	NA	NA	NA	NA	NA	NA	NA	NA	NA	NA	NA	2	0	0	0
2511410877	3	4	4	3	4	3	NA	NA	NA	NA	NA	NA	NA	NA	NA	3	4	4	3	4	3	NA	NA	NA	NA	NA	NA	NA	NA	NA	9	16	12	12	22	14	NA	NA	NA	NA	NA	NA	NA	NA	NA	9	16	12	12
2511410882	2	NA	NA	NA	NA	NA	NA	NA	NA	NA	NA	NA	NA	NA	NA	2	NA	NA	NA	NA	NA	NA	NA	NA	NA	NA	NA	NA	NA	NA	2	NA	NA	NA	NA	NA	NA	NA	NA	NA	NA	NA	NA	NA	NA	2	0	0	0
2511410884	NA	2	NA	3	2	NA	NA	NA	NA	NA	NA	NA	NA	NA	NA	NA	2	NA	3	2	NA	NA	NA	NA	NA	NA	NA	NA	NA	NA	NA	2	NA	3	2	NA	NA	NA	NA	NA	NA	NA	NA	NA	NA	0	2	0	3
2511410885	3	NA	4	2	3	NA	2	2	2	NA	NA	NA	NA	NA	NA	3	NA	4	2	3	NA	2	2	2	NA	NA	NA	NA	NA	NA	3	NA	5	2	3	NA	2	2	2	NA	NA	NA	NA	NA	NA	3	0	5	2
2511410886	2	2	NA	2	NA	NA	NA	NA	NA	NA	NA	NA	NA	NA	NA	2	2	NA	2	NA	NA	NA	NA	NA	NA	NA	NA	NA	NA	NA	2	3	NA	3	NA	NA	NA	NA	NA	NA	NA	NA	NA	NA	NA	2	3	0	3
2511410888	NA	3	3	NA	3	3	NA	NA	NA	NA	NA	NA	NA	NA	NA	NA	3	3	NA	3	3	NA	NA	NA	NA	NA	NA	NA	NA	NA	NA	4	3	NA	3	3	NA	NA	NA	NA	NA	NA	NA	NA	NA	0	4	3	0
2511410892	3	4	2	NA	NA	NA	NA	NA	2	NA	NA	NA	NA	NA	NA	3	4	2	NA	NA	NA	NA	NA	2	NA	NA	NA	NA	NA	NA	5	6	2	NA	NA	NA	NA	NA	2	NA	NA	NA	NA	NA	NA	5	6	2	0
2511410893	5	8	6	9	6	8	NA	NA	NA	NA	NA	NA	NA	NA	NA	5	8	6	9	6	8	NA	NA	NA	NA	NA	NA	NA	NA	NA	6	10	7	12	7	9	NA	NA	NA	NA	NA	NA	NA	NA	NA	6	10	7	12
2511410894	7	7	10	7	8	8	NA	NA	2	NA	NA	NA	NA	NA	NA	7	7	10	7	8	8	NA	NA	2	NA	NA	NA	NA	NA	NA	17	16	25	13	18	16	NA	NA	2	NA	NA	NA	NA	NA	NA	17	16	25	13
2511410896	NA	2	NA	3	NA	NA	NA	NA	NA	NA	NA	NA	NA	NA	NA	NA	2	NA	3	NA	NA	NA	NA	NA	NA	NA	NA	NA	NA	NA	NA	2	NA	3	NA	NA	NA	NA	NA	NA	NA	NA	NA	NA	NA	0	2	0	3
2511410898	2	NA	NA	3	NA	NA	NA	NA	NA	NA	NA	NA	NA	NA	NA	2	NA	NA	3	NA	NA	NA	NA	NA	NA	NA	NA	NA	NA	NA	2	NA	NA	3	NA	NA	NA	NA	NA	NA	NA	NA	NA	NA	NA	2	0	0	3
2511410899	NA	NA	NA	4	NA	3	NA	NA	NA	NA	NA	NA	NA	NA	NA	NA	NA	NA	4	NA	3	NA	NA	NA	NA	NA	NA	NA	NA	NA	NA	NA	NA	4	NA	3	NA	NA	NA	NA	NA	NA	NA	NA	NA	0	0	0	4
2511410907	NA	NA	NA	NA	NA	NA	NA	2	NA	2	NA	NA	NA	2	NA	NA	NA	NA	NA	NA	NA	NA	2	NA	2	NA	NA	NA	2	NA	NA	NA	NA	NA	NA	NA	NA	2	NA	5	NA	NA	NA	3	NA	0	0	0	0
2511410908	NA	NA	NA	NA	NA	2	NA	NA	NA	NA	NA	NA	NA	NA	NA	NA	NA	NA	NA	NA	2	NA	NA	NA	NA	NA	NA	NA	NA	NA	NA	NA	NA	NA	NA	2	NA	NA	NA	NA	NA	NA	NA	NA	NA	0	0	0	0
2511410909	5	7	5	5	5	8	NA	NA	NA	NA	NA	NA	NA	NA	NA	5	7	5	5	5	8	NA	NA	NA	NA	NA	NA	NA	NA	NA	8	8	7	6	9	9	NA	NA	NA	NA	NA	NA	NA	NA	NA	8	8	7	6
2511410913	2	NA	2	NA	NA	2	NA	NA	NA	NA	NA	NA	NA	NA	NA	2	NA	2	NA	NA	2	NA	NA	NA	NA	NA	NA	NA	NA	NA	2	NA	2	NA	NA	2	NA	NA	NA	NA	NA	NA	NA	NA	NA	2	0	2	0
2511410914	2	NA	NA	3	NA	NA	NA	NA	NA	NA	NA	NA	NA	NA	NA	2	NA	NA	3	NA	NA	NA	NA	NA	NA	NA	NA	NA	NA	NA	2	NA	NA	3	NA	NA	NA	NA	NA	NA	NA	NA	NA	NA	NA	2	0	0	3
2511410917	NA	2	NA	2	NA	NA	NA	NA	NA	NA	NA	NA	NA	NA	NA	NA	2	NA	2	NA	NA	NA	NA	NA	NA	NA	NA	NA	NA	NA	NA	2	NA	2	NA	NA	NA	NA	NA	NA	NA	NA	NA	NA	NA	0	2	0	2
2511410918	2	2	2	NA	NA	2	NA	NA	NA	NA	NA	NA	NA	NA	NA	2	2	2	NA	NA	2	NA	NA	NA	NA	NA	NA	NA	NA	NA	2	2	2	NA	NA	2	NA	NA	NA	NA	NA	NA	NA	NA	NA	2	2	2	0
2511410919	2	4	5	NA	6	4	NA	NA	NA	NA	NA	NA	NA	NA	NA	2	4	5	NA	6	4	NA	NA	NA	NA	NA	NA	NA	NA	NA	5	7	7	NA	9	5	NA	NA	NA	NA	NA	NA	NA	NA	NA	5	7	7	0
2511410922	15	13	14	9	11	8	5	4	5	NA	NA	NA	NA	NA	NA	15	13	14	9	11	8	5	4	5	NA	NA	NA	NA	NA	NA	24	22	34	20	30	14	14	5	18	NA	NA	NA	NA	NA	NA	24	22	34	20
2511410925	4	NA	4	3	NA	NA	NA	NA	NA	NA	NA	NA	NA	NA	NA	4	NA	4	3	NA	NA	NA	NA	NA	NA	NA	NA	NA	NA	NA	4	NA	5	4	NA	NA	NA	NA	NA	NA	NA	NA	NA	NA	NA	4	0	5	4
2511410927	5	4	3	4	4	5	NA	2	NA	NA	NA	NA	NA	NA	NA	5	4	3	4	4	5	NA	2	NA	NA	NA	NA	NA	NA	NA	8	7	9	6	7	5	NA	3	NA	NA	NA	NA	NA	NA	NA	8	7	9	6
2511410929	3	7	4	4	3	NA	NA	NA	NA	NA	NA	NA	NA	NA	NA	3	7	4	4	3	NA	NA	NA	NA	NA	NA	NA	NA	NA	NA	4	7	4	4	4	NA	NA	NA	NA	NA	NA	NA	NA	NA	NA	4	7	4	4
2511410931	12	14	12	16	12	10	5	5	9	NA	NA	NA	2	NA	NA	12	12	12	14	10	10	4	4	8	NA	NA	NA	1	NA	NA	22	22	25	29	29	19	11	13	14	NA	NA	NA	3	NA	NA	22	19	25	27
2511410937	NA	NA	NA	NA	NA	3	NA	NA	NA	NA	NA	NA	NA	NA	NA	NA	NA	NA	NA	NA	3	NA	NA	NA	NA	NA	NA	NA	NA	NA	NA	NA	NA	NA	NA	3	NA	NA	NA	NA	NA	NA	NA	NA	NA	0	0	0	0
2511410943	NA	NA	NA	NA	NA	4	NA	NA	NA	NA	NA	NA	NA	NA	NA	NA	NA	NA	NA	NA	4	NA	NA	NA	NA	NA	NA	NA	NA	NA	NA	NA	NA	NA	NA	4	NA	NA	NA	NA	NA	NA	NA	NA	NA	0	0	0	0
2511410954	NA	NA	NA	3	3	3	NA	NA	NA	NA	NA	NA	NA	NA	NA	NA	NA	NA	3	3	3	NA	NA	NA	NA	NA	NA	NA	NA	NA	NA	NA	NA	3	3	3	NA	NA	NA	NA	NA	NA	NA	NA	NA	0	0	0	3
2511410955	NA	NA	NA	NA	NA	2	NA	NA	NA	NA	NA	NA	NA	NA	NA	NA	NA	NA	NA	NA	2	NA	NA	NA	NA	NA	NA	NA	NA	NA	NA	NA	NA	NA	NA	2	NA	NA	NA	NA	NA	NA	NA	NA	NA	0	0	0	0
2511410961	NA	NA	NA	NA	NA	3	NA	NA	NA	NA	NA	NA	NA	NA	NA	NA	NA	NA	NA	NA	3	NA	NA	NA	NA	NA	NA	NA	NA	NA	NA	NA	NA	NA	NA	3	NA	NA	NA	NA	NA	NA	NA	NA	NA	0	0	0	0
2511410962	NA	NA	NA	7	3	6	NA	NA	NA	NA	NA	NA	NA	NA	NA	NA	NA	NA	7	3	6	NA	NA	NA	NA	NA	NA	NA	NA	NA	NA	NA	NA	9	5	6	NA	NA	NA	NA	NA	NA	NA	NA	NA	0	0	0	9
2511410963	NA	NA	NA	3	2	6	NA	NA	NA	NA	NA	NA	NA	NA	NA	NA	NA	NA	3	2	6	NA	NA	NA	NA	NA	NA	NA	NA	NA	NA	NA	NA	3	2	6	NA	NA	NA	NA	NA	NA	NA	NA	NA	0	0	0	3
2511410976	6	5	3	4	2	2	NA	NA	NA	NA	NA	NA	NA	NA	NA	6	5	3	4	2	2	NA	NA	NA	NA	NA	NA	NA	NA	NA	6	7	3	4	2	2	NA	NA	NA	NA	NA	NA	NA	NA	NA	6	7	3	4
2511410981	3	NA	5	3	4	7	NA	NA	NA	NA	NA	NA	NA	NA	NA	3	NA	5	3	4	7	NA	NA	NA	NA	NA	NA	NA	NA	NA	3	NA	5	3	4	8	NA	NA	NA	NA	NA	NA	NA	NA	NA	3	0	5	3
2511410982	4	3	2	2	3	2	NA	NA	NA	NA	NA	NA	NA	NA	NA	4	3	2	2	3	2	NA	NA	NA	NA	NA	NA	NA	NA	NA	5	10	4	3	11	6	NA	NA	NA	NA	NA	NA	NA	NA	NA	5	10	4	3
2511410984	10	5	7	8	5	6	2	2	4	NA	NA	NA	NA	NA	NA	10	5	7	8	5	6	2	1	4	NA	NA	NA	NA	NA	NA	21	10	11	10	8	8	6	2	6	NA	NA	NA	NA	NA	NA	21	10	11	10
2511410985	6	3	4	3	2	5	NA	NA	2	NA	NA	NA	NA	NA	NA	6	3	4	3	2	5	NA	NA	2	NA	NA	NA	NA	NA	NA	7	5	5	3	4	8	NA	NA	3	NA	NA	NA	NA	NA	NA	7	5	5	3
2511410986	4	3	2	2	NA	NA	NA	NA	NA	NA	NA	NA	NA	NA	NA	4	3	2	2	NA	NA	NA	NA	NA	NA	NA	NA	NA	NA	NA	5	3	4	2	NA	NA	NA	NA	NA	NA	NA	NA	NA	NA	NA	5	3	4	2
2511410987	2	NA	2	NA	NA	NA	NA	NA	NA	NA	NA	NA	NA	NA	NA	2	NA	2	NA	NA	NA	NA	NA	NA	NA	NA	NA	NA	NA	NA	2	NA	2	NA	NA	NA	NA	NA	NA	NA	NA	NA	NA	NA	NA	2	0	2	0
2511410988	5	2	2	7	5	3	NA	NA	NA	NA	NA	NA	NA	NA	NA	5	2	2	7	5	3	NA	NA	NA	NA	NA	NA	NA	NA	NA	5	2	2	7	6	4	NA	NA	NA	NA	NA	NA	NA	NA	NA	5	2	2	7
2511410989	NA	NA	2	NA	2	NA	NA	NA	NA	NA	NA	NA	NA	NA	NA	NA	NA	2	NA	2	NA	NA	NA	NA	NA	NA	NA	NA	NA	NA	NA	NA	3	NA	2	NA	NA	NA	NA	NA	NA	NA	NA	NA	NA	0	0	3	0
2511410991	5	5	4	5	4	NA	NA	NA	NA	NA	2	NA	NA	NA	NA	5	5	4	5	4	NA	NA	NA	NA	NA	1	NA	NA	NA	NA	7	11	7	7	5	NA	NA	NA	NA	NA	2	NA	NA	NA	NA	7	11	7	7
2511410993	2	2	NA	NA	NA	2	NA	NA	NA	NA	NA	NA	NA	NA	NA	2	2	NA	NA	NA	2	NA	NA	NA	NA	NA	NA	NA	NA	NA	2	3	NA	NA	NA	2	NA	NA	NA	NA	NA	NA	NA	NA	NA	2	3	0	0
2511410995	40	34	35	31	33	34	16	12	17	3	4	3	3	NA	3	37	32	32	31	31	34	15	12	16	NA	1	NA	NA	NA	NA	141	149	140	112	150	131	83	58	122	17	13	26	12	NA	12	137	146	136	112
2511410996	6	9	10	7	7	10	6	4	4	NA	2	2	NA	NA	NA	6	9	10	7	7	10	5	3	4	NA	NA	NA	NA	NA	NA	10	14	13	13	12	14	10	6	5	NA	4	2	NA	NA	NA	10	14	13	13
2511410997	20	21	29	20	21	20	7	7	9	NA	NA	NA	NA	NA	NA	20	21	29	20	21	20	7	7	8	NA	NA	NA	NA	NA	NA	39	40	52	35	47	34	9	10	18	NA	NA	NA	NA	NA	NA	39	40	52	35
2511410998	NA	4	NA	NA	NA	NA	NA	NA	NA	NA	NA	NA	NA	NA	NA	NA	4	NA	NA	NA	NA	NA	NA	NA	NA	NA	NA	NA	NA	NA	NA	4	NA	NA	NA	NA	NA	NA	NA	NA	NA	NA	NA	NA	NA	0	4	0	0
2511410999	22	17	19	13	20	23	8	7	9	NA	NA	NA	NA	NA	NA	22	17	19	13	20	23	7	6	8	NA	NA	NA	NA	NA	NA	35	28	34	28	44	37	10	10	9	NA	NA	NA	NA	NA	NA	35	28	34	28
2511411000	5	5	4	4	5	10	NA	NA	2	NA	NA	NA	NA	NA	NA	5	5	4	4	5	10	NA	NA	2	NA	NA	NA	NA	NA	NA	7	5	5	4	7	12	NA	NA	2	NA	NA	NA	NA	NA	NA	7	5	5	4
2511411002	NA	2	NA	NA	NA	NA	NA	NA	NA	NA	NA	NA	NA	NA	NA	NA	2	NA	NA	NA	NA	NA	NA	NA	NA	NA	NA	NA	NA	NA	NA	2	NA	NA	NA	NA	NA	NA	NA	NA	NA	NA	NA	NA	NA	0	2	0	0
2511411003	2	6	2	3	4	2	NA	NA	NA	NA	NA	NA	NA	NA	NA	2	6	2	3	4	2	NA	NA	NA	NA	NA	NA	NA	NA	NA	3	7	2	4	4	2	NA	NA	NA	NA	NA	NA	NA	NA	NA	3	7	2	4
2511411004	2	NA	NA	2	2	2	NA	NA	NA	NA	NA	NA	NA	NA	NA	2	NA	NA	2	2	2	NA	NA	NA	NA	NA	NA	NA	NA	NA	2	NA	NA	2	2	2	NA	NA	NA	NA	NA	NA	NA	NA	NA	2	0	0	2
2511411005	2	3	3	3	4	4	2	NA	NA	NA	NA	NA	NA	NA	NA	2	3	3	3	4	4	2	NA	NA	NA	NA	NA	NA	NA	NA	2	3	3	3	5	4	2	NA	NA	NA	NA	NA	NA	NA	NA	2	3	3	3
2511411006	24	18	20	16	20	23	4	5	2	NA	NA	NA	NA	NA	NA	24	18	20	16	20	23	4	5	2	NA	NA	NA	NA	NA	NA	43	43	47	36	61	50	7	7	3	NA	NA	NA	NA	NA	NA	43	43	47	36
2511411007	23	27	29	24	19	26	5	5	6	NA	NA	NA	NA	NA	NA	23	27	29	24	19	26	5	5	6	NA	NA	NA	NA	NA	NA	33	43	46	37	42	34	6	12	7	NA	NA	NA	NA	NA	NA	33	43	46	37
2511411008	NA	NA	NA	NA	NA	NA	NA	NA	3	NA	NA	NA	NA	NA	NA	NA	NA	NA	NA	NA	NA	NA	NA	3	NA	NA	NA	NA	NA	NA	NA	NA	NA	NA	NA	NA	NA	NA	3	NA	NA	NA	NA	NA	NA	0	0	0	0
2511411009	NA	2	2	2	NA	NA	NA	NA	NA	NA	NA	NA	NA	NA	NA	NA	2	2	2	NA	NA	NA	NA	NA	NA	NA	NA	NA	NA	NA	NA	2	2	2	NA	NA	NA	NA	NA	NA	NA	NA	NA	NA	NA	0	2	2	2
2511411011	2	3	NA	NA	NA	NA	NA	NA	NA	NA	NA	NA	NA	NA	NA	2	3	NA	NA	NA	NA	NA	NA	NA	NA	NA	NA	NA	NA	NA	2	3	NA	NA	NA	NA	NA	NA	NA	NA	NA	NA	NA	NA	NA	2	3	0	0
2511411012	12	10	15	15	17	18	4	2	3	NA	NA	NA	NA	NA	NA	12	10	15	15	17	18	4	2	3	NA	NA	NA	NA	NA	NA	28	24	30	20	39	37	21	7	14	NA	NA	NA	NA	NA	NA	28	24	30	20
2511411013	3	NA	5	3	NA	2	NA	NA	NA	NA	NA	NA	NA	NA	NA	3	NA	5	3	NA	2	NA	NA	NA	NA	NA	NA	NA	NA	NA	3	NA	8	5	NA	3	NA	NA	NA	NA	NA	NA	NA	NA	NA	3	0	8	5
2511411014	47	44	46	48	38	42	21	14	20	NA	NA	NA	NA	NA	NA	47	44	46	48	38	42	21	14	20	NA	NA	NA	NA	NA	NA	274	286	271	209	254	245	115	91	58	NA	NA	NA	NA	NA	NA	274	286	271	209
2511411015	25	19	26	22	19	24	16	11	14	NA	NA	NA	2	NA	NA	22	17	22	20	19	24	15	10	14	NA	NA	NA	1	NA	NA	193	178	187	152	230	192	262	170	352	NA	NA	NA	3	NA	NA	189	176	181	150
2511411017	8	6	6	6	8	11	2	2	4	NA	NA	NA	NA	NA	NA	8	6	6	6	8	11	2	2	4	NA	NA	NA	NA	NA	NA	10	7	7	7	11	14	2	3	5	NA	NA	NA	NA	NA	NA	10	7	7	7
2511411018	3	2	NA	4	3	2	NA	NA	NA	NA	NA	NA	NA	NA	NA	3	2	NA	4	3	2	NA	NA	NA	NA	NA	NA	NA	NA	NA	3	3	NA	4	5	2	NA	NA	NA	NA	NA	NA	NA	NA	NA	3	3	0	4
2511411019	6	3	3	2	5	3	3	NA	3	NA	NA	NA	NA	NA	NA	6	3	3	2	5	3	3	NA	3	NA	NA	NA	NA	NA	NA	6	5	5	2	11	3	3	NA	5	NA	NA	NA	NA	NA	NA	6	5	5	2
2511411022	4	5	4	2	5	5	NA	NA	NA	NA	NA	NA	NA	NA	NA	4	5	4	2	5	5	NA	NA	NA	NA	NA	NA	NA	NA	NA	4	7	6	2	6	5	NA	NA	NA	NA	NA	NA	NA	NA	NA	4	7	6	2
2511411023	9	7	9	10	7	6	2	2	3	NA	NA	NA	NA	NA	NA	9	7	9	10	7	6	2	2	3	NA	NA	NA	NA	NA	NA	12	14	13	24	13	13	2	3	4	NA	NA	NA	NA	NA	NA	12	14	13	24
2511411026	NA	NA	2	NA	NA	NA	NA	NA	NA	NA	NA	NA	NA	NA	NA	NA	NA	2	NA	NA	NA	NA	NA	NA	NA	NA	NA	NA	NA	NA	NA	NA	2	NA	NA	NA	NA	NA	NA	NA	NA	NA	NA	NA	NA	0	0	2	0
2511411028	5	6	6	5	4	4	2	NA	NA	NA	NA	NA	NA	NA	NA	5	6	6	5	4	4	2	NA	NA	NA	NA	NA	NA	NA	NA	7	10	7	10	10	7	2	NA	NA	NA	NA	NA	NA	NA	NA	7	10	7	10
2511411029	NA	NA	NA	2	NA	NA	NA	NA	NA	NA	NA	NA	NA	NA	NA	NA	NA	NA	2	NA	NA	NA	NA	NA	NA	NA	NA	NA	NA	NA	NA	NA	NA	2	NA	NA	NA	NA	NA	NA	NA	NA	NA	NA	NA	0	0	0	2
2511411030	3	4	3	4	3	2	NA	NA	NA	NA	NA	NA	NA	NA	NA	3	4	3	4	3	2	NA	NA	NA	NA	NA	NA	NA	NA	NA	5	5	7	7	4	2	NA	NA	NA	NA	NA	NA	NA	NA	NA	5	5	7	7
2511411031	2	NA	NA	2	NA	NA	NA	NA	NA	NA	NA	NA	NA	NA	NA	2	NA	NA	2	NA	NA	NA	NA	NA	NA	NA	NA	NA	NA	NA	2	NA	NA	2	NA	NA	NA	NA	NA	NA	NA	NA	NA	NA	NA	2	0	0	2
2511411032	NA	NA	2	NA	NA	NA	NA	NA	2	NA	NA	NA	NA	NA	NA	NA	NA	2	NA	NA	NA	NA	NA	2	NA	NA	NA	NA	NA	NA	NA	NA	2	NA	NA	NA	NA	NA	2	NA	NA	NA	NA	NA	NA	0	0	2	0
2511411034	7	14	6	7	5	8	NA	2	NA	NA	NA	NA	NA	NA	NA	7	14	6	7	5	8	NA	2	NA	NA	NA	NA	NA	NA	NA	10	20	7	8	9	9	NA	2	NA	NA	NA	NA	NA	NA	NA	10	20	7	8
2511411037	NA	NA	NA	2	4	NA	NA	NA	NA	NA	NA	NA	NA	NA	NA	NA	NA	NA	2	4	NA	NA	NA	NA	NA	NA	NA	NA	NA	NA	NA	NA	NA	2	4	NA	NA	NA	NA	NA	NA	NA	NA	NA	NA	0	0	0	2
2511411038	3	3	NA	5	NA	3	NA	NA	NA	NA	NA	NA	NA	NA	NA	3	3	NA	5	NA	3	NA	NA	NA	NA	NA	NA	NA	NA	NA	3	3	NA	6	NA	4	NA	NA	NA	NA	NA	NA	NA	NA	NA	3	3	0	6
2511411040	2	3	2	NA	NA	3	NA	NA	NA	NA	NA	NA	NA	NA	NA	2	3	2	NA	NA	3	NA	NA	NA	NA	NA	NA	NA	NA	NA	2	3	2	NA	NA	3	NA	NA	NA	NA	NA	NA	NA	NA	NA	2	3	2	0
2511411043	NA	4	2	2	4	NA	NA	NA	NA	NA	NA	NA	NA	NA	NA	NA	4	2	2	4	NA	NA	NA	NA	NA	NA	NA	NA	NA	NA	NA	6	2	3	6	NA	NA	NA	NA	NA	NA	NA	NA	NA	NA	0	6	2	3
2511411046	2	NA	2	NA	NA	NA	NA	NA	NA	NA	NA	NA	NA	NA	NA	2	NA	2	NA	NA	NA	NA	NA	NA	NA	NA	NA	NA	NA	NA	2	NA	2	NA	NA	NA	NA	NA	NA	NA	NA	NA	NA	NA	NA	2	0	2	0
2511411047	16	8	9	10	11	12	6	6	8	NA	NA	NA	NA	NA	2	16	7	9	10	11	12	5	5	7	NA	NA	NA	NA	NA	1	57	51	38	31	47	48	17	18	24	NA	NA	NA	NA	NA	5	57	49	38	31
2511411048	7	19	4	11	14	8	NA	NA	2	NA	NA	NA	NA	NA	NA	7	19	4	11	14	8	NA	NA	2	NA	NA	NA	NA	NA	NA	9	23	4	12	17	10	NA	NA	2	NA	NA	NA	NA	NA	NA	9	23	4	12
2511411049	NA	2	NA	NA	NA	NA	NA	NA	NA	NA	NA	NA	NA	NA	NA	NA	2	NA	NA	NA	NA	NA	NA	NA	NA	NA	NA	NA	NA	NA	NA	2	NA	NA	NA	NA	NA	NA	NA	NA	NA	NA	NA	NA	NA	0	2	0	0
2511411050	2	NA	NA	NA	2	2	NA	NA	NA	NA	NA	NA	NA	NA	NA	2	NA	NA	NA	2	2	NA	NA	NA	NA	NA	NA	NA	NA	NA	2	NA	NA	NA	2	3	NA	NA	NA	NA	NA	NA	NA	NA	NA	2	0	0	0
2511411051	7	6	6	7	6	6	NA	NA	NA	NA	NA	NA	NA	NA	NA	7	6	6	7	6	6	NA	NA	NA	NA	NA	NA	NA	NA	NA	16	19	34	26	51	32	NA	NA	NA	NA	NA	NA	NA	NA	NA	16	19	34	26
2511411052	32	33	34	37	35	38	3	2	7	NA	NA	NA	NA	NA	NA	32	33	34	37	35	38	3	2	7	NA	NA	NA	NA	NA	NA	72	122	141	123	222	127	6	5	9	NA	NA	NA	NA	NA	NA	72	122	141	123
2511411055	2	4	4	4	5	NA	NA	NA	NA	NA	NA	NA	NA	NA	NA	2	4	4	4	5	NA	NA	NA	NA	NA	NA	NA	NA	NA	NA	2	5	4	4	7	NA	NA	NA	NA	NA	NA	NA	NA	NA	NA	2	5	4	4
2511411057	2	3	4	3	2	NA	NA	NA	2	NA	NA	NA	NA	NA	NA	2	3	3	3	2	NA	NA	NA	2	NA	NA	NA	NA	NA	NA	3	3	4	3	3	NA	NA	NA	2	NA	NA	NA	NA	NA	NA	3	3	3	3
2511411058	12	21	20	15	16	18	5	4	7	NA	NA	NA	NA	NA	NA	12	21	20	15	16	18	5	4	7	NA	NA	NA	NA	NA	NA	22	31	29	20	47	30	6	6	10	NA	NA	NA	NA	NA	NA	22	31	29	20
2511411059	5	8	9	6	6	5	2	2	3	NA	NA	NA	NA	NA	NA	5	8	9	6	6	5	2	2	3	NA	NA	NA	NA	NA	NA	8	11	10	9	10	10	2	2	3	NA	NA	NA	NA	NA	NA	8	11	10	9
2511411060	3	NA	3	3	2	2	NA	NA	NA	NA	NA	NA	NA	NA	NA	3	NA	3	3	2	2	NA	NA	NA	NA	NA	NA	NA	NA	NA	3	NA	3	3	2	6	NA	NA	NA	NA	NA	NA	NA	NA	NA	3	0	3	3
2511411062	NA	6	2	4	3	4	NA	NA	NA	NA	NA	NA	NA	NA	NA	NA	6	2	4	3	4	NA	NA	NA	NA	NA	NA	NA	NA	NA	NA	6	2	4	4	4	NA	NA	NA	NA	NA	NA	NA	NA	NA	0	6	2	4
2511411063	2	2	2	3	2	NA	NA	NA	NA	NA	NA	NA	NA	NA	NA	2	2	2	3	2	NA	NA	NA	NA	NA	NA	NA	NA	NA	NA	2	2	2	3	2	NA	NA	NA	NA	NA	NA	NA	NA	NA	NA	2	2	2	3
2511411064	NA	2	2	NA	2	NA	NA	NA	NA	NA	NA	NA	NA	NA	NA	NA	2	2	NA	2	NA	NA	NA	NA	NA	NA	NA	NA	NA	NA	NA	2	2	NA	2	NA	NA	NA	NA	NA	NA	NA	NA	NA	NA	0	2	2	0
2511411067	7	9	13	8	7	5	NA	NA	NA	NA	NA	NA	NA	NA	NA	7	9	13	8	7	5	NA	NA	NA	NA	NA	NA	NA	NA	NA	9	9	15	11	8	7	NA	NA	NA	NA	NA	NA	NA	NA	NA	9	9	15	11
2511411068	5	5	4	4	7	5	NA	NA	NA	NA	NA	NA	NA	NA	NA	5	5	4	4	7	5	NA	NA	NA	NA	NA	NA	NA	NA	NA	7	5	5	5	10	6	NA	NA	NA	NA	NA	NA	NA	NA	NA	7	5	5	5
2511411070	NA	4	NA	NA	NA	NA	NA	NA	NA	NA	NA	NA	NA	NA	NA	NA	4	NA	NA	NA	NA	NA	NA	NA	NA	NA	NA	NA	NA	NA	NA	4	NA	NA	NA	NA	NA	NA	NA	NA	NA	NA	NA	NA	NA	0	4	0	0
2511411071	12	21	16	12	16	9	NA	2	NA	NA	NA	NA	NA	NA	NA	12	21	16	12	16	9	NA	2	NA	NA	NA	NA	NA	NA	NA	17	30	25	19	24	13	NA	2	NA	NA	NA	NA	NA	NA	NA	17	30	25	19
2511411072	NA	2	2	2	NA	NA	NA	NA	NA	NA	NA	NA	NA	NA	NA	NA	2	2	2	NA	NA	NA	NA	NA	NA	NA	NA	NA	NA	NA	NA	2	2	2	NA	NA	NA	NA	NA	NA	NA	NA	NA	NA	NA	0	2	2	2
2511411075	3	7	7	7	4	NA	NA	NA	NA	NA	NA	NA	NA	NA	NA	3	7	7	7	4	NA	NA	NA	NA	NA	NA	NA	NA	NA	NA	3	7	7	7	5	NA	NA	NA	NA	NA	NA	NA	NA	NA	NA	3	7	7	7
2511411082	NA	4	NA	2	NA	3	NA	NA	NA	NA	NA	NA	NA	NA	NA	NA	4	NA	2	NA	3	NA	NA	NA	NA	NA	NA	NA	NA	NA	NA	4	NA	2	NA	3	NA	NA	NA	NA	NA	NA	NA	NA	NA	0	4	0	2
2511411083	14	16	14	15	16	14	2	2	2	NA	NA	NA	NA	NA	NA	14	16	14	15	16	14	2	2	2	NA	NA	NA	NA	NA	NA	32	37	37	20	31	31	3	3	2	NA	NA	NA	NA	NA	NA	32	37	37	20
2511411086	5	3	2	2	2	4	NA	NA	NA	NA	NA	NA	NA	NA	NA	5	3	2	2	2	4	NA	NA	NA	NA	NA	NA	NA	NA	NA	6	3	4	3	3	4	NA	NA	NA	NA	NA	NA	NA	NA	NA	6	3	4	3
2511411088	NA	2	NA	NA	NA	NA	NA	NA	NA	NA	NA	NA	NA	NA	NA	NA	2	NA	NA	NA	NA	NA	NA	NA	NA	NA	NA	NA	NA	NA	NA	2	NA	NA	NA	NA	NA	NA	NA	NA	NA	NA	NA	NA	NA	0	2	0	0
2511411091	10	10	12	12	11	14	4	2	5	NA	NA	NA	NA	NA	NA	10	10	12	12	11	14	4	2	5	NA	NA	NA	NA	NA	NA	20	21	23	22	20	22	22	3	30	NA	NA	NA	NA	NA	NA	20	21	23	22
2511411092	7	8	10	6	7	6	4	4	3	NA	NA	NA	NA	NA	NA	7	8	10	6	7	6	4	4	3	NA	NA	NA	NA	NA	NA	11	14	17	8	11	7	5	5	3	NA	NA	NA	NA	NA	NA	11	14	17	8
2511411093	6	8	5	6	5	6	3	2	3	NA	NA	NA	NA	NA	NA	6	8	5	6	5	6	3	2	3	NA	NA	NA	NA	NA	NA	8	9	9	9	10	7	5	2	3	NA	NA	NA	NA	NA	NA	8	9	9	9
2511411095	NA	3	NA	NA	NA	NA	NA	NA	NA	NA	NA	NA	NA	NA	NA	NA	3	NA	NA	NA	NA	NA	NA	NA	NA	NA	NA	NA	NA	NA	NA	4	NA	NA	NA	NA	NA	NA	NA	NA	NA	NA	NA	NA	NA	0	4	0	0
2511411097	14	9	14	13	12	15	9	10	8	NA	NA	NA	NA	NA	NA	14	9	14	13	12	15	9	10	8	NA	NA	NA	NA	NA	NA	70	72	70	55	81	87	59	68	39	NA	NA	NA	NA	NA	NA	70	72	70	55
2511411098	NA	3	2	4	3	4	NA	NA	NA	NA	NA	NA	NA	NA	NA	NA	3	2	4	3	4	NA	NA	NA	NA	NA	NA	NA	NA	NA	NA	5	2	4	5	4	NA	NA	NA	NA	NA	NA	NA	NA	NA	0	5	2	4
2511411099	4	4	5	2	4	2	3	3	2	NA	NA	NA	NA	NA	NA	4	4	5	2	4	2	3	3	2	NA	NA	NA	NA	NA	NA	5	7	8	5	6	2	3	3	2	NA	NA	NA	NA	NA	NA	5	7	8	5
2511411100	3	4	5	6	4	4	3	2	4	NA	NA	NA	NA	NA	NA	3	4	5	6	4	4	3	2	4	NA	NA	NA	NA	NA	NA	14	15	19	16	20	21	67	71	59	NA	NA	NA	NA	NA	NA	14	15	19	16
2511411101	15	18	17	14	19	19	4	3	5	NA	NA	NA	NA	NA	NA	15	18	17	14	19	19	4	3	5	NA	NA	NA	NA	NA	NA	22	22	26	17	37	30	16	4	13	NA	NA	NA	NA	NA	NA	22	22	26	17
2511411103	NA	NA	2	NA	NA	NA	NA	NA	NA	NA	NA	NA	NA	NA	NA	NA	NA	2	NA	NA	NA	NA	NA	NA	NA	NA	NA	NA	NA	NA	NA	NA	2	NA	NA	NA	NA	NA	NA	NA	NA	NA	NA	NA	NA	0	0	2	0
2511411105	6	7	5	5	5	5	2	NA	3	NA	NA	NA	NA	NA	NA	6	7	5	5	5	5	2	NA	3	NA	NA	NA	NA	NA	NA	9	7	5	5	6	6	2	NA	6	NA	NA	NA	NA	NA	NA	9	7	5	5
2511411108	2	2	NA	2	NA	2	NA	NA	NA	NA	NA	NA	NA	NA	NA	2	2	NA	2	NA	2	NA	NA	NA	NA	NA	NA	NA	NA	NA	4	2	NA	3	NA	2	NA	NA	NA	NA	NA	NA	NA	NA	NA	4	2	0	3
2511411111	NA	NA	3	NA	NA	NA	NA	NA	NA	NA	NA	NA	NA	NA	NA	NA	NA	3	NA	NA	NA	NA	NA	NA	NA	NA	NA	NA	NA	NA	NA	NA	3	NA	NA	NA	NA	NA	NA	NA	NA	NA	NA	NA	NA	0	0	3	0
2511411117	NA	NA	NA	NA	NA	2	NA	NA	NA	NA	NA	NA	NA	NA	NA	NA	NA	NA	NA	NA	1	NA	NA	NA	NA	NA	NA	NA	NA	NA	NA	NA	NA	NA	NA	2	NA	NA	NA	NA	NA	NA	NA	NA	NA	0	0	0	0
2511411119	22	28	27	29	21	25	9	9	13	NA	NA	NA	NA	NA	NA	22	28	27	29	21	25	9	9	13	NA	NA	NA	NA	NA	NA	27	40	38	49	44	42	12	13	21	NA	NA	NA	NA	NA	NA	27	40	38	49
2511411120	2	3	3	4	4	3	NA	NA	NA	NA	NA	NA	NA	NA	NA	2	3	3	4	4	3	NA	NA	NA	NA	NA	NA	NA	NA	NA	2	3	3	4	5	5	NA	NA	NA	NA	NA	NA	NA	NA	NA	2	3	3	4
2511411121	6	5	6	2	5	3	NA	NA	NA	NA	NA	NA	NA	NA	NA	6	5	6	2	5	3	NA	NA	NA	NA	NA	NA	NA	NA	NA	8	11	6	3	8	7	NA	NA	NA	NA	NA	NA	NA	NA	NA	8	11	6	3
2511411123	9	6	11	8	9	7	2	NA	4	NA	NA	NA	NA	NA	NA	9	6	11	8	9	7	2	NA	4	NA	NA	NA	NA	NA	NA	14	7	13	8	11	8	2	NA	5	NA	NA	NA	NA	NA	NA	14	7	13	8
2511411125	4	8	4	5	4	6	NA	NA	2	NA	NA	NA	NA	NA	NA	4	8	4	5	4	6	NA	NA	2	NA	NA	NA	NA	NA	NA	4	10	7	7	7	10	NA	NA	2	NA	NA	NA	NA	NA	NA	4	10	7	7
2511411126	6	5	6	7	5	5	NA	NA	3	NA	NA	NA	NA	NA	NA	6	5	6	7	5	5	NA	NA	3	NA	NA	NA	NA	NA	NA	9	5	8	9	5	8	NA	NA	3	NA	NA	NA	NA	NA	NA	9	5	8	9
2511411127	NA	NA	NA	3	2	NA	NA	NA	NA	NA	NA	NA	NA	NA	NA	NA	NA	NA	3	2	NA	NA	NA	NA	NA	NA	NA	NA	NA	NA	NA	NA	NA	3	2	NA	NA	NA	NA	NA	NA	NA	NA	NA	NA	0	0	0	3
2511411128	NA	4	2	2	2	NA	NA	NA	NA	NA	NA	NA	NA	NA	NA	NA	4	2	2	2	NA	NA	NA	NA	NA	NA	NA	NA	NA	NA	NA	6	2	2	2	NA	NA	NA	NA	NA	NA	NA	NA	NA	NA	0	6	2	2
2511411129	12	9	9	7	10	9	3	2	2	NA	NA	NA	NA	2	NA	12	9	9	7	10	9	2	2	2	NA	NA	NA	NA	1	NA	21	20	18	16	20	17	4	5	2	NA	NA	NA	NA	3	NA	21	20	18	16
2511411130	9	12	9	9	10	12	2	2	4	NA	NA	NA	NA	NA	NA	9	12	9	9	10	12	2	2	4	NA	NA	NA	NA	NA	NA	10	15	14	12	21	16	2	3	7	NA	NA	NA	NA	NA	NA	10	15	14	12
2511411131	2	NA	NA	NA	NA	NA	NA	NA	NA	NA	NA	NA	NA	NA	NA	2	NA	NA	NA	NA	NA	NA	NA	NA	NA	NA	NA	NA	NA	NA	2	NA	NA	NA	NA	NA	NA	NA	NA	NA	NA	NA	NA	NA	NA	2	0	0	0
2511411132	2	2	3	NA	2	4	NA	NA	NA	NA	NA	NA	NA	NA	NA	2	2	3	NA	2	4	NA	NA	NA	NA	NA	NA	NA	NA	NA	7	6	6	NA	6	8	NA	NA	NA	NA	NA	NA	NA	NA	NA	7	6	6	0
2511411133	26	31	30	21	25	33	4	NA	15	2	NA	2	2	NA	3	24	31	28	19	25	33	4	NA	14	NA	NA	1	NA	NA	1	38	45	48	28	48	49	4	NA	21	4	NA	2	3	NA	13	36	45	45	26
2511411134	NA	2	2	NA	2	NA	NA	NA	NA	NA	NA	NA	NA	NA	NA	NA	2	2	NA	2	NA	NA	NA	NA	NA	NA	NA	NA	NA	NA	NA	2	2	NA	2	NA	NA	NA	NA	NA	NA	NA	NA	NA	NA	0	2	2	0
2511411135	4	8	6	5	5	7	5	5	5	NA	NA	NA	NA	NA	NA	4	8	6	5	5	7	5	5	5	NA	NA	NA	NA	NA	NA	9	15	10	7	14	18	26	29	6	NA	NA	NA	NA	NA	NA	9	15	10	7
2511411136	8	7	10	7	9	8	NA	2	2	NA	NA	NA	NA	NA	NA	8	7	10	7	9	8	NA	2	2	NA	NA	NA	NA	NA	NA	8	9	12	9	14	9	NA	2	2	NA	NA	NA	NA	NA	NA	8	9	12	9
2511411138	2	NA	2	NA	NA	NA	NA	NA	NA	NA	NA	NA	NA	NA	NA	2	NA	2	NA	NA	NA	NA	NA	NA	NA	NA	NA	NA	NA	NA	3	NA	3	NA	NA	NA	NA	NA	NA	NA	NA	NA	NA	NA	NA	3	0	3	0
2511411140	NA	NA	2	3	3	2	NA	NA	NA	NA	NA	NA	NA	NA	NA	NA	NA	2	3	3	2	NA	NA	NA	NA	NA	NA	NA	NA	NA	NA	NA	3	3	4	2	NA	NA	NA	NA	NA	NA	NA	NA	NA	0	0	3	3
2511411146	4	7	3	2	4	4	NA	NA	4	NA	NA	NA	NA	NA	NA	4	7	3	1	4	2	NA	NA	4	NA	NA	NA	NA	NA	NA	4	8	3	2	4	4	NA	NA	7	NA	NA	NA	NA	NA	NA	4	8	3	1
2511411149	7	9	10	8	7	8	NA	NA	NA	NA	NA	NA	NA	NA	NA	7	9	10	8	7	8	NA	NA	NA	NA	NA	NA	NA	NA	NA	12	26	24	15	22	13	NA	NA	NA	NA	NA	NA	NA	NA	NA	12	26	24	15
2511411150	NA	NA	NA	NA	NA	2	NA	NA	NA	NA	NA	NA	NA	NA	NA	NA	NA	NA	NA	NA	2	NA	NA	NA	NA	NA	NA	NA	NA	NA	NA	NA	NA	NA	NA	2	NA	NA	NA	NA	NA	NA	NA	NA	NA	0	0	0	0
2511411151	3	NA	NA	NA	NA	NA	NA	NA	NA	NA	NA	NA	NA	NA	NA	3	NA	NA	NA	NA	NA	NA	NA	NA	NA	NA	NA	NA	NA	NA	3	NA	NA	NA	NA	NA	NA	NA	NA	NA	NA	NA	NA	NA	NA	3	0	0	0
2511411152	3	NA	NA	NA	NA	NA	NA	NA	NA	NA	NA	NA	NA	NA	NA	3	NA	NA	NA	NA	NA	NA	NA	NA	NA	NA	NA	NA	NA	NA	3	NA	NA	NA	NA	NA	NA	NA	NA	NA	NA	NA	NA	NA	NA	3	0	0	0
2511411154	NA	2	4	6	NA	3	NA	NA	NA	NA	NA	NA	NA	NA	NA	NA	2	4	6	NA	3	NA	NA	NA	NA	NA	NA	NA	NA	NA	NA	2	4	7	NA	3	NA	NA	NA	NA	NA	NA	NA	NA	NA	0	2	4	7
2511411155	NA	NA	2	NA	NA	NA	NA	NA	NA	NA	NA	NA	NA	NA	NA	NA	NA	2	NA	NA	NA	NA	NA	NA	NA	NA	NA	NA	NA	NA	NA	NA	2	NA	NA	NA	NA	NA	NA	NA	NA	NA	NA	NA	NA	0	0	2	0
2511411156	5	4	NA	5	2	3	NA	NA	NA	NA	NA	NA	NA	NA	NA	5	4	NA	5	2	3	NA	NA	NA	NA	NA	NA	NA	NA	NA	5	4	NA	5	3	4	NA	NA	NA	NA	NA	NA	NA	NA	NA	5	4	0	5
2511411157	3	3	5	2	6	3	NA	NA	NA	NA	NA	NA	NA	NA	NA	3	3	5	2	6	3	NA	NA	NA	NA	NA	NA	NA	NA	NA	3	3	5	2	6	3	NA	NA	NA	NA	NA	NA	NA	NA	NA	3	3	5	2
2511411159	5	6	4	4	5	5	NA	NA	NA	NA	NA	NA	NA	NA	NA	5	6	4	4	5	5	NA	NA	NA	NA	NA	NA	NA	NA	NA	6	7	5	5	8	9	NA	NA	NA	NA	NA	NA	NA	NA	NA	6	7	5	5
2511411163	25	22	23	24	18	14	11	12	13	NA	NA	NA	NA	NA	NA	24	21	22	23	17	13	10	11	12	NA	NA	NA	NA	NA	NA	46	48	50	38	44	22	22	38	28	NA	NA	NA	NA	NA	NA	42	38	43	33
2511411164	8	6	7	7	6	5	2	2	5	NA	NA	NA	NA	NA	NA	8	6	7	7	6	5	2	2	5	NA	NA	NA	NA	NA	NA	16	13	13	10	11	6	2	3	7	NA	NA	NA	NA	NA	NA	16	13	13	10
2511411174	NA	NA	NA	NA	2	NA	NA	NA	NA	NA	NA	NA	NA	NA	NA	NA	NA	NA	NA	2	NA	NA	NA	NA	NA	NA	NA	NA	NA	NA	NA	NA	NA	NA	2	NA	NA	NA	NA	NA	NA	NA	NA	NA	NA	0	0	0	0
2511411175	2	4	2	NA	NA	5	NA	NA	NA	NA	NA	NA	NA	NA	NA	2	4	2	NA	NA	5	NA	NA	NA	NA	NA	NA	NA	NA	NA	2	4	2	NA	NA	5	NA	NA	NA	NA	NA	NA	NA	NA	NA	2	4	2	0
2511411183	NA	NA	NA	NA	NA	NA	NA	NA	NA	NA	2	NA	NA	NA	NA	NA	NA	NA	NA	NA	NA	NA	NA	NA	NA	2	NA	NA	NA	NA	NA	NA	NA	NA	NA	NA	NA	NA	NA	NA	2	NA	NA	NA	NA	0	0	0	0
2511411186	20	20	22	18	24	24	3	2	4	NA	NA	NA	NA	NA	NA	20	20	22	18	24	24	3	2	4	NA	NA	NA	NA	NA	NA	44	42	45	30	53	47	3	3	4	NA	NA	NA	NA	NA	NA	44	42	45	30
2511411187	2	2	2	5	2	3	NA	NA	NA	NA	NA	NA	NA	NA	NA	2	2	2	5	2	3	NA	NA	NA	NA	NA	NA	NA	NA	NA	3	2	2	6	3	4	NA	NA	NA	NA	NA	NA	NA	NA	NA	3	2	2	6
2511411189	NA	NA	NA	NA	2	2	NA	NA	NA	NA	NA	NA	NA	NA	NA	NA	NA	NA	NA	2	2	NA	NA	NA	NA	NA	NA	NA	NA	NA	NA	NA	NA	NA	2	2	NA	NA	NA	NA	NA	NA	NA	NA	NA	0	0	0	0
2511411192	NA	NA	2	NA	NA	NA	NA	NA	NA	NA	NA	NA	NA	NA	NA	NA	NA	2	NA	NA	NA	NA	NA	NA	NA	NA	NA	NA	NA	NA	NA	NA	2	NA	NA	NA	NA	NA	NA	NA	NA	NA	NA	NA	NA	0	0	2	0
2511411200	6	5	5	5	8	9	NA	NA	NA	NA	NA	NA	NA	NA	NA	6	5	5	5	8	9	NA	NA	NA	NA	NA	NA	NA	NA	NA	7	7	8	8	11	11	NA	NA	NA	NA	NA	NA	NA	NA	NA	7	7	8	8
2511411202	21	18	17	19	23	21	3	2	5	NA	NA	NA	NA	NA	NA	21	18	17	19	23	21	3	2	5	NA	NA	NA	NA	NA	NA	23	25	25	20	27	28	3	3	5	NA	NA	NA	NA	NA	NA	23	25	25	20
2511411205	11	9	10	8	10	9	NA	NA	2	NA	NA	NA	NA	NA	NA	11	9	10	8	10	9	NA	NA	2	NA	NA	NA	NA	NA	NA	19	15	13	16	24	19	NA	NA	3	NA	NA	NA	NA	NA	NA	19	15	13	16
2511411206	2	3	5	NA	2	5	NA	NA	NA	NA	NA	NA	NA	NA	NA	2	3	5	NA	2	5	NA	NA	NA	NA	NA	NA	NA	NA	NA	3	4	8	NA	2	6	NA	NA	NA	NA	NA	NA	NA	NA	NA	3	4	8	0
2511411207	NA	3	NA	NA	NA	2	NA	NA	NA	NA	NA	NA	NA	NA	NA	NA	3	NA	NA	NA	2	NA	NA	NA	NA	NA	NA	NA	NA	NA	NA	3	NA	NA	NA	2	NA	NA	NA	NA	NA	NA	NA	NA	NA	0	3	0	0
2511411208	10	10	16	13	9	10	6	4	5	NA	NA	NA	NA	NA	NA	10	10	16	13	9	10	6	4	5	NA	NA	NA	NA	NA	NA	15	19	28	21	23	17	7	9	7	NA	NA	NA	NA	NA	NA	15	19	28	21
2511411209	2	10	5	6	5	6	2	2	NA	NA	NA	NA	NA	NA	NA	2	10	5	6	5	6	2	2	NA	NA	NA	NA	NA	NA	NA	5	11	9	9	7	6	4	2	NA	NA	NA	NA	NA	NA	NA	5	11	9	9
2511411210	7	6	4	3	3	4	2	2	NA	NA	NA	NA	NA	NA	NA	7	6	4	3	3	4	2	2	NA	NA	NA	NA	NA	NA	NA	7	6	5	3	3	5	2	5	NA	NA	NA	NA	NA	NA	NA	7	6	5	3
2511411212	NA	NA	NA	2	NA	NA	NA	NA	NA	NA	NA	NA	NA	NA	NA	NA	NA	NA	2	NA	NA	NA	NA	NA	NA	NA	NA	NA	NA	NA	NA	NA	NA	2	NA	NA	NA	NA	NA	NA	NA	NA	NA	NA	NA	0	0	0	2
2511411213	12	11	12	15	16	16	2	5	6	NA	NA	NA	NA	NA	NA	12	11	12	15	16	16	2	5	6	NA	NA	NA	NA	NA	NA	16	18	20	26	29	19	3	7	6	NA	NA	NA	NA	NA	NA	16	18	20	26
2511411214	8	12	9	7	8	9	NA	NA	3	NA	NA	NA	NA	NA	NA	8	12	9	7	8	9	NA	NA	3	NA	NA	NA	NA	NA	NA	8	12	12	9	8	10	NA	NA	3	NA	NA	NA	NA	NA	NA	8	12	12	9
2511411215	13	17	16	12	14	10	4	4	6	NA	NA	NA	NA	NA	NA	13	17	16	12	14	10	4	4	6	NA	NA	NA	NA	NA	NA	18	24	18	18	22	13	6	5	8	NA	NA	NA	NA	NA	NA	18	24	18	18
2511411216	4	3	4	3	3	3	NA	NA	2	NA	NA	NA	NA	NA	NA	4	3	4	3	3	3	NA	NA	2	NA	NA	NA	NA	NA	NA	7	4	7	3	5	4	NA	NA	4	NA	NA	NA	NA	NA	NA	7	4	7	3
2511411217	NA	2	NA	NA	4	NA	NA	NA	NA	NA	NA	NA	NA	NA	NA	NA	2	NA	NA	4	NA	NA	NA	NA	NA	NA	NA	NA	NA	NA	NA	2	NA	NA	5	NA	NA	NA	NA	NA	NA	NA	NA	NA	NA	0	2	0	0
2511411218	7	5	5	4	5	6	3	5	3	NA	NA	NA	NA	NA	NA	7	5	5	4	5	6	3	5	3	NA	NA	NA	NA	NA	NA	12	9	11	7	10	11	6	12	8	NA	NA	NA	NA	NA	NA	12	9	11	7
2511411219	NA	NA	NA	2	NA	2	NA	NA	NA	NA	NA	NA	NA	NA	NA	NA	NA	NA	2	NA	2	NA	NA	NA	NA	NA	NA	NA	NA	NA	NA	NA	NA	2	NA	2	NA	NA	NA	NA	NA	NA	NA	NA	NA	0	0	0	2
2511411222	6	9	3	5	8	7	4	6	7	NA	NA	NA	2	NA	NA	6	9	3	5	8	7	4	6	6	NA	NA	NA	NA	NA	NA	7	10	3	6	10	7	6	9	8	NA	NA	NA	2	NA	NA	7	10	3	6
2511411223	NA	3	NA	NA	2	NA	NA	NA	NA	NA	NA	NA	NA	NA	NA	NA	3	NA	NA	2	NA	NA	NA	NA	NA	NA	NA	NA	NA	NA	NA	3	NA	NA	2	NA	NA	NA	NA	NA	NA	NA	NA	NA	NA	0	3	0	0
2511411226	31	19	22	26	25	30	11	10	19	NA	NA	NA	NA	NA	NA	31	19	22	26	25	30	11	10	19	NA	NA	NA	NA	NA	NA	73	71	55	60	112	79	61	93	129	NA	NA	NA	NA	NA	NA	73	71	55	60
2511411227	NA	8	5	6	6	3	NA	NA	NA	NA	NA	NA	NA	NA	NA	NA	8	5	6	6	3	NA	NA	NA	NA	NA	NA	NA	NA	NA	NA	10	6	6	9	7	NA	NA	NA	NA	NA	NA	NA	NA	NA	0	10	6	6
2511411228	27	28	23	28	26	29	13	8	16	NA	2	NA	NA	2	2	27	28	23	28	26	27	12	7	15	NA	NA	NA	NA	NA	NA	51	71	48	60	69	69	36	16	43	NA	12	NA	NA	25	8	51	71	48	60
2511411232	NA	2	2	NA	NA	NA	NA	NA	NA	NA	NA	NA	NA	NA	NA	NA	2	2	NA	NA	NA	NA	NA	NA	NA	NA	NA	NA	NA	NA	NA	2	2	NA	NA	NA	NA	NA	NA	NA	NA	NA	NA	NA	NA	0	2	2	0
2511411234	6	8	5	8	6	7	2	NA	4	NA	NA	NA	NA	NA	NA	6	8	5	8	6	7	2	NA	4	NA	NA	NA	NA	NA	NA	6	10	5	8	7	7	2	NA	4	NA	NA	NA	NA	NA	NA	6	10	5	8
2511411235	13	17	12	13	12	16	4	2	5	NA	NA	NA	NA	NA	NA	13	17	12	13	12	16	4	2	5	NA	NA	NA	NA	NA	NA	29	33	21	23	25	28	6	3	13	NA	NA	NA	NA	NA	NA	29	33	21	23
2511411236	NA	NA	NA	NA	2	NA	NA	NA	NA	NA	NA	NA	NA	NA	NA	NA	NA	NA	NA	2	NA	NA	NA	NA	NA	NA	NA	NA	NA	NA	NA	NA	NA	NA	2	NA	NA	NA	NA	NA	NA	NA	NA	NA	NA	0	0	0	0
2511411237	3	2	4	5	2	2	NA	NA	NA	NA	NA	NA	NA	NA	NA	1	1	3	2	NA	1	NA	NA	NA	NA	NA	NA	NA	NA	NA	3	3	6	5	3	2	NA	NA	NA	NA	NA	NA	NA	NA	NA	1	1	3	2
2511411240	2	2	2	NA	NA	NA	NA	NA	NA	NA	NA	NA	NA	NA	NA	2	2	2	NA	NA	NA	NA	NA	NA	NA	NA	NA	NA	NA	NA	2	2	2	NA	NA	NA	NA	NA	NA	NA	NA	NA	NA	NA	NA	2	2	2	0
2511411241	3	NA	3	NA	3	3	NA	NA	NA	NA	NA	NA	NA	NA	NA	3	NA	3	NA	3	3	NA	NA	NA	NA	NA	NA	NA	NA	NA	3	NA	3	NA	4	3	NA	NA	NA	NA	NA	NA	NA	NA	NA	3	0	3	0
2511411243	5	10	8	5	2	4	NA	NA	NA	NA	NA	NA	NA	NA	NA	5	10	8	5	2	4	NA	NA	NA	NA	NA	NA	NA	NA	NA	6	13	10	5	3	4	NA	NA	NA	NA	NA	NA	NA	NA	NA	6	13	10	5
2511411245	6	8	10	9	4	6	NA	NA	2	NA	NA	NA	NA	NA	NA	6	8	10	9	4	6	NA	NA	2	NA	NA	NA	NA	NA	NA	8	12	17	11	4	8	NA	NA	2	NA	NA	NA	NA	NA	NA	8	12	17	11
2511411248	3	3	3	2	2	2	NA	NA	NA	NA	NA	NA	NA	NA	NA	3	3	3	2	2	2	NA	NA	NA	NA	NA	NA	NA	NA	NA	3	3	3	3	2	3	NA	NA	NA	NA	NA	NA	NA	NA	NA	3	3	3	3
2511411249	NA	NA	NA	2	NA	NA	NA	NA	NA	NA	NA	NA	NA	NA	NA	NA	NA	NA	2	NA	NA	NA	NA	NA	NA	NA	NA	NA	NA	NA	NA	NA	NA	2	NA	NA	NA	NA	NA	NA	NA	NA	NA	NA	NA	0	0	0	2
2511411250	2	6	4	NA	4	3	2	NA	2	NA	NA	NA	NA	NA	NA	2	6	4	NA	4	3	2	NA	2	NA	NA	NA	NA	NA	NA	2	8	4	NA	4	3	2	NA	3	NA	NA	NA	NA	NA	NA	2	8	4	0
2511411251	NA	2	NA	NA	NA	NA	NA	NA	NA	NA	NA	NA	NA	NA	NA	NA	2	NA	NA	NA	NA	NA	NA	NA	NA	NA	NA	NA	NA	NA	NA	2	NA	NA	NA	NA	NA	NA	NA	NA	NA	NA	NA	NA	NA	0	2	0	0
2511411252	2	2	2	NA	3	2	NA	NA	NA	NA	NA	NA	NA	NA	NA	2	2	2	NA	3	2	NA	NA	NA	NA	NA	NA	NA	NA	NA	2	2	2	NA	3	2	NA	NA	NA	NA	NA	NA	NA	NA	NA	2	2	2	0
2511411253	NA	5	4	3	4	4	NA	NA	NA	NA	NA	NA	NA	NA	NA	NA	5	4	3	4	4	NA	NA	NA	NA	NA	NA	NA	NA	NA	NA	7	6	3	6	4	NA	NA	NA	NA	NA	NA	NA	NA	NA	0	7	6	3
2511411255	16	14	15	12	11	12	3	4	4	NA	NA	NA	NA	NA	NA	16	14	15	12	10	11	3	4	4	NA	NA	NA	NA	NA	NA	23	26	24	18	21	19	3	5	7	NA	NA	NA	NA	NA	NA	23	26	24	18
2511411256	4	10	7	6	8	3	NA	NA	6	NA	NA	NA	NA	NA	NA	4	10	7	6	8	3	NA	NA	5	NA	NA	NA	NA	NA	NA	5	11	7	6	8	5	NA	NA	10	NA	NA	NA	NA	NA	NA	5	11	7	6
2511411257	12	9	8	7	7	8	NA	NA	NA	NA	NA	NA	NA	NA	NA	12	9	8	7	7	8	NA	NA	NA	NA	NA	NA	NA	NA	NA	14	11	9	8	12	8	NA	NA	NA	NA	NA	NA	NA	NA	NA	14	11	9	8
2511411258	NA	2	NA	NA	NA	2	NA	NA	NA	NA	NA	NA	NA	NA	NA	NA	2	NA	NA	NA	2	NA	NA	NA	NA	NA	NA	NA	NA	NA	NA	2	NA	NA	NA	2	NA	NA	NA	NA	NA	NA	NA	NA	NA	0	2	0	0
2511411259	2	2	2	NA	2	NA	NA	NA	NA	NA	NA	NA	NA	NA	NA	2	2	2	NA	2	NA	NA	NA	NA	NA	NA	NA	NA	NA	NA	2	3	2	NA	3	NA	NA	NA	NA	NA	NA	NA	NA	NA	NA	2	3	2	0
2511411260	17	17	18	5	NA	3	5	2	6	NA	NA	NA	NA	NA	NA	16	17	18	4	NA	2	4	2	6	NA	NA	NA	NA	NA	NA	26	23	26	5	NA	3	6	3	8	NA	NA	NA	NA	NA	NA	25	23	26	4
2511411263	2	NA	NA	NA	NA	NA	NA	NA	NA	NA	NA	NA	NA	NA	NA	2	NA	NA	NA	NA	NA	NA	NA	NA	NA	NA	NA	NA	NA	NA	3	NA	NA	NA	NA	NA	NA	NA	NA	NA	NA	NA	NA	NA	NA	3	0	0	0
2511411265	2	NA	NA	NA	NA	3	NA	NA	NA	NA	NA	NA	NA	NA	NA	2	NA	NA	NA	NA	3	NA	NA	NA	NA	NA	NA	NA	NA	NA	2	NA	NA	NA	NA	3	NA	NA	NA	NA	NA	NA	NA	NA	NA	2	0	0	0
2511411266	2	2	NA	2	NA	3	NA	NA	NA	NA	NA	NA	NA	NA	NA	2	2	NA	2	NA	3	NA	NA	NA	NA	NA	NA	NA	NA	NA	2	2	NA	2	NA	4	NA	NA	NA	NA	NA	NA	NA	NA	NA	2	2	0	2
2511411269	8	7	10	8	11	12	2	3	2	NA	NA	NA	NA	NA	NA	8	7	10	8	11	12	1	3	1	NA	NA	NA	NA	NA	NA	9	13	13	11	15	15	3	4	2	NA	NA	NA	NA	NA	NA	9	13	13	11
2511411270	2	3	NA	NA	NA	NA	NA	NA	NA	NA	NA	NA	NA	NA	NA	2	3	NA	NA	NA	NA	NA	NA	NA	NA	NA	NA	NA	NA	NA	3	3	NA	NA	NA	NA	NA	NA	NA	NA	NA	NA	NA	NA	NA	3	3	0	0
2511411272	26	22	22	18	22	25	7	NA	8	NA	NA	NA	NA	NA	NA	24	21	21	18	21	23	7	NA	7	NA	NA	NA	NA	NA	NA	62	71	63	38	80	68	21	NA	22	NA	NA	NA	NA	NA	NA	59	66	58	38
2511411274	NA	NA	NA	NA	NA	2	NA	NA	NA	NA	NA	NA	NA	NA	NA	NA	NA	NA	NA	NA	2	NA	NA	NA	NA	NA	NA	NA	NA	NA	NA	NA	NA	NA	NA	2	NA	NA	NA	NA	NA	NA	NA	NA	NA	0	0	0	0
2511411277	6	5	4	3	7	2	NA	NA	2	NA	NA	NA	NA	NA	NA	6	5	4	3	7	2	NA	NA	2	NA	NA	NA	NA	NA	NA	7	5	5	3	10	3	NA	NA	2	NA	NA	NA	NA	NA	NA	7	5	5	3
2511411278	NA	2	NA	NA	NA	NA	NA	NA	NA	NA	NA	NA	NA	NA	NA	NA	2	NA	NA	NA	NA	NA	NA	NA	NA	NA	NA	NA	NA	NA	NA	2	NA	NA	NA	NA	NA	NA	NA	NA	NA	NA	NA	NA	NA	0	2	0	0
2511411279	25	23	22	30	23	22	9	7	10	2	4	4	3	3	3	22	21	22	27	20	20	6	5	6	NA	NA	1	NA	NA	NA	52	39	39	53	47	36	14	17	19	4	5	5	9	6	9	44	37	39	50
2511411280	5	2	2	3	NA	3	NA	NA	NA	NA	NA	NA	NA	NA	NA	5	2	2	3	NA	3	NA	NA	NA	NA	NA	NA	NA	NA	NA	8	3	2	5	NA	5	NA	NA	NA	NA	NA	NA	NA	NA	NA	8	3	2	5
2511411281	3	5	3	NA	NA	3	NA	NA	NA	NA	NA	NA	NA	NA	NA	3	5	3	NA	NA	3	NA	NA	NA	NA	NA	NA	NA	NA	NA	4	6	4	NA	NA	5	NA	NA	NA	NA	NA	NA	NA	NA	NA	4	6	4	0
2511411282	12	9	8	9	6	7	NA	NA	2	NA	NA	NA	NA	NA	NA	12	9	8	9	6	7	NA	NA	2	NA	NA	NA	NA	NA	NA	12	13	11	13	8	8	NA	NA	2	NA	NA	NA	NA	NA	NA	12	13	11	13
2511411283	2	NA	NA	NA	NA	NA	NA	NA	2	NA	NA	NA	NA	NA	NA	2	NA	NA	NA	NA	NA	NA	NA	2	NA	NA	NA	NA	NA	NA	2	NA	NA	NA	NA	NA	NA	NA	2	NA	NA	NA	NA	NA	NA	2	0	0	0
2511411284	5	NA	3	2	2	4	NA	NA	NA	NA	NA	NA	NA	NA	NA	5	NA	3	2	2	4	NA	NA	NA	NA	NA	NA	NA	NA	NA	20	NA	4	2	3	7	NA	NA	NA	NA	NA	NA	NA	NA	NA	20	0	4	2
2511411286	31	26	25	20	27	31	11	9	14	NA	NA	NA	NA	NA	NA	31	26	25	20	27	31	11	9	13	NA	NA	NA	NA	NA	NA	56	64	72	59	85	69	26	26	28	NA	NA	NA	NA	NA	NA	56	64	72	59
2511411287	9	7	7	3	5	4	NA	NA	5	NA	NA	NA	NA	NA	NA	9	7	7	3	5	4	NA	NA	5	NA	NA	NA	NA	NA	NA	11	8	8	4	5	5	NA	NA	5	NA	NA	NA	NA	NA	NA	11	8	8	4
2511411288	NA	NA	NA	2	NA	NA	NA	NA	NA	NA	NA	NA	NA	NA	NA	NA	NA	NA	2	NA	NA	NA	NA	NA	NA	NA	NA	NA	NA	NA	NA	NA	NA	3	NA	NA	NA	NA	NA	NA	NA	NA	NA	NA	NA	0	0	0	3
2511411289	3	NA	NA	NA	NA	NA	NA	NA	NA	NA	NA	NA	NA	NA	NA	3	NA	NA	NA	NA	NA	NA	NA	NA	NA	NA	NA	NA	NA	NA	3	NA	NA	NA	NA	NA	NA	NA	NA	NA	NA	NA	NA	NA	NA	3	0	0	0
2511411293	16	19	17	14	6	6	4	2	4	NA	NA	NA	NA	NA	NA	16	19	17	13	6	6	4	2	4	NA	NA	NA	NA	NA	NA	17	20	20	15	7	6	4	2	4	NA	NA	NA	NA	NA	NA	17	20	20	14
2511411294	2	2	2	2	NA	2	NA	NA	NA	NA	NA	NA	NA	NA	NA	2	2	2	2	NA	2	NA	NA	NA	NA	NA	NA	NA	NA	NA	3	2	3	3	NA	2	NA	NA	NA	NA	NA	NA	NA	NA	NA	3	2	3	3
2511411295	4	3	4	5	4	2	NA	NA	NA	NA	NA	NA	NA	NA	NA	4	3	4	5	4	2	NA	NA	NA	NA	NA	NA	NA	NA	NA	5	4	5	9	6	2	NA	NA	NA	NA	NA	NA	NA	NA	NA	5	4	5	9
2511411296	6	9	4	3	2	4	2	NA	2	NA	NA	NA	NA	NA	NA	6	9	4	3	2	4	2	NA	2	NA	NA	NA	NA	NA	NA	10	15	6	6	8	6	4	NA	3	NA	NA	NA	NA	NA	NA	10	15	6	6
2511411297	35	41	38	35	30	33	12	14	22	NA	2	2	2	NA	2	35	41	38	35	30	33	10	13	20	NA	1	NA	NA	NA	NA	56	58	52	49	53	47	15	27	57	NA	2	5	3	NA	3	56	58	52	49
2511411298	14	11	11	8	12	12	7	3	6	NA	NA	NA	NA	NA	NA	14	11	11	8	12	12	7	3	6	NA	NA	NA	NA	NA	NA	21	20	14	11	20	15	12	6	14	NA	NA	NA	NA	NA	NA	21	20	14	11
2511411299	6	4	3	2	4	2	NA	NA	NA	NA	NA	NA	NA	NA	NA	6	4	3	2	4	2	NA	NA	NA	NA	NA	NA	NA	NA	NA	12	11	7	9	8	4	NA	NA	NA	NA	NA	NA	NA	NA	NA	12	11	7	9
2511411303	4	4	5	NA	NA	NA	NA	NA	2	NA	NA	NA	NA	NA	NA	4	4	5	NA	NA	NA	NA	NA	2	NA	NA	NA	NA	NA	NA	4	5	6	NA	NA	NA	NA	NA	2	NA	NA	NA	NA	NA	NA	4	5	6	0
2511411305	2	3	NA	NA	NA	NA	NA	NA	NA	NA	NA	NA	NA	NA	NA	2	3	NA	NA	NA	NA	NA	NA	NA	NA	NA	NA	NA	NA	NA	2	4	NA	NA	NA	NA	NA	NA	NA	NA	NA	NA	NA	NA	NA	2	4	0	0
2511411313	2	2	NA	NA	2	3	NA	NA	NA	NA	NA	NA	NA	NA	NA	2	2	NA	NA	2	3	NA	NA	NA	NA	NA	NA	NA	NA	NA	3	2	NA	NA	2	3	NA	NA	NA	NA	NA	NA	NA	NA	NA	3	2	0	0
2511411324	2	5	2	5	2	6	NA	NA	NA	NA	NA	NA	NA	NA	NA	2	5	2	5	2	6	NA	NA	NA	NA	NA	NA	NA	NA	NA	2	6	3	6	3	6	NA	NA	NA	NA	NA	NA	NA	NA	NA	2	6	3	6
2511411325	3	4	NA	2	2	2	NA	NA	NA	NA	NA	NA	NA	NA	NA	3	4	NA	2	2	2	NA	NA	NA	NA	NA	NA	NA	NA	NA	4	5	NA	2	2	3	NA	NA	NA	NA	NA	NA	NA	NA	NA	4	5	0	2
2511411327	2	NA	4	2	NA	2	NA	NA	NA	NA	NA	NA	NA	NA	NA	2	NA	4	2	NA	2	NA	NA	NA	NA	NA	NA	NA	NA	NA	2	NA	4	3	NA	2	NA	NA	NA	NA	NA	NA	NA	NA	NA	2	0	4	3
2511411329	6	13	4	3	5	6	NA	NA	3	NA	NA	NA	NA	NA	NA	6	13	4	3	5	6	NA	NA	3	NA	NA	NA	NA	NA	NA	8	15	4	3	5	7	NA	NA	5	NA	NA	NA	NA	NA	NA	8	15	4	3
2511411331	3	2	NA	NA	NA	NA	NA	NA	2	NA	NA	NA	NA	NA	NA	2	2	NA	NA	NA	NA	NA	NA	2	NA	NA	NA	NA	NA	NA	3	2	NA	NA	NA	NA	NA	NA	2	NA	NA	NA	NA	NA	NA	2	2	0	0
2511411334	2	6	3	6	5	5	NA	NA	NA	NA	NA	NA	NA	NA	NA	2	6	3	6	5	5	NA	NA	NA	NA	NA	NA	NA	NA	NA	2	6	3	7	8	5	NA	NA	NA	NA	NA	NA	NA	NA	NA	2	6	3	7
2511411335	NA	NA	NA	2	NA	NA	NA	NA	NA	NA	NA	NA	NA	NA	NA	NA	NA	NA	1	NA	NA	NA	NA	NA	NA	NA	NA	NA	NA	NA	NA	NA	NA	3	NA	NA	NA	NA	NA	NA	NA	NA	NA	NA	NA	0	0	0	1
2511411336	10	5	5	5	6	4	2	NA	NA	NA	NA	NA	NA	NA	NA	10	5	5	5	6	4	2	NA	NA	NA	NA	NA	NA	NA	NA	11	5	5	5	7	5	2	NA	NA	NA	NA	NA	NA	NA	NA	11	5	5	5
2511411342	3	4	6	NA	2	NA	NA	NA	NA	NA	NA	NA	NA	NA	NA	3	4	6	NA	2	NA	NA	NA	NA	NA	NA	NA	NA	NA	NA	3	5	8	NA	4	NA	NA	NA	NA	NA	NA	NA	NA	NA	NA	3	5	8	0
2511411343	NA	NA	NA	2	NA	NA	NA	NA	NA	NA	NA	NA	NA	NA	NA	NA	NA	NA	1	NA	NA	NA	NA	NA	NA	NA	NA	NA	NA	NA	NA	NA	NA	2	NA	NA	NA	NA	NA	NA	NA	NA	NA	NA	NA	0	0	0	1
2511411345	3	6	5	7	6	6	NA	NA	NA	NA	NA	NA	NA	NA	NA	3	6	5	7	6	6	NA	NA	NA	NA	NA	NA	NA	NA	NA	5	10	6	11	8	7	NA	NA	NA	NA	NA	NA	NA	NA	NA	5	10	6	11
2511411346	4	6	2	NA	2	2	NA	NA	NA	NA	NA	NA	NA	NA	NA	4	6	2	NA	2	2	NA	NA	NA	NA	NA	NA	NA	NA	NA	4	6	3	NA	3	2	NA	NA	NA	NA	NA	NA	NA	NA	NA	4	6	3	0
2511411347	11	11	10	9	11	5	5	3	3	NA	NA	NA	NA	NA	NA	11	11	10	9	11	5	5	3	3	NA	NA	NA	NA	NA	NA	14	21	21	12	22	8	7	4	3	NA	NA	NA	NA	NA	NA	14	21	21	12
2511411350	NA	NA	NA	2	NA	NA	NA	NA	NA	NA	NA	NA	NA	NA	NA	NA	NA	NA	2	NA	NA	NA	NA	NA	NA	NA	NA	NA	NA	NA	NA	NA	NA	2	NA	NA	NA	NA	NA	NA	NA	NA	NA	NA	NA	0	0	0	2
2511411358	7	6	7	7	8	5	5	3	7	NA	NA	NA	NA	NA	NA	7	6	7	7	8	5	5	3	7	NA	NA	NA	NA	NA	NA	9	6	7	7	13	5	5	4	8	NA	NA	NA	NA	NA	NA	9	6	7	7
2511411359	NA	NA	NA	2	NA	NA	NA	NA	NA	NA	NA	NA	NA	NA	NA	NA	NA	NA	2	NA	NA	NA	NA	NA	NA	NA	NA	NA	NA	NA	NA	NA	NA	2	NA	NA	NA	NA	NA	NA	NA	NA	NA	NA	NA	0	0	0	2
2511411360	6	8	5	7	6	5	2	5	3	NA	NA	NA	NA	NA	NA	6	8	5	7	6	5	2	5	3	NA	NA	NA	NA	NA	NA	15	13	11	10	16	8	3	8	5	NA	NA	NA	NA	NA	NA	15	13	11	10
2511411361	2	2	NA	2	2	2	NA	NA	NA	NA	NA	NA	NA	NA	NA	2	2	NA	2	2	2	NA	NA	NA	NA	NA	NA	NA	NA	NA	4	4	NA	2	4	4	NA	NA	NA	NA	NA	NA	NA	NA	NA	4	4	0	2
2511411362	3	4	2	2	NA	2	NA	NA	NA	NA	NA	NA	NA	NA	NA	3	4	2	2	NA	2	NA	NA	NA	NA	NA	NA	NA	NA	NA	4	4	2	2	NA	3	NA	NA	NA	NA	NA	NA	NA	NA	NA	4	4	2	2
2511411364	NA	3	NA	NA	NA	NA	NA	NA	NA	NA	NA	NA	NA	NA	NA	NA	3	NA	NA	NA	NA	NA	NA	NA	NA	NA	NA	NA	NA	NA	NA	3	NA	NA	NA	NA	NA	NA	NA	NA	NA	NA	NA	NA	NA	0	3	0	0
2511411365	7	5	4	NA	2	2	NA	NA	2	NA	NA	NA	NA	NA	NA	7	5	4	NA	2	2	NA	NA	2	NA	NA	NA	NA	NA	NA	9	5	6	NA	2	2	NA	NA	3	NA	NA	NA	NA	NA	NA	9	5	6	0
2511411366	13	11	10	13	12	11	3	3	2	NA	NA	NA	NA	NA	NA	13	11	10	13	12	11	3	3	2	NA	NA	NA	NA	NA	NA	18	14	16	15	19	15	3	5	2	NA	NA	NA	NA	NA	NA	18	14	16	15
2511411367	4	6	4	2	3	NA	NA	NA	NA	NA	NA	NA	NA	NA	NA	4	6	4	2	3	NA	NA	NA	NA	NA	NA	NA	NA	NA	NA	5	6	5	3	3	NA	NA	NA	NA	NA	NA	NA	NA	NA	NA	5	6	5	3
2511411369	2	2	2	3	3	3	NA	NA	NA	NA	NA	NA	NA	NA	NA	2	2	2	3	3	3	NA	NA	NA	NA	NA	NA	NA	NA	NA	2	4	2	4	3	4	NA	NA	NA	NA	NA	NA	NA	NA	NA	2	4	2	4
2511411370	NA	NA	2	2	NA	NA	NA	NA	NA	NA	NA	NA	NA	NA	NA	NA	NA	2	2	NA	NA	NA	NA	NA	NA	NA	NA	NA	NA	NA	NA	NA	3	2	NA	NA	NA	NA	NA	NA	NA	NA	NA	NA	NA	0	0	3	2
2511411371	4	4	NA	2	2	NA	NA	NA	NA	NA	NA	NA	NA	NA	NA	4	4	NA	2	2	NA	NA	NA	NA	NA	NA	NA	NA	NA	NA	4	4	NA	2	4	NA	NA	NA	NA	NA	NA	NA	NA	NA	NA	4	4	0	2
2511411374	14	15	14	12	15	14	3	2	4	NA	NA	NA	NA	NA	NA	14	15	14	12	15	14	3	2	4	NA	NA	NA	NA	NA	NA	23	27	27	26	37	21	3	7	7	NA	NA	NA	NA	NA	NA	23	27	27	26
2511411375	14	12	15	12	13	12	3	5	4	NA	NA	NA	NA	NA	NA	14	12	15	12	13	12	2	5	4	NA	NA	NA	NA	NA	NA	15	15	19	16	16	13	4	5	4	NA	NA	NA	NA	NA	NA	15	15	19	16
2511411376	NA	2	NA	NA	NA	NA	NA	NA	NA	NA	NA	NA	NA	NA	NA	NA	2	NA	NA	NA	NA	NA	NA	NA	NA	NA	NA	NA	NA	NA	NA	2	NA	NA	NA	NA	NA	NA	NA	NA	NA	NA	NA	NA	NA	0	2	0	0
2511411379	3	3	2	5	5	2	NA	NA	NA	NA	NA	NA	NA	NA	NA	3	3	2	5	5	2	NA	NA	NA	NA	NA	NA	NA	NA	NA	3	5	2	5	7	4	NA	NA	NA	NA	NA	NA	NA	NA	NA	3	5	2	5
2511411380	NA	4	NA	2	NA	NA	NA	NA	NA	NA	NA	NA	NA	NA	NA	NA	4	NA	2	NA	NA	NA	NA	NA	NA	NA	NA	NA	NA	NA	NA	5	NA	3	NA	NA	NA	NA	NA	NA	NA	NA	NA	NA	NA	0	5	0	3
2511411381	4	4	2	5	NA	3	NA	NA	NA	NA	NA	NA	NA	NA	NA	4	4	2	5	NA	3	NA	NA	NA	NA	NA	NA	NA	NA	NA	5	4	2	5	NA	3	NA	NA	NA	NA	NA	NA	NA	NA	NA	5	4	2	5
2511411382	6	5	4	3	NA	2	NA	NA	3	NA	NA	NA	NA	NA	NA	6	5	4	3	NA	2	NA	NA	3	NA	NA	NA	NA	NA	NA	6	5	4	3	NA	2	NA	NA	3	NA	NA	NA	NA	NA	NA	6	5	4	3
2511411383	NA	NA	2	NA	NA	3	NA	NA	NA	NA	NA	NA	NA	NA	NA	NA	NA	2	NA	NA	3	NA	NA	NA	NA	NA	NA	NA	NA	NA	NA	NA	2	NA	NA	3	NA	NA	NA	NA	NA	NA	NA	NA	NA	0	0	2	0
2511411384	3	5	NA	3	4	3	NA	NA	NA	NA	NA	NA	NA	NA	NA	3	5	NA	3	4	3	NA	NA	NA	NA	NA	NA	NA	NA	NA	3	5	NA	3	5	4	NA	NA	NA	NA	NA	NA	NA	NA	NA	3	5	0	3
2511411385	4	4	7	5	7	6	2	3	4	NA	NA	NA	NA	NA	NA	4	4	7	5	7	6	2	3	4	NA	NA	NA	NA	NA	NA	6	6	9	8	10	8	3	4	4	NA	NA	NA	NA	NA	NA	6	6	9	8
2511411386	NA	2	NA	2	2	2	NA	NA	NA	NA	NA	NA	NA	NA	NA	NA	2	NA	2	1	2	NA	NA	NA	NA	NA	NA	NA	NA	NA	NA	2	NA	3	2	3	NA	NA	NA	NA	NA	NA	NA	NA	NA	0	2	0	3
2511411387	3	6	6	4	11	5	2	NA	NA	NA	NA	NA	NA	NA	NA	2	6	6	4	11	5	2	NA	NA	NA	NA	NA	NA	NA	NA	4	7	7	5	14	6	4	NA	NA	NA	NA	NA	NA	NA	NA	3	7	7	5
2511411389	NA	2	2	9	4	5	NA	NA	NA	NA	NA	NA	NA	NA	NA	NA	2	2	9	4	5	NA	NA	NA	NA	NA	NA	NA	NA	NA	NA	2	3	9	7	6	NA	NA	NA	NA	NA	NA	NA	NA	NA	0	2	3	9
2511411390	10	6	6	8	8	8	NA	2	3	NA	NA	NA	NA	NA	NA	9	5	5	7	7	7	NA	1	2	NA	NA	NA	NA	NA	NA	15	9	14	12	19	12	NA	2	4	NA	NA	NA	NA	NA	NA	13	8	8	10
2511411391	2	NA	2	3	NA	NA	NA	NA	NA	NA	NA	NA	NA	NA	NA	2	NA	2	3	NA	NA	NA	NA	NA	NA	NA	NA	NA	NA	NA	3	NA	2	5	NA	NA	NA	NA	NA	NA	NA	NA	NA	NA	NA	3	0	2	5
2511411393	3	2	2	2	4	4	NA	NA	NA	NA	NA	NA	NA	NA	NA	3	2	2	2	4	4	NA	NA	NA	NA	NA	NA	NA	NA	NA	3	4	3	2	5	6	NA	NA	NA	NA	NA	NA	NA	NA	NA	3	4	3	2
2511411398	3	5	NA	2	3	2	NA	NA	NA	NA	NA	NA	NA	NA	NA	3	5	NA	2	3	2	NA	NA	NA	NA	NA	NA	NA	NA	NA	3	6	NA	2	3	2	NA	NA	NA	NA	NA	NA	NA	NA	NA	3	6	0	2
2511411401	NA	NA	2	2	NA	NA	NA	NA	NA	NA	NA	NA	NA	NA	NA	NA	NA	2	2	NA	NA	NA	NA	NA	NA	NA	NA	NA	NA	NA	NA	NA	2	2	NA	NA	NA	NA	NA	NA	NA	NA	NA	NA	NA	0	0	2	2
2511411404	NA	2	NA	NA	NA	NA	NA	NA	NA	NA	NA	NA	NA	NA	NA	NA	2	NA	NA	NA	NA	NA	NA	NA	NA	NA	NA	NA	NA	NA	NA	2	NA	NA	NA	NA	NA	NA	NA	NA	NA	NA	NA	NA	NA	0	2	0	0
2511411405	3	2	5	3	5	3	NA	NA	NA	NA	NA	NA	NA	NA	NA	3	2	5	3	5	3	NA	NA	NA	NA	NA	NA	NA	NA	NA	3	2	6	4	7	3	NA	NA	NA	NA	NA	NA	NA	NA	NA	3	2	6	4
2511411407	3	3	2	NA	2	2	NA	3	2	NA	NA	NA	NA	NA	NA	3	3	2	NA	2	2	NA	2	1	NA	NA	NA	NA	NA	NA	4	5	3	NA	3	2	NA	4	2	NA	NA	NA	NA	NA	NA	4	5	3	0
2511411410	NA	3	NA	2	NA	NA	NA	NA	NA	NA	NA	NA	NA	NA	NA	NA	3	NA	2	NA	NA	NA	NA	NA	NA	NA	NA	NA	NA	NA	NA	4	NA	2	NA	NA	NA	NA	NA	NA	NA	NA	NA	NA	NA	0	4	0	2
2511411412	4	5	4	2	4	6	NA	NA	NA	NA	NA	NA	NA	NA	NA	4	5	4	1	4	6	NA	NA	NA	NA	NA	NA	NA	NA	NA	6	5	5	4	7	9	NA	NA	NA	NA	NA	NA	NA	NA	NA	6	5	5	2
2511411416	6	6	3	5	6	4	NA	2	NA	NA	NA	NA	NA	NA	NA	6	6	3	5	6	4	NA	2	NA	NA	NA	NA	NA	NA	NA	6	7	3	7	7	4	NA	2	NA	NA	NA	NA	NA	NA	NA	6	7	3	7
2511411418	NA	3	NA	2	NA	NA	NA	NA	NA	NA	NA	NA	NA	NA	NA	NA	3	NA	2	NA	NA	NA	NA	NA	NA	NA	NA	NA	NA	NA	NA	3	NA	3	NA	NA	NA	NA	NA	NA	NA	NA	NA	NA	NA	0	3	0	3
2511411419	2	4	2	3	3	NA	NA	NA	NA	NA	NA	NA	NA	NA	NA	2	4	2	3	3	NA	NA	NA	NA	NA	NA	NA	NA	NA	NA	2	6	3	3	3	NA	NA	NA	NA	NA	NA	NA	NA	NA	NA	2	6	3	3
2511411420	2	3	NA	8	4	12	5	4	5	NA	NA	NA	NA	NA	NA	2	3	NA	8	4	12	5	4	5	NA	NA	NA	NA	NA	NA	2	3	NA	11	6	15	5	7	5	NA	NA	NA	NA	NA	NA	2	3	0	11
2511411422	2	3	NA	2	NA	NA	NA	NA	2	NA	NA	NA	NA	NA	NA	2	3	NA	2	NA	NA	NA	NA	2	NA	NA	NA	NA	NA	NA	2	3	NA	2	NA	NA	NA	NA	2	NA	NA	NA	NA	NA	NA	2	3	0	2
2511411423	NA	NA	NA	NA	NA	3	NA	NA	NA	NA	NA	NA	NA	NA	NA	NA	NA	NA	NA	NA	3	NA	NA	NA	NA	NA	NA	NA	NA	NA	NA	NA	NA	NA	NA	3	NA	NA	NA	NA	NA	NA	NA	NA	NA	0	0	0	0
2511411424	NA	NA	NA	4	2	4	NA	3	NA	NA	NA	NA	NA	NA	NA	NA	NA	NA	4	2	4	NA	3	NA	NA	NA	NA	NA	NA	NA	NA	NA	NA	4	2	4	NA	3	NA	NA	NA	NA	NA	NA	NA	0	0	0	4
2511411427	2	NA	2	4	7	3	NA	NA	NA	NA	NA	NA	NA	NA	NA	2	NA	2	4	7	3	NA	NA	NA	NA	NA	NA	NA	NA	NA	2	NA	2	4	7	3	NA	NA	NA	NA	NA	NA	NA	NA	NA	2	0	2	4
2511411428	NA	NA	NA	NA	2	NA	NA	NA	NA	NA	NA	NA	NA	NA	NA	NA	NA	NA	NA	2	NA	NA	NA	NA	NA	NA	NA	NA	NA	NA	NA	NA	NA	NA	2	NA	NA	NA	NA	NA	NA	NA	NA	NA	NA	0	0	0	0
2511411429	NA	NA	NA	NA	2	2	3	5	4	NA	NA	NA	NA	NA	NA	NA	NA	NA	NA	2	2	3	5	4	NA	NA	NA	NA	NA	NA	NA	NA	NA	NA	3	2	3	6	6	NA	NA	NA	NA	NA	NA	0	0	0	0
2511411432	5	2	NA	2	NA	NA	NA	NA	NA	NA	NA	NA	NA	NA	NA	5	2	NA	2	NA	NA	NA	NA	NA	NA	NA	NA	NA	NA	NA	5	2	NA	2	NA	NA	NA	NA	NA	NA	NA	NA	NA	NA	NA	5	2	0	2
2511411434	NA	2	NA	NA	NA	NA	NA	NA	NA	NA	NA	NA	NA	NA	NA	NA	2	NA	NA	NA	NA	NA	NA	NA	NA	NA	NA	NA	NA	NA	NA	2	NA	NA	NA	NA	NA	NA	NA	NA	NA	NA	NA	NA	NA	0	2	0	0
2511411437	3	NA	3	2	NA	2	NA	NA	NA	NA	NA	NA	NA	NA	NA	3	NA	3	2	NA	2	NA	NA	NA	NA	NA	NA	NA	NA	NA	5	NA	3	3	NA	3	NA	NA	NA	NA	NA	NA	NA	NA	NA	5	0	3	3
2511411440	2	2	NA	4	NA	2	NA	NA	NA	NA	NA	NA	NA	NA	NA	2	2	NA	4	NA	2	NA	NA	NA	NA	NA	NA	NA	NA	NA	2	2	NA	4	NA	2	NA	NA	NA	NA	NA	NA	NA	NA	NA	2	2	0	4
2511411445	4	4	2	16	13	16	7	7	9	NA	NA	NA	NA	NA	NA	4	4	2	16	13	16	7	7	9	NA	NA	NA	NA	NA	NA	4	4	2	21	17	21	11	14	12	NA	NA	NA	NA	NA	NA	4	4	2	21
2511411447	3	3	NA	2	NA	NA	NA	NA	NA	NA	NA	NA	NA	NA	NA	3	3	NA	2	NA	NA	NA	NA	NA	NA	NA	NA	NA	NA	NA	4	3	NA	2	NA	NA	NA	NA	NA	NA	NA	NA	NA	NA	NA	4	3	0	2
2511411448	NA	NA	5	NA	2	NA	NA	NA	NA	NA	NA	NA	NA	NA	NA	NA	NA	5	NA	2	NA	NA	NA	NA	NA	NA	NA	NA	NA	NA	NA	NA	5	NA	2	NA	NA	NA	NA	NA	NA	NA	NA	NA	NA	0	0	5	0
2511411455	23	15	24	12	20	19	6	5	7	3	3	3	2	NA	2	20	13	20	10	16	15	5	3	4	NA	NA	NA	NA	NA	NA	47	35	52	24	52	39	9	20	11	9	15	6	10	NA	11	41	30	41	22
2511411457	32	32	33	32	29	34	12	10	14	3	3	3	4	3	3	30	29	31	30	27	32	10	8	12	NA	NA	NA	1	NA	NA	60	52	62	52	76	57	23	37	25	9	7	9	8	13	6	55	47	59	46
2511411458	3	NA	NA	4	4	NA	3	2	3	NA	2	2	NA	NA	NA	3	NA	NA	4	4	NA	2	1	2	NA	1	1	NA	NA	NA	4	NA	NA	5	4	NA	3	2	4	NA	3	2	NA	NA	NA	4	0	0	5
2511411459	NA	5	4	3	NA	2	NA	NA	NA	NA	NA	NA	NA	NA	NA	NA	5	4	3	NA	2	NA	NA	NA	NA	NA	NA	NA	NA	NA	NA	5	4	3	NA	2	NA	NA	NA	NA	NA	NA	NA	NA	NA	0	5	4	3
2511411461	2	NA	NA	NA	NA	NA	NA	NA	NA	NA	NA	NA	NA	NA	NA	2	NA	NA	NA	NA	NA	NA	NA	NA	NA	NA	NA	NA	NA	NA	3	NA	NA	NA	NA	NA	NA	NA	NA	NA	NA	NA	NA	NA	NA	3	0	0	0
2511411462	NA	2	2	NA	NA	NA	NA	NA	NA	NA	NA	NA	NA	NA	NA	NA	2	2	NA	NA	NA	NA	NA	NA	NA	NA	NA	NA	NA	NA	NA	2	2	NA	NA	NA	NA	NA	NA	NA	NA	NA	NA	NA	NA	0	2	2	0
2511411463	17	26	21	22	23	22	4	7	5	NA	NA	NA	NA	NA	NA	17	26	21	22	23	22	4	7	5	NA	NA	NA	NA	NA	NA	23	39	31	29	37	34	4	8	8	NA	NA	NA	NA	NA	NA	23	39	31	29
2511411465	12	12	13	9	10	6	NA	NA	NA	NA	NA	NA	NA	NA	2	12	12	13	9	10	6	NA	NA	NA	NA	NA	NA	NA	NA	2	13	16	15	10	13	6	NA	NA	NA	NA	NA	NA	NA	NA	2	13	16	15	10
2511411468	13	16	14	10	15	16	4	5	3	NA	NA	NA	NA	NA	NA	13	16	14	10	15	16	4	5	3	NA	NA	NA	NA	NA	NA	35	48	29	27	44	43	6	9	6	NA	NA	NA	NA	NA	NA	35	48	29	27
2511411470	NA	2	NA	NA	NA	2	NA	NA	NA	NA	NA	NA	NA	NA	NA	NA	2	NA	NA	NA	2	NA	NA	NA	NA	NA	NA	NA	NA	NA	NA	3	NA	NA	NA	2	NA	NA	NA	NA	NA	NA	NA	NA	NA	0	3	0	0
2511411471	4	7	6	6	4	5	NA	2	5	NA	NA	NA	NA	NA	NA	4	7	6	6	4	5	NA	2	5	NA	NA	NA	NA	NA	NA	4	9	6	8	5	5	NA	2	5	NA	NA	NA	NA	NA	NA	4	9	6	8
2511411472	10	8	9	8	9	8	4	4	4	NA	NA	NA	NA	NA	NA	10	8	9	8	9	8	4	4	4	NA	NA	NA	NA	NA	NA	45	31	35	27	31	34	50	52	45	NA	NA	NA	NA	NA	NA	45	31	35	27
2511411473	6	4	6	5	5	3	NA	NA	NA	NA	NA	NA	NA	NA	NA	6	4	6	5	5	3	NA	NA	NA	NA	NA	NA	NA	NA	NA	27	15	22	15	22	11	NA	NA	NA	NA	NA	NA	NA	NA	NA	27	15	22	15
2511411474	13	11	13	10	14	9	3	3	3	NA	NA	NA	NA	NA	NA	13	11	13	10	14	9	3	3	3	NA	NA	NA	NA	NA	NA	19	13	17	11	27	11	6	6	6	NA	NA	NA	NA	NA	NA	19	13	17	11
2511411475	3	3	3	3	2	4	NA	2	2	NA	NA	NA	NA	NA	NA	3	3	3	3	2	4	NA	2	2	NA	NA	NA	NA	NA	NA	5	4	3	3	2	5	NA	2	2	NA	NA	NA	NA	NA	NA	5	4	3	3
2511411476	4	4	6	3	NA	NA	NA	NA	NA	NA	NA	NA	NA	NA	NA	4	4	6	3	NA	NA	NA	NA	NA	NA	NA	NA	NA	NA	NA	6	7	7	6	NA	NA	NA	NA	NA	NA	NA	NA	NA	NA	NA	6	7	7	6
2511411477	7	4	5	3	3	7	5	3	2	NA	NA	NA	NA	NA	NA	7	4	5	3	3	7	5	3	2	NA	NA	NA	NA	NA	NA	23	11	21	9	11	27	10	6	4	NA	NA	NA	NA	NA	NA	23	11	21	9
2511411479	4	3	NA	NA	NA	NA	NA	NA	NA	NA	NA	NA	NA	NA	NA	4	3	NA	NA	NA	NA	NA	NA	NA	NA	NA	NA	NA	NA	NA	5	3	NA	NA	NA	NA	NA	NA	NA	NA	NA	NA	NA	NA	NA	5	3	0	0
2511411480	14	13	10	9	10	6	2	3	5	2	NA	NA	NA	NA	NA	14	13	10	9	10	6	2	3	5	2	NA	NA	NA	NA	NA	20	18	14	13	14	10	3	3	6	2	NA	NA	NA	NA	NA	20	18	14	13
2511411482	5	6	8	7	4	6	2	2	3	NA	NA	NA	NA	NA	NA	5	6	8	7	4	6	2	2	3	NA	NA	NA	NA	NA	NA	8	7	10	13	7	14	5	3	6	NA	NA	NA	NA	NA	NA	8	7	10	13
2511411483	5	6	6	3	6	3	2	3	3	NA	NA	NA	NA	NA	NA	5	6	6	3	6	3	2	3	3	NA	NA	NA	NA	NA	NA	6	7	8	3	8	3	3	4	4	NA	NA	NA	NA	NA	NA	6	7	8	3
2511411490	2	2	NA	NA	4	2	NA	NA	NA	NA	NA	NA	NA	NA	NA	2	2	NA	NA	4	2	NA	NA	NA	NA	NA	NA	NA	NA	NA	2	2	NA	NA	4	2	NA	NA	NA	NA	NA	NA	NA	NA	NA	2	2	0	0
2511411491	2	3	NA	NA	NA	2	NA	NA	NA	NA	NA	NA	NA	NA	NA	2	3	NA	NA	NA	2	NA	NA	NA	NA	NA	NA	NA	NA	NA	3	4	NA	NA	NA	2	NA	NA	NA	NA	NA	NA	NA	NA	NA	3	4	0	0
2511411492	10	4	9	3	3	2	NA	NA	NA	NA	NA	NA	NA	NA	NA	10	4	9	3	3	2	NA	NA	NA	NA	NA	NA	NA	NA	NA	13	4	9	3	3	2	NA	NA	NA	NA	NA	NA	NA	NA	NA	13	4	9	3
2511411495	14	9	18	13	11	10	2	2	5	NA	NA	NA	NA	NA	NA	14	9	18	13	11	10	2	2	5	NA	NA	NA	NA	NA	NA	20	12	28	18	16	11	2	3	5	NA	NA	NA	NA	NA	NA	20	12	28	18
2511411497	NA	2	NA	2	NA	3	NA	NA	NA	NA	NA	NA	NA	NA	NA	NA	2	NA	2	NA	3	NA	NA	NA	NA	NA	NA	NA	NA	NA	NA	2	NA	2	NA	4	NA	NA	NA	NA	NA	NA	NA	NA	NA	0	2	0	2
2511411499	45	28	35	27	40	35	12	16	15	2	3	3	5	2	5	40	23	32	25	35	31	8	13	10	NA	NA	NA	NA	NA	NA	69	52	53	42	76	53	28	25	33	3	9	7	10	4	12	59	47	50	40
2511411506	NA	2	2	3	2	2	NA	NA	NA	NA	NA	NA	NA	NA	NA	NA	2	2	3	2	2	NA	NA	NA	NA	NA	NA	NA	NA	NA	NA	3	2	3	2	2	NA	NA	NA	NA	NA	NA	NA	NA	NA	0	3	2	3
2511411509	2	NA	NA	3	NA	NA	NA	NA	NA	NA	NA	NA	NA	NA	NA	2	NA	NA	3	NA	NA	NA	NA	NA	NA	NA	NA	NA	NA	NA	2	NA	NA	3	NA	NA	NA	NA	NA	NA	NA	NA	NA	NA	NA	2	0	0	3
2511411510	4	3	4	3	2	3	NA	NA	NA	NA	NA	NA	NA	NA	NA	4	3	4	3	2	3	NA	NA	NA	NA	NA	NA	NA	NA	NA	5	6	4	5	3	3	NA	NA	NA	NA	NA	NA	NA	NA	NA	5	6	4	5
2511411512	NA	NA	NA	NA	NA	NA	NA	NA	2	NA	NA	NA	NA	NA	NA	NA	NA	NA	NA	NA	NA	NA	NA	2	NA	NA	NA	NA	NA	NA	NA	NA	NA	NA	NA	NA	NA	NA	2	NA	NA	NA	NA	NA	NA	0	0	0	0
2511411514	NA	NA	NA	NA	NA	2	NA	NA	2	NA	NA	NA	NA	NA	NA	NA	NA	NA	NA	NA	2	NA	NA	2	NA	NA	NA	NA	NA	NA	NA	NA	NA	NA	NA	3	NA	NA	3	NA	NA	NA	NA	NA	NA	0	0	0	0
2511411516	NA	3	NA	NA	3	2	NA	NA	NA	NA	NA	NA	NA	NA	NA	NA	3	NA	NA	3	2	NA	NA	NA	NA	NA	NA	NA	NA	NA	NA	3	NA	NA	4	2	NA	NA	NA	NA	NA	NA	NA	NA	NA	0	3	0	0
2511411517	4	5	5	6	2	8	NA	NA	NA	NA	NA	NA	2	NA	2	4	5	5	6	2	8	NA	NA	NA	NA	NA	NA	2	NA	2	5	6	5	7	2	8	NA	NA	NA	NA	NA	NA	2	NA	2	5	6	5	7
2511411518	3	4	4	3	4	3	NA	NA	2	NA	NA	NA	NA	NA	NA	3	4	4	3	4	3	NA	NA	2	NA	NA	NA	NA	NA	NA	3	15	9	5	11	4	NA	NA	2	NA	NA	NA	NA	NA	NA	3	15	9	5
2511411519	16	18	18	15	17	15	2	3	NA	NA	NA	NA	NA	NA	NA	16	18	18	15	17	15	2	3	NA	NA	NA	NA	NA	NA	NA	70	104	98	54	111	100	2	3	NA	NA	NA	NA	NA	NA	NA	70	104	98	54
2511411521	9	14	11	11	10	9	NA	NA	2	NA	NA	NA	NA	NA	NA	9	14	11	11	10	9	NA	NA	2	NA	NA	NA	NA	NA	NA	10	18	11	14	14	12	NA	NA	2	NA	NA	NA	NA	NA	NA	10	18	11	14
2511411522	2	NA	NA	NA	NA	NA	NA	NA	NA	NA	NA	NA	NA	NA	NA	2	NA	NA	NA	NA	NA	NA	NA	NA	NA	NA	NA	NA	NA	NA	2	NA	NA	NA	NA	NA	NA	NA	NA	NA	NA	NA	NA	NA	NA	2	0	0	0
2511411524	9	13	10	13	11	9	NA	NA	2	NA	NA	NA	NA	NA	NA	9	13	10	13	11	9	NA	NA	2	NA	NA	NA	NA	NA	NA	10	17	16	15	16	12	NA	NA	3	NA	NA	NA	NA	NA	NA	10	17	16	15
2511411525	5	5	3	6	3	2	NA	NA	NA	NA	NA	NA	NA	NA	NA	5	5	3	6	3	2	NA	NA	NA	NA	NA	NA	NA	NA	NA	5	7	3	6	3	2	NA	NA	NA	NA	NA	NA	NA	NA	NA	5	7	3	6
2511411526	NA	3	2	NA	NA	4	NA	NA	NA	NA	NA	NA	NA	NA	NA	NA	3	2	NA	NA	4	NA	NA	NA	NA	NA	NA	NA	NA	NA	NA	3	4	NA	NA	4	NA	NA	NA	NA	NA	NA	NA	NA	NA	0	3	4	0
2511411527	3	NA	NA	3	3	3	NA	NA	2	NA	NA	NA	NA	NA	NA	3	NA	NA	3	3	3	NA	NA	2	NA	NA	NA	NA	NA	NA	3	NA	NA	3	3	3	NA	NA	4	NA	NA	NA	NA	NA	NA	3	0	0	3
2511411528	2	NA	NA	2	2	3	NA	NA	2	NA	NA	NA	NA	NA	NA	2	NA	NA	2	2	3	NA	NA	2	NA	NA	NA	NA	NA	NA	2	NA	NA	2	2	4	NA	NA	3	NA	NA	NA	NA	NA	NA	2	0	0	2
2511411529	2	3	NA	NA	NA	NA	NA	NA	NA	NA	NA	NA	NA	NA	NA	2	3	NA	NA	NA	NA	NA	NA	NA	NA	NA	NA	NA	NA	NA	2	3	NA	NA	NA	NA	NA	NA	NA	NA	NA	NA	NA	NA	NA	2	3	0	0
2511411530	9	5	5	2	10	5	NA	NA	2	NA	NA	NA	NA	NA	NA	9	5	5	2	10	5	NA	NA	2	NA	NA	NA	NA	NA	NA	10	6	6	3	10	5	NA	NA	2	NA	NA	NA	NA	NA	NA	10	6	6	3
2511411531	15	15	12	13	15	14	2	3	2	NA	NA	NA	NA	NA	NA	15	15	12	13	14	14	2	3	2	NA	NA	NA	NA	NA	NA	23	22	17	21	29	26	2	3	2	NA	NA	NA	NA	NA	NA	23	22	17	21
2511411532	NA	NA	NA	NA	2	NA	NA	NA	NA	NA	NA	NA	NA	NA	NA	NA	NA	NA	NA	2	NA	NA	NA	NA	NA	NA	NA	NA	NA	NA	NA	NA	NA	NA	3	NA	NA	NA	NA	NA	NA	NA	NA	NA	NA	0	0	0	0
2511411535	12	13	11	11	12	11	2	3	2	NA	NA	NA	NA	NA	NA	12	13	11	11	12	11	2	3	2	NA	NA	NA	NA	NA	NA	50	35	47	27	60	22	2	11	2	NA	NA	NA	NA	NA	NA	50	35	47	27
2511411536	2	NA	NA	2	NA	3	NA	NA	NA	NA	NA	NA	NA	NA	NA	2	NA	NA	2	NA	3	NA	NA	NA	NA	NA	NA	NA	NA	NA	3	NA	NA	2	NA	4	NA	NA	NA	NA	NA	NA	NA	NA	NA	3	0	0	2
2511411539	3	3	3	4	3	5	NA	NA	NA	NA	NA	NA	NA	NA	NA	2	2	2	4	3	5	NA	NA	NA	NA	NA	NA	NA	NA	NA	3	3	3	4	5	6	NA	NA	NA	NA	NA	NA	NA	NA	NA	2	2	2	4
2511411544	NA	3	NA	NA	NA	NA	NA	NA	NA	NA	NA	NA	NA	NA	NA	NA	3	NA	NA	NA	NA	NA	NA	NA	NA	NA	NA	NA	NA	NA	NA	3	NA	NA	NA	NA	NA	NA	NA	NA	NA	NA	NA	NA	NA	0	3	0	0
2511411545	2	3	NA	NA	NA	2	NA	NA	NA	NA	NA	NA	NA	NA	NA	2	3	NA	NA	NA	2	NA	NA	NA	NA	NA	NA	NA	NA	NA	3	4	NA	NA	NA	2	NA	NA	NA	NA	NA	NA	NA	NA	NA	3	4	0	0
2511411546	4	6	4	NA	3	3	NA	NA	NA	NA	NA	NA	NA	NA	NA	4	6	4	NA	3	3	NA	NA	NA	NA	NA	NA	NA	NA	NA	9	19	5	NA	6	5	NA	NA	NA	NA	NA	NA	NA	NA	NA	9	19	5	0
2511411547	8	8	7	11	9	11	NA	NA	4	NA	NA	NA	NA	NA	NA	8	8	7	11	9	11	NA	NA	4	NA	NA	NA	NA	NA	NA	10	13	9	15	16	18	NA	NA	4	NA	NA	NA	NA	NA	NA	10	13	9	15
2511411548	5	8	8	9	10	12	NA	NA	4	NA	NA	NA	NA	NA	NA	5	8	8	9	10	12	NA	NA	4	NA	NA	NA	NA	NA	NA	5	10	9	14	15	13	NA	NA	4	NA	NA	NA	NA	NA	NA	5	10	9	14
2511411549	4	2	3	2	NA	4	2	NA	NA	NA	NA	NA	NA	NA	NA	4	2	3	2	NA	4	2	NA	NA	NA	NA	NA	NA	NA	NA	5	4	6	2	NA	9	2	NA	NA	NA	NA	NA	NA	NA	NA	5	4	6	2
2511411552	14	13	8	13	11	11	NA	NA	3	NA	NA	NA	NA	NA	NA	14	13	8	13	11	11	NA	NA	3	NA	NA	NA	NA	NA	NA	20	23	12	13	19	15	NA	NA	6	NA	NA	NA	NA	NA	NA	20	23	12	13
2511411553	5	4	3	4	3	4	NA	NA	NA	NA	NA	NA	NA	NA	NA	5	4	3	4	3	4	NA	NA	NA	NA	NA	NA	NA	NA	NA	7	6	4	4	7	4	NA	NA	NA	NA	NA	NA	NA	NA	NA	7	6	4	4
2511411554	8	9	10	4	4	3	3	2	2	NA	NA	NA	NA	NA	NA	8	9	10	4	4	3	2	1	1	NA	NA	NA	NA	NA	NA	9	14	16	7	6	4	3	10	2	NA	NA	NA	NA	NA	NA	9	14	16	7
2511411555	27	17	28	24	24	25	10	10	11	NA	NA	NA	NA	NA	NA	27	17	28	24	24	25	10	10	11	NA	NA	NA	NA	NA	NA	80	64	82	65	94	66	111	149	130	NA	NA	NA	NA	NA	NA	80	64	82	65
2511411556	NA	NA	2	NA	NA	NA	NA	NA	NA	NA	NA	NA	NA	NA	NA	NA	NA	2	NA	NA	NA	NA	NA	NA	NA	NA	NA	NA	NA	NA	NA	NA	2	NA	NA	NA	NA	NA	NA	NA	NA	NA	NA	NA	NA	0	0	2	0
2511411557	NA	3	NA	NA	NA	NA	NA	NA	NA	NA	NA	NA	NA	NA	NA	NA	3	NA	NA	NA	NA	NA	NA	NA	NA	NA	NA	NA	NA	NA	NA	4	NA	NA	NA	NA	NA	NA	NA	NA	NA	NA	NA	NA	NA	0	4	0	0
2511411560	3	2	3	4	5	5	NA	NA	NA	NA	NA	NA	NA	NA	NA	3	2	3	4	5	5	NA	NA	NA	NA	NA	NA	NA	NA	NA	3	2	3	4	5	5	NA	NA	NA	NA	NA	NA	NA	NA	NA	3	2	3	4
2511411561	5	3	4	3	4	5	NA	2	NA	NA	NA	NA	NA	NA	NA	4	2	3	2	3	4	NA	1	NA	NA	NA	NA	NA	NA	NA	6	5	4	3	4	5	NA	3	NA	NA	NA	NA	NA	NA	NA	4	4	3	2
2511411566	2	NA	NA	NA	NA	NA	NA	NA	NA	NA	NA	NA	NA	NA	NA	2	NA	NA	NA	NA	NA	NA	NA	NA	NA	NA	NA	NA	NA	NA	2	NA	NA	NA	NA	NA	NA	NA	NA	NA	NA	NA	NA	NA	NA	2	0	0	0
2511411567	2	NA	2	2	5	3	NA	NA	NA	NA	NA	NA	NA	NA	NA	2	NA	2	2	5	3	NA	NA	NA	NA	NA	NA	NA	NA	NA	2	NA	2	3	5	3	NA	NA	NA	NA	NA	NA	NA	NA	NA	2	0	2	3
2511411571	NA	3	2	3	4	3	NA	NA	NA	NA	NA	NA	NA	NA	NA	NA	3	2	3	4	3	NA	NA	NA	NA	NA	NA	NA	NA	NA	NA	4	4	5	7	4	NA	NA	NA	NA	NA	NA	NA	NA	NA	0	4	4	5
2511411578	NA	NA	3	2	NA	NA	NA	NA	NA	NA	NA	NA	NA	NA	NA	NA	NA	3	2	NA	NA	NA	NA	NA	NA	NA	NA	NA	NA	NA	NA	NA	3	2	NA	NA	NA	NA	NA	NA	NA	NA	NA	NA	NA	0	0	3	2
2511411579	NA	NA	NA	2	NA	2	NA	NA	NA	NA	NA	NA	NA	NA	NA	NA	NA	NA	2	NA	2	NA	NA	NA	NA	NA	NA	NA	NA	NA	NA	NA	NA	2	NA	2	NA	NA	NA	NA	NA	NA	NA	NA	NA	0	0	0	2
2511411580	25	23	26	24	28	24	12	10	10	NA	NA	NA	NA	NA	NA	25	23	26	24	28	24	12	10	10	NA	NA	NA	NA	NA	NA	34	40	39	36	64	38	35	44	25	NA	NA	NA	NA	NA	NA	34	40	39	36
2511411581	3	4	NA	NA	3	3	NA	NA	NA	NA	NA	NA	NA	NA	NA	3	4	NA	NA	3	3	NA	NA	NA	NA	NA	NA	NA	NA	NA	6	8	NA	NA	4	4	NA	NA	NA	NA	NA	NA	NA	NA	NA	6	8	0	0
2511411584	2	NA	NA	NA	NA	NA	NA	NA	NA	NA	NA	NA	NA	NA	NA	2	NA	NA	NA	NA	NA	NA	NA	NA	NA	NA	NA	NA	NA	NA	2	NA	NA	NA	NA	NA	NA	NA	NA	NA	NA	NA	NA	NA	NA	2	0	0	0
2511411585	NA	2	2	2	2	3	NA	NA	NA	NA	NA	NA	NA	NA	NA	NA	2	2	2	2	3	NA	NA	NA	NA	NA	NA	NA	NA	NA	NA	3	3	3	2	3	NA	NA	NA	NA	NA	NA	NA	NA	NA	0	3	3	3
2511411587	2	2	2	NA	NA	2	NA	2	2	NA	NA	NA	NA	NA	NA	2	2	2	NA	NA	2	NA	2	2	NA	NA	NA	NA	NA	NA	4	2	2	NA	NA	2	NA	3	2	NA	NA	NA	NA	NA	NA	4	2	2	0
2511411591	3	4	2	NA	2	5	NA	NA	NA	NA	NA	NA	NA	NA	NA	3	4	2	NA	2	5	NA	NA	NA	NA	NA	NA	NA	NA	NA	5	8	5	NA	4	5	NA	NA	NA	NA	NA	NA	NA	NA	NA	5	8	5	0
2511411592	3	2	NA	NA	2	NA	NA	NA	NA	NA	NA	NA	NA	NA	NA	3	2	NA	NA	2	NA	NA	NA	NA	NA	NA	NA	NA	NA	NA	3	2	NA	NA	3	NA	NA	NA	NA	NA	NA	NA	NA	NA	NA	3	2	0	0
2511411593	6	9	6	14	16	14	2	NA	2	NA	NA	NA	NA	NA	NA	5	8	5	9	13	10	2	NA	2	NA	NA	NA	NA	NA	NA	12	11	10	27	35	20	2	NA	2	NA	NA	NA	NA	NA	NA	6	10	7	16
2511411595	NA	NA	NA	3	2	3	NA	NA	NA	NA	NA	NA	NA	NA	NA	NA	NA	NA	1	1	NA	NA	NA	NA	NA	NA	NA	NA	NA	NA	NA	NA	NA	6	3	3	NA	NA	NA	NA	NA	NA	NA	NA	NA	0	0	0	1
2511411596	3	4	5	8	5	5	NA	NA	2	NA	NA	NA	NA	NA	NA	2	3	4	5	4	4	NA	NA	2	NA	NA	NA	NA	NA	NA	9	6	8	15	11	6	NA	NA	2	NA	NA	NA	NA	NA	NA	3	5	5	9
2511411605	3	2	NA	2	3	2	NA	NA	NA	NA	NA	NA	NA	NA	NA	3	2	NA	2	3	2	NA	NA	NA	NA	NA	NA	NA	NA	NA	4	5	NA	2	6	3	NA	NA	NA	NA	NA	NA	NA	NA	NA	4	5	0	2
2511411607	NA	NA	2	NA	NA	NA	NA	NA	NA	NA	NA	NA	NA	NA	NA	NA	NA	2	NA	NA	NA	NA	NA	NA	NA	NA	NA	NA	NA	NA	NA	NA	2	NA	NA	NA	NA	NA	NA	NA	NA	NA	NA	NA	NA	0	0	2	0
2511411610	NA	NA	NA	NA	2	2	NA	NA	NA	NA	NA	NA	NA	NA	NA	NA	NA	NA	NA	2	2	NA	NA	NA	NA	NA	NA	NA	NA	NA	NA	NA	NA	NA	2	2	NA	NA	NA	NA	NA	NA	NA	NA	NA	0	0	0	0
2511411611	NA	NA	NA	NA	NA	2	NA	NA	NA	NA	NA	NA	NA	NA	NA	NA	NA	NA	NA	NA	2	NA	NA	NA	NA	NA	NA	NA	NA	NA	NA	NA	NA	NA	NA	4	NA	NA	NA	NA	NA	NA	NA	NA	NA	0	0	0	0
2511411612	NA	2	NA	NA	NA	NA	NA	NA	NA	NA	NA	NA	NA	NA	NA	NA	2	NA	NA	NA	NA	NA	NA	NA	NA	NA	NA	NA	NA	NA	NA	3	NA	NA	NA	NA	NA	NA	NA	NA	NA	NA	NA	NA	NA	0	3	0	0
2511411613	NA	NA	NA	2	NA	2	NA	NA	NA	NA	NA	NA	NA	NA	NA	NA	NA	NA	2	NA	2	NA	NA	NA	NA	NA	NA	NA	NA	NA	NA	NA	NA	2	NA	2	NA	NA	NA	NA	NA	NA	NA	NA	NA	0	0	0	2
2511411617	NA	NA	NA	NA	2	NA	NA	NA	NA	NA	NA	NA	NA	NA	NA	NA	NA	NA	NA	1	NA	NA	NA	NA	NA	NA	NA	NA	NA	NA	NA	NA	NA	NA	2	NA	NA	NA	NA	NA	NA	NA	NA	NA	NA	0	0	0	0
2511411618	9	10	4	10	7	9	NA	2	3	2	3	3	2	NA	2	3	5	NA	7	3	4	NA	1	1	NA	NA	NA	NA	NA	NA	12	13	10	14	13	14	NA	2	11	7	7	10	8	NA	11	3	6	0	8
2511411619	19	16	19	18	15	17	5	5	5	NA	NA	NA	NA	NA	NA	18	15	18	18	14	16	5	4	5	NA	NA	NA	NA	NA	NA	38	23	36	25	38	35	6	6	8	NA	NA	NA	NA	NA	NA	37	22	34	25
2511411620	7	2	2	NA	2	2	NA	NA	NA	NA	NA	NA	NA	NA	NA	7	2	2	NA	2	2	NA	NA	NA	NA	NA	NA	NA	NA	NA	9	3	2	NA	2	2	NA	NA	NA	NA	NA	NA	NA	NA	NA	9	3	2	0
2511411621	8	5	6	4	6	5	4	NA	2	3	NA	2	2	3	2	6	5	6	2	6	5	4	NA	2	NA	NA	NA	NA	NA	NA	12	14	18	6	21	8	7	NA	6	9	NA	2	3	4	2	9	14	18	3
2511411626	2	3	NA	NA	2	2	NA	NA	NA	NA	NA	NA	NA	NA	NA	2	3	NA	NA	2	2	NA	NA	NA	NA	NA	NA	NA	NA	NA	2	4	NA	NA	2	3	NA	NA	NA	NA	NA	NA	NA	NA	NA	2	4	0	0
2511411627	5	6	5	4	5	4	NA	NA	NA	NA	NA	NA	NA	NA	NA	5	6	5	4	5	4	NA	NA	NA	NA	NA	NA	NA	NA	NA	5	11	7	5	7	4	NA	NA	NA	NA	NA	NA	NA	NA	NA	5	11	7	5
2511411628	7	10	9	8	10	6	NA	NA	NA	NA	NA	NA	NA	NA	NA	7	10	9	8	10	6	NA	NA	NA	NA	NA	NA	NA	NA	NA	8	10	10	11	13	6	NA	NA	NA	NA	NA	NA	NA	NA	NA	8	10	10	11
2511411629	37	45	39	35	42	36	11	7	8	NA	NA	NA	NA	NA	NA	35	42	34	31	36	33	8	5	7	NA	NA	NA	NA	NA	NA	90	89	91	73	123	65	13	9	10	NA	NA	NA	NA	NA	NA	85	82	82	68
2511411631	NA	NA	NA	NA	NA	NA	NA	NA	2	NA	NA	NA	NA	NA	NA	NA	NA	NA	NA	NA	NA	NA	NA	2	NA	NA	NA	NA	NA	NA	NA	NA	NA	NA	NA	NA	NA	NA	2	NA	NA	NA	NA	NA	NA	0	0	0	0
2511411632	4	2	4	2	2	2	NA	NA	NA	NA	NA	NA	NA	NA	NA	4	2	4	2	2	2	NA	NA	NA	NA	NA	NA	NA	NA	NA	7	2	6	4	4	2	NA	NA	NA	NA	NA	NA	NA	NA	NA	7	2	6	4
2511411633	2	2	2	2	2	3	NA	NA	NA	NA	NA	NA	NA	NA	NA	2	2	2	2	2	3	NA	NA	NA	NA	NA	NA	NA	NA	NA	3	2	3	2	2	3	NA	NA	NA	NA	NA	NA	NA	NA	NA	3	2	3	2
2511411635	23	28	34	28	27	24	16	11	17	NA	NA	NA	NA	NA	NA	23	28	34	28	27	24	16	11	17	NA	NA	NA	NA	NA	NA	45	51	78	49	65	44	24	19	28	NA	NA	NA	NA	NA	NA	45	51	78	49
2511411636	42	42	41	45	37	43	4	11	10	NA	NA	NA	NA	NA	NA	42	42	41	45	37	43	4	11	10	NA	NA	NA	NA	NA	NA	69	81	69	69	77	76	4	13	11	NA	NA	NA	NA	NA	NA	69	81	69	69
2511411638	3	NA	4	3	2	3	NA	NA	NA	NA	NA	NA	NA	NA	NA	3	NA	4	3	2	3	NA	NA	NA	NA	NA	NA	NA	NA	NA	3	NA	6	3	3	4	NA	NA	NA	NA	NA	NA	NA	NA	NA	3	0	6	3
2511411639	NA	3	NA	NA	NA	NA	NA	NA	NA	NA	NA	NA	NA	NA	NA	NA	3	NA	NA	NA	NA	NA	NA	NA	NA	NA	NA	NA	NA	NA	NA	3	NA	NA	NA	NA	NA	NA	NA	NA	NA	NA	NA	NA	NA	0	3	0	0
2511411640	4	6	5	5	4	4	NA	3	2	NA	NA	NA	NA	NA	NA	4	6	5	5	4	4	NA	3	2	NA	NA	NA	NA	NA	NA	4	6	6	5	4	4	NA	3	2	NA	NA	NA	NA	NA	NA	4	6	6	5
2511411643	4	3	3	4	2	4	NA	NA	NA	NA	NA	NA	NA	NA	NA	4	3	3	4	2	4	NA	NA	NA	NA	NA	NA	NA	NA	NA	4	3	3	4	2	5	NA	NA	NA	NA	NA	NA	NA	NA	NA	4	3	3	4
2511411644	13	12	17	14	12	13	8	6	8	NA	NA	NA	NA	NA	NA	13	12	17	14	12	13	8	6	8	NA	NA	NA	NA	NA	NA	21	25	36	19	21	16	8	8	10	NA	NA	NA	NA	NA	NA	21	25	36	19
2511411645	NA	2	2	NA	NA	NA	NA	NA	NA	NA	NA	NA	NA	NA	NA	NA	2	2	NA	NA	NA	NA	NA	NA	NA	NA	NA	NA	NA	NA	NA	2	2	NA	NA	NA	NA	NA	NA	NA	NA	NA	NA	NA	NA	0	2	2	0
2511411647	2	3	2	3	4	5	2	NA	NA	NA	NA	NA	NA	NA	NA	NA	NA	NA	NA	NA	NA	NA	NA	NA	NA	NA	NA	NA	NA	NA	2	3	4	4	6	7	6	NA	NA	NA	NA	NA	NA	NA	NA	0	0	0	0
2511411649	4	4	5	6	5	3	NA	NA	NA	NA	NA	NA	NA	NA	NA	4	4	4	6	4	3	NA	NA	NA	NA	NA	NA	NA	NA	NA	4	5	5	7	6	4	NA	NA	NA	NA	NA	NA	NA	NA	NA	4	5	4	7
2511411650	2	3	NA	NA	NA	NA	NA	NA	NA	NA	NA	NA	NA	NA	NA	2	3	NA	NA	NA	NA	NA	NA	NA	NA	NA	NA	NA	NA	NA	2	4	NA	NA	NA	NA	NA	NA	NA	NA	NA	NA	NA	NA	NA	2	4	0	0
2511411655	NA	NA	NA	NA	NA	NA	NA	NA	NA	2	NA	3	NA	NA	2	NA	NA	NA	NA	NA	NA	NA	NA	NA	NA	NA	1	NA	NA	NA	NA	NA	NA	NA	NA	NA	NA	NA	NA	5	NA	5	NA	NA	5	0	0	0	0
2511411660	NA	NA	NA	NA	NA	NA	2	NA	NA	NA	NA	NA	NA	NA	NA	NA	NA	NA	NA	NA	NA	1	NA	NA	NA	NA	NA	NA	NA	NA	NA	NA	NA	NA	NA	NA	2	NA	NA	NA	NA	NA	NA	NA	NA	0	0	0	0
2511411664	2	6	4	NA	2	2	NA	NA	NA	NA	NA	NA	NA	NA	NA	2	6	4	NA	2	2	NA	NA	NA	NA	NA	NA	NA	NA	NA	3	8	4	NA	2	2	NA	NA	NA	NA	NA	NA	NA	NA	NA	3	8	4	0
2511411665	13	10	13	8	14	12	NA	NA	NA	NA	NA	NA	NA	NA	NA	13	10	13	8	14	12	NA	NA	NA	NA	NA	NA	NA	NA	NA	16	16	17	9	18	17	NA	NA	NA	NA	NA	NA	NA	NA	NA	16	16	17	9
2511411667	NA	2	NA	NA	NA	NA	NA	NA	NA	NA	NA	NA	NA	NA	NA	NA	2	NA	NA	NA	NA	NA	NA	NA	NA	NA	NA	NA	NA	NA	NA	2	NA	NA	NA	NA	NA	NA	NA	NA	NA	NA	NA	NA	NA	0	2	0	0
2511411680	NA	NA	NA	NA	NA	2	NA	NA	NA	NA	NA	NA	NA	NA	NA	NA	NA	NA	NA	NA	2	NA	NA	NA	NA	NA	NA	NA	NA	NA	NA	NA	NA	NA	NA	2	NA	NA	NA	NA	NA	NA	NA	NA	NA	0	0	0	0
2511411691	NA	NA	NA	NA	NA	NA	NA	NA	NA	NA	2	NA	NA	NA	NA	NA	NA	NA	NA	NA	NA	NA	NA	NA	NA	2	NA	NA	NA	NA	NA	NA	NA	NA	NA	NA	NA	NA	NA	NA	2	NA	NA	NA	NA	0	0	0	0
2511411700	NA	2	NA	NA	NA	NA	NA	NA	NA	NA	NA	NA	NA	NA	NA	NA	2	NA	NA	NA	NA	NA	NA	NA	NA	NA	NA	NA	NA	NA	NA	2	NA	NA	NA	NA	NA	NA	NA	NA	NA	NA	NA	NA	NA	0	2	0	0
2511411703	NA	2	NA	NA	NA	2	NA	NA	NA	NA	NA	NA	NA	NA	NA	NA	2	NA	NA	NA	2	NA	NA	NA	NA	NA	NA	NA	NA	NA	NA	2	NA	NA	NA	2	NA	NA	NA	NA	NA	NA	NA	NA	NA	0	2	0	0
2511411710	NA	NA	NA	NA	2	4	NA	NA	NA	NA	NA	NA	NA	NA	NA	NA	NA	NA	NA	2	4	NA	NA	NA	NA	NA	NA	NA	NA	NA	NA	NA	NA	NA	5	5	NA	NA	NA	NA	NA	NA	NA	NA	NA	0	0	0	0
2511411711	NA	NA	NA	2	4	NA	NA	NA	4	NA	NA	NA	NA	NA	NA	NA	NA	NA	2	4	NA	NA	NA	4	NA	NA	NA	NA	NA	NA	NA	NA	NA	2	6	NA	NA	NA	8	NA	NA	NA	NA	NA	NA	0	0	0	2
2511411712	NA	NA	NA	5	8	5	NA	2	3	NA	NA	NA	NA	NA	NA	NA	NA	NA	5	8	5	NA	2	3	NA	NA	NA	NA	NA	NA	NA	NA	NA	8	11	5	NA	2	7	NA	NA	NA	NA	NA	NA	0	0	0	8
2511411715	3	2	2	37	39	40	23	18	25	NA	NA	NA	NA	NA	NA	3	2	2	37	39	40	23	18	25	NA	NA	NA	NA	NA	NA	8	2	2	216	416	281	173	164	327	NA	NA	NA	NA	NA	NA	8	2	2	216
2511411716	2	NA	NA	14	15	16	8	6	8	NA	NA	NA	NA	NA	NA	2	NA	NA	14	15	16	8	6	8	NA	NA	NA	NA	NA	NA	5	NA	NA	101	157	135	76	37	175	NA	NA	NA	NA	NA	NA	5	0	0	101
2511411717	NA	NA	NA	17	23	26	10	9	12	NA	NA	NA	NA	NA	NA	NA	NA	NA	16	22	25	9	8	11	NA	NA	NA	NA	NA	NA	NA	NA	NA	74	125	127	88	124	145	NA	NA	NA	NA	NA	NA	0	0	0	65
2511411718	NA	NA	NA	32	31	33	18	15	17	NA	NA	NA	NA	NA	NA	NA	NA	NA	32	31	33	18	15	17	NA	NA	NA	NA	NA	NA	NA	NA	NA	119	166	146	142	182	304	NA	NA	NA	NA	NA	NA	0	0	0	119
2511411725	3	4	3	10	12	9	6	6	4	NA	NA	NA	NA	NA	NA	3	4	3	10	12	9	6	6	4	NA	NA	NA	NA	NA	NA	3	4	3	21	29	23	9	9	5	NA	NA	NA	NA	NA	NA	3	4	3	21
2511411727	NA	NA	NA	3	NA	NA	NA	NA	NA	NA	NA	NA	NA	NA	NA	NA	NA	NA	3	NA	NA	NA	NA	NA	NA	NA	NA	NA	NA	NA	NA	NA	NA	3	NA	NA	NA	NA	NA	NA	NA	NA	NA	NA	NA	0	0	0	3
2511411739	5	2	6	10	10	10	NA	NA	NA	NA	NA	NA	NA	NA	NA	5	2	6	10	10	10	NA	NA	NA	NA	NA	NA	NA	NA	NA	9	2	6	21	33	26	NA	NA	NA	NA	NA	NA	NA	NA	NA	9	2	6	21
2511411740	3	3	NA	4	5	7	NA	NA	NA	NA	NA	NA	NA	NA	NA	3	3	NA	4	5	7	NA	NA	NA	NA	NA	NA	NA	NA	NA	5	3	NA	22	20	16	NA	NA	NA	NA	NA	NA	NA	NA	NA	5	3	0	22
2511411742	NA	2	NA	NA	NA	NA	NA	NA	NA	NA	NA	NA	NA	NA	NA	NA	2	NA	NA	NA	NA	NA	NA	NA	NA	NA	NA	NA	NA	NA	NA	3	NA	NA	NA	NA	NA	NA	NA	NA	NA	NA	NA	NA	NA	0	3	0	0
2511411744	NA	2	2	2	NA	2	NA	NA	NA	NA	NA	NA	NA	NA	NA	NA	2	2	2	NA	2	NA	NA	NA	NA	NA	NA	NA	NA	NA	NA	2	2	2	NA	2	NA	NA	NA	NA	NA	NA	NA	NA	NA	0	2	2	2
2511411747	NA	NA	2	NA	NA	2	NA	NA	NA	NA	NA	NA	NA	NA	NA	NA	NA	2	NA	NA	2	NA	NA	NA	NA	NA	NA	NA	NA	NA	NA	NA	2	NA	NA	2	NA	NA	NA	NA	NA	NA	NA	NA	NA	0	0	2	0
2511411748	15	14	17	13	13	16	7	3	6	NA	NA	NA	NA	NA	NA	NA	1	1	1	1	NA	NA	NA	NA	NA	NA	NA	NA	NA	NA	76	62	70	49	74	75	29	27	44	NA	NA	NA	NA	NA	NA	0	1	1	1
2511411749	11	12	14	14	13	18	9	7	8	NA	NA	NA	NA	NA	NA	1	1	1	3	NA	2	NA	NA	NA	NA	NA	NA	NA	NA	NA	39	45	45	48	69	46	59	40	55	NA	NA	NA	NA	NA	NA	1	1	1	4
2511411750	NA	NA	2	NA	NA	NA	NA	NA	NA	NA	NA	NA	NA	NA	NA	NA	NA	2	NA	NA	NA	NA	NA	NA	NA	NA	NA	NA	NA	NA	NA	NA	2	NA	NA	NA	NA	NA	NA	NA	NA	NA	NA	NA	NA	0	0	2	0
2511411751	NA	3	NA	3	NA	2	NA	NA	NA	NA	NA	NA	NA	NA	NA	NA	3	NA	3	NA	2	NA	NA	NA	NA	NA	NA	NA	NA	NA	NA	3	NA	3	NA	2	NA	NA	NA	NA	NA	NA	NA	NA	NA	0	3	0	3
2511411752	2	2	2	NA	2	NA	NA	NA	NA	NA	NA	NA	NA	NA	NA	2	2	2	NA	2	NA	NA	NA	NA	NA	NA	NA	NA	NA	NA	2	2	2	NA	2	NA	NA	NA	NA	NA	NA	NA	NA	NA	NA	2	2	2	0
2511411754	5	5	3	4	NA	3	2	NA	3	NA	NA	NA	NA	NA	NA	5	5	3	4	NA	3	2	NA	3	NA	NA	NA	NA	NA	NA	6	5	3	4	NA	4	2	NA	3	NA	NA	NA	NA	NA	NA	6	5	3	4
2511411757	NA	NA	NA	12	8	10	7	3	5	NA	NA	NA	NA	NA	NA	NA	NA	NA	12	8	10	7	3	5	NA	NA	NA	NA	NA	NA	NA	NA	NA	14	19	12	12	4	6	NA	NA	NA	NA	NA	NA	0	0	0	14
2511411758	NA	NA	NA	2	3	4	3	NA	2	NA	NA	NA	NA	NA	NA	NA	NA	NA	2	3	4	3	NA	2	NA	NA	NA	NA	NA	NA	NA	NA	NA	3	6	4	7	NA	5	NA	NA	NA	NA	NA	NA	0	0	0	3
2511411759	NA	2	NA	NA	2	3	NA	NA	NA	NA	NA	NA	NA	NA	NA	NA	2	NA	NA	2	3	NA	NA	NA	NA	NA	NA	NA	NA	NA	NA	3	NA	NA	4	5	NA	NA	NA	NA	NA	NA	NA	NA	NA	0	3	0	0
2511411763	NA	NA	NA	2	NA	NA	NA	NA	NA	NA	NA	NA	NA	NA	NA	NA	NA	NA	2	NA	NA	NA	NA	NA	NA	NA	NA	NA	NA	NA	NA	NA	NA	2	NA	NA	NA	NA	NA	NA	NA	NA	NA	NA	NA	0	0	0	2
2511411764	NA	NA	NA	37	37	39	18	11	19	NA	NA	NA	NA	NA	NA	NA	NA	NA	37	37	39	18	11	19	NA	NA	NA	NA	NA	NA	NA	NA	NA	80	119	87	58	61	62	NA	NA	NA	NA	NA	NA	0	0	0	80
2511411765	NA	NA	NA	20	12	24	NA	NA	2	NA	NA	NA	NA	NA	NA	NA	NA	NA	20	12	24	NA	NA	2	NA	NA	NA	NA	NA	NA	NA	NA	NA	30	22	33	NA	NA	2	NA	NA	NA	NA	NA	NA	0	0	0	30
2511411766	2	NA	NA	22	24	27	19	15	18	NA	NA	NA	NA	NA	NA	2	NA	NA	21	23	26	18	14	17	NA	NA	NA	NA	NA	NA	4	NA	NA	141	248	147	187	157	209	NA	NA	NA	NA	NA	NA	4	0	0	132
2511411767	NA	NA	NA	6	8	7	7	6	5	NA	NA	NA	NA	NA	NA	NA	NA	NA	6	7	6	5	6	5	NA	NA	NA	NA	NA	NA	NA	NA	NA	33	62	18	39	14	52	NA	NA	NA	NA	NA	NA	0	0	0	33
2511411768	NA	NA	NA	16	18	20	6	7	9	NA	NA	NA	NA	NA	NA	NA	NA	NA	14	16	17	6	6	9	NA	NA	NA	NA	NA	NA	NA	NA	NA	24	40	34	9	19	23	NA	NA	NA	NA	NA	NA	0	0	0	22
2511411769	NA	NA	NA	NA	3	2	NA	NA	NA	NA	NA	NA	NA	NA	NA	NA	NA	NA	NA	3	2	NA	NA	NA	NA	NA	NA	NA	NA	NA	NA	NA	NA	NA	4	3	NA	NA	NA	NA	NA	NA	NA	NA	NA	0	0	0	0
2511411772	2	NA	3	2	4	3	NA	2	3	2	2	2	2	NA	NA	NA	NA	NA	NA	1	NA	NA	NA	NA	NA	NA	NA	NA	NA	NA	5	NA	7	2	7	4	NA	12	5	8	12	5	10	NA	NA	0	0	0	0
2511411777	2	NA	2	2	NA	NA	NA	NA	NA	NA	NA	NA	NA	NA	NA	2	NA	2	2	NA	NA	NA	NA	NA	NA	NA	NA	NA	NA	NA	2	NA	2	2	NA	NA	NA	NA	NA	NA	NA	NA	NA	NA	NA	2	0	2	2
2511411785	2	3	4	2	2	3	NA	NA	NA	NA	NA	NA	NA	NA	NA	2	3	4	2	2	3	NA	NA	NA	NA	NA	NA	NA	NA	NA	3	3	6	2	2	3	NA	NA	NA	NA	NA	NA	NA	NA	NA	3	3	6	2
2511411787	15	10	16	14	17	7	5	6	7	NA	NA	NA	NA	NA	NA	15	8	16	14	17	7	4	4	5	NA	NA	NA	NA	NA	NA	18	12	21	15	28	8	8	8	9	NA	NA	NA	NA	NA	NA	18	10	21	15
2511411791	NA	2	NA	NA	NA	NA	NA	NA	NA	NA	NA	NA	NA	NA	NA	NA	2	NA	NA	NA	NA	NA	NA	NA	NA	NA	NA	NA	NA	NA	NA	2	NA	NA	NA	NA	NA	NA	NA	NA	NA	NA	NA	NA	NA	0	2	0	0
2511411793	5	7	2	3	NA	4	NA	NA	NA	NA	NA	NA	NA	NA	NA	5	7	2	3	NA	3	NA	NA	NA	NA	NA	NA	NA	NA	NA	5	7	2	3	NA	7	NA	NA	NA	NA	NA	NA	NA	NA	NA	5	7	2	3
2511411794	7	11	5	6	7	6	NA	NA	3	NA	NA	NA	NA	NA	NA	7	11	5	6	7	6	NA	NA	3	NA	NA	NA	NA	NA	NA	9	11	6	7	7	6	NA	NA	3	NA	NA	NA	NA	NA	NA	9	11	6	7
2511411795	11	11	13	15	12	15	2	2	5	NA	NA	NA	NA	NA	NA	11	11	13	15	12	13	2	2	5	NA	NA	NA	NA	NA	NA	15	12	14	17	16	22	2	4	5	NA	NA	NA	NA	NA	NA	15	12	14	17
2511411796	6	6	7	6	6	5	NA	NA	NA	NA	NA	NA	NA	NA	NA	6	6	7	6	6	5	NA	NA	NA	NA	NA	NA	NA	NA	NA	18	14	18	13	18	15	NA	NA	NA	NA	NA	NA	NA	NA	NA	18	14	18	13
2511411798	21	16	11	21	20	25	NA	2	4	NA	NA	NA	NA	NA	NA	21	16	11	21	20	25	NA	2	4	NA	NA	NA	NA	NA	NA	26	24	14	32	37	38	NA	3	4	NA	NA	NA	NA	NA	NA	26	24	14	32
2511411799	11	7	13	11	8	10	2	4	4	NA	NA	NA	NA	NA	NA	11	7	13	11	8	10	2	4	4	NA	NA	NA	NA	NA	NA	17	9	16	19	16	13	3	4	6	NA	NA	NA	NA	NA	NA	17	9	16	19
2511411801	20	17	15	11	14	19	5	NA	3	NA	2	2	2	NA	2	20	17	15	11	12	19	3	NA	2	NA	NA	NA	NA	NA	NA	29	19	24	15	20	26	7	NA	4	NA	3	2	2	NA	2	29	19	24	15
2511411802	13	12	13	14	14	13	NA	3	2	NA	NA	NA	NA	NA	NA	13	12	13	14	14	13	NA	3	2	NA	NA	NA	NA	NA	NA	17	16	16	18	22	14	NA	3	3	NA	NA	NA	NA	NA	NA	17	16	16	18
2511411806	2	3	2	NA	3	2	NA	NA	NA	NA	NA	NA	NA	NA	2	2	3	2	NA	3	2	NA	NA	NA	NA	NA	NA	NA	NA	NA	3	3	3	NA	3	4	NA	NA	NA	NA	NA	NA	NA	NA	3	3	3	3	0
2511411808	7	4	9	6	4	3	2	2	3	NA	NA	NA	NA	NA	NA	7	4	9	6	4	3	2	2	3	NA	NA	NA	NA	NA	NA	8	6	10	7	6	3	2	2	3	NA	NA	NA	NA	NA	NA	8	6	10	7
2511411809	5	5	3	3	2	NA	NA	NA	NA	NA	NA	NA	NA	NA	NA	5	5	3	3	2	NA	NA	NA	NA	NA	NA	NA	NA	NA	NA	6	5	5	5	2	NA	NA	NA	NA	NA	NA	NA	NA	NA	NA	6	5	5	5
2511411810	NA	2	NA	2	2	NA	NA	NA	NA	NA	NA	NA	NA	NA	NA	NA	2	NA	2	2	NA	NA	NA	NA	NA	NA	NA	NA	NA	NA	NA	2	NA	2	2	NA	NA	NA	NA	NA	NA	NA	NA	NA	NA	0	2	0	2
2511411812	2	8	4	4	5	7	NA	NA	NA	NA	NA	NA	NA	NA	NA	2	8	4	4	5	7	NA	NA	NA	NA	NA	NA	NA	NA	NA	3	11	5	6	8	7	NA	NA	NA	NA	NA	NA	NA	NA	NA	3	11	5	6
2511411813	6	8	3	9	5	10	NA	2	NA	NA	NA	NA	NA	NA	NA	6	8	3	9	5	10	NA	2	NA	NA	NA	NA	NA	NA	NA	7	9	3	9	5	11	NA	2	NA	NA	NA	NA	NA	NA	NA	7	9	3	9
2511411814	11	13	8	38	34	40	22	18	22	NA	NA	NA	NA	NA	NA	11	13	8	37	34	40	22	18	22	NA	NA	NA	NA	NA	NA	18	16	11	104	152	128	90	71	89	NA	NA	NA	NA	NA	NA	18	16	11	103
2511411817	12	11	10	12	12	6	3	5	6	NA	NA	NA	NA	NA	NA	12	11	10	12	12	6	3	5	6	NA	NA	NA	NA	NA	NA	20	14	15	14	23	7	4	7	7	NA	NA	NA	NA	NA	NA	20	14	15	14
2511411818	4	5	4	3	5	4	NA	NA	NA	NA	NA	NA	NA	NA	NA	4	5	4	3	5	4	NA	NA	NA	NA	NA	NA	NA	NA	NA	6	9	4	5	6	7	NA	NA	NA	NA	NA	NA	NA	NA	NA	6	9	4	5
2511411820	2	NA	NA	NA	2	2	NA	NA	3	NA	NA	NA	NA	NA	NA	2	NA	NA	NA	2	2	NA	NA	3	NA	NA	NA	NA	NA	NA	2	NA	NA	NA	2	2	NA	NA	4	NA	NA	NA	NA	NA	NA	2	0	0	0
2511411821	4	4	2	4	4	2	NA	NA	2	NA	NA	NA	NA	NA	NA	4	4	2	4	4	2	NA	NA	2	NA	NA	NA	NA	NA	NA	8	7	6	4	6	3	NA	NA	3	NA	NA	NA	NA	NA	NA	8	7	6	4
2511411822	NA	NA	NA	2	NA	NA	NA	NA	NA	NA	NA	NA	NA	NA	NA	NA	NA	NA	2	NA	NA	NA	NA	NA	NA	NA	NA	NA	NA	NA	NA	NA	NA	2	NA	NA	NA	NA	NA	NA	NA	NA	NA	NA	NA	0	0	0	2
2511411825	NA	NA	3	4	4	5	NA	NA	NA	NA	NA	NA	NA	NA	NA	NA	NA	3	4	4	5	NA	NA	NA	NA	NA	NA	NA	NA	NA	NA	NA	5	4	6	6	NA	NA	NA	NA	NA	NA	NA	NA	NA	0	0	5	4
2511411826	4	NA	2	NA	2	NA	NA	NA	NA	NA	NA	NA	NA	NA	NA	4	NA	2	NA	2	NA	NA	NA	NA	NA	NA	NA	NA	NA	NA	4	NA	3	NA	2	NA	NA	NA	NA	NA	NA	NA	NA	NA	NA	4	0	3	0
2511411829	6	9	7	7	8	8	2	2	3	NA	NA	NA	NA	NA	NA	6	9	7	7	8	8	2	2	3	NA	NA	NA	NA	NA	NA	8	10	9	10	15	9	2	4	5	NA	NA	NA	NA	NA	NA	8	10	9	10
2511411830	2	NA	2	2	2	NA	NA	NA	NA	NA	NA	NA	NA	NA	NA	2	NA	2	2	2	NA	NA	NA	NA	NA	NA	NA	NA	NA	NA	4	NA	6	4	3	NA	NA	NA	NA	NA	NA	NA	NA	NA	NA	4	0	6	4
2511411831	NA	2	NA	2	NA	NA	NA	NA	NA	NA	NA	NA	NA	NA	NA	NA	2	NA	2	NA	NA	NA	NA	NA	NA	NA	NA	NA	NA	NA	NA	2	NA	2	NA	NA	NA	NA	NA	NA	NA	NA	NA	NA	NA	0	2	0	2
2511411833	22	21	18	20	22	16	6	6	9	2	3	2	2	NA	2	22	21	18	18	20	16	5	5	8	1	2	1	1	NA	1	33	30	32	31	46	30	17	8	20	8	4	6	5	NA	3	33	30	32	29
2511411851	6	8	7	6	9	7	NA	2	NA	NA	NA	NA	NA	NA	NA	6	8	7	6	9	7	NA	2	NA	NA	NA	NA	NA	NA	NA	9	12	14	6	17	9	NA	2	NA	NA	NA	NA	NA	NA	NA	9	12	14	6
2511411852	NA	2	2	NA	NA	NA	NA	NA	NA	NA	NA	NA	NA	NA	NA	NA	2	2	NA	NA	NA	NA	NA	NA	NA	NA	NA	NA	NA	NA	NA	2	2	NA	NA	NA	NA	NA	NA	NA	NA	NA	NA	NA	NA	0	2	2	0
2511411854	NA	NA	NA	NA	NA	2	NA	NA	NA	NA	NA	NA	NA	NA	NA	NA	NA	NA	NA	NA	2	NA	NA	NA	NA	NA	NA	NA	NA	NA	NA	NA	NA	NA	NA	2	NA	NA	NA	NA	NA	NA	NA	NA	NA	0	0	0	0
2511411855	NA	NA	2	NA	NA	2	NA	NA	NA	NA	NA	NA	NA	NA	NA	NA	NA	2	NA	NA	2	NA	NA	NA	NA	NA	NA	NA	NA	NA	NA	NA	2	NA	NA	2	NA	NA	NA	NA	NA	NA	NA	NA	NA	0	0	2	0
2511411856	NA	2	NA	NA	NA	NA	NA	NA	NA	NA	NA	NA	NA	NA	NA	NA	2	NA	NA	NA	NA	NA	NA	NA	NA	NA	NA	NA	NA	NA	NA	3	NA	NA	NA	NA	NA	NA	NA	NA	NA	NA	NA	NA	NA	0	3	0	0
2511411857	2	2	NA	NA	2	2	NA	NA	NA	NA	NA	NA	NA	NA	NA	2	2	NA	NA	2	2	NA	NA	NA	NA	NA	NA	NA	NA	NA	2	2	NA	NA	2	2	NA	NA	NA	NA	NA	NA	NA	NA	NA	2	2	0	0
2511411858	NA	NA	NA	2	NA	NA	NA	NA	NA	NA	NA	NA	NA	NA	NA	NA	NA	NA	2	NA	NA	NA	NA	NA	NA	NA	NA	NA	NA	NA	NA	NA	NA	2	NA	NA	NA	NA	NA	NA	NA	NA	NA	NA	NA	0	0	0	2
2511411859	NA	2	4	4	3	4	NA	NA	2	NA	NA	NA	NA	NA	NA	NA	2	4	4	3	4	NA	NA	2	NA	NA	NA	NA	NA	NA	NA	2	4	6	4	4	NA	NA	2	NA	NA	NA	NA	NA	NA	0	2	4	6
2511411860	3	6	2	NA	NA	NA	NA	NA	NA	NA	NA	NA	NA	NA	NA	3	6	2	NA	NA	NA	NA	NA	NA	NA	NA	NA	NA	NA	NA	3	6	2	NA	NA	NA	NA	NA	NA	NA	NA	NA	NA	NA	NA	3	6	2	0
2511411862	3	5	2	3	3	3	3	NA	4	NA	NA	NA	NA	NA	NA	3	5	2	3	3	3	3	NA	3	NA	NA	NA	NA	NA	NA	3	7	2	3	3	4	3	NA	4	NA	NA	NA	NA	NA	NA	3	7	2	3
2511411865	NA	2	NA	3	2	NA	NA	NA	NA	NA	NA	NA	NA	NA	NA	NA	2	NA	3	2	NA	NA	NA	NA	NA	NA	NA	NA	NA	NA	NA	2	NA	3	2	NA	NA	NA	NA	NA	NA	NA	NA	NA	NA	0	2	0	3
2511411866	18	14	15	12	14	15	8	5	10	NA	NA	NA	NA	NA	NA	18	14	15	12	14	15	8	5	10	NA	NA	NA	NA	NA	NA	32	30	25	22	39	28	17	12	26	NA	NA	NA	NA	NA	NA	32	30	25	22
2511411869	NA	3	NA	4	2	2	NA	NA	NA	NA	NA	NA	NA	NA	NA	NA	3	NA	4	2	2	NA	NA	NA	NA	NA	NA	NA	NA	NA	NA	4	NA	4	2	3	NA	NA	NA	NA	NA	NA	NA	NA	NA	0	4	0	4
2511411870	NA	2	NA	NA	NA	NA	NA	NA	NA	NA	NA	NA	NA	NA	NA	NA	2	NA	NA	NA	NA	NA	NA	NA	NA	NA	NA	NA	NA	NA	NA	2	NA	NA	NA	NA	NA	NA	NA	NA	NA	NA	NA	NA	NA	0	2	0	0
2511411872	2	6	4	3	5	NA	NA	NA	NA	NA	NA	NA	NA	NA	NA	2	6	4	3	5	NA	NA	NA	NA	NA	NA	NA	NA	NA	NA	2	8	5	3	5	NA	NA	NA	NA	NA	NA	NA	NA	NA	NA	2	8	5	3
2511411873	NA	3	NA	2	NA	NA	NA	NA	NA	NA	NA	NA	NA	NA	NA	NA	3	NA	2	NA	NA	NA	NA	NA	NA	NA	NA	NA	NA	NA	NA	4	NA	2	NA	NA	NA	NA	NA	NA	NA	NA	NA	NA	NA	0	4	0	2
2511411874	2	4	2	3	NA	NA	NA	NA	NA	NA	NA	NA	NA	NA	NA	2	4	2	3	NA	NA	NA	NA	NA	NA	NA	NA	NA	NA	NA	2	5	2	3	NA	NA	NA	NA	NA	NA	NA	NA	NA	NA	NA	2	5	2	3
2511411875	NA	NA	2	2	3	2	NA	NA	NA	NA	NA	NA	NA	NA	NA	NA	NA	2	2	3	2	NA	NA	NA	NA	NA	NA	NA	NA	NA	NA	NA	3	3	3	2	NA	NA	NA	NA	NA	NA	NA	NA	NA	0	0	3	3
2511411884	NA	2	NA	NA	NA	2	NA	NA	NA	NA	NA	NA	NA	NA	NA	NA	2	NA	NA	NA	2	NA	NA	NA	NA	NA	NA	NA	NA	NA	NA	3	NA	NA	NA	2	NA	NA	NA	NA	NA	NA	NA	NA	NA	0	3	0	0
2511411885	NA	NA	NA	NA	NA	2	NA	NA	NA	NA	NA	NA	NA	NA	NA	NA	NA	NA	NA	NA	2	NA	NA	NA	NA	NA	NA	NA	NA	NA	NA	NA	NA	NA	NA	2	NA	NA	NA	NA	NA	NA	NA	NA	NA	0	0	0	0
2511411886	5	4	2	3	4	7	NA	3	2	NA	NA	NA	NA	NA	NA	5	4	2	3	4	7	NA	3	2	NA	NA	NA	NA	NA	NA	7	4	2	4	7	12	NA	3	2	NA	NA	NA	NA	NA	NA	7	4	2	4
2511411891	NA	2	2	NA	3	NA	NA	NA	NA	NA	NA	NA	NA	NA	NA	NA	2	2	NA	3	NA	NA	NA	NA	NA	NA	NA	NA	NA	NA	NA	3	2	NA	3	NA	NA	NA	NA	NA	NA	NA	NA	NA	NA	0	3	2	0
2511411892	NA	NA	NA	NA	NA	NA	NA	NA	NA	NA	NA	NA	2	NA	NA	NA	NA	NA	NA	NA	NA	NA	NA	NA	NA	NA	NA	2	NA	NA	NA	NA	NA	NA	NA	NA	NA	NA	NA	NA	NA	NA	2	NA	NA	0	0	0	0
2511411897	NA	3	NA	2	2	NA	NA	NA	NA	NA	NA	NA	NA	NA	NA	NA	3	NA	2	2	NA	NA	NA	NA	NA	NA	NA	NA	NA	NA	NA	3	NA	2	2	NA	NA	NA	NA	NA	NA	NA	NA	NA	NA	0	3	0	2
2511411899	NA	NA	NA	2	4	NA	NA	NA	NA	NA	NA	NA	NA	NA	NA	NA	NA	NA	2	4	NA	NA	NA	NA	NA	NA	NA	NA	NA	NA	NA	NA	NA	2	4	NA	NA	NA	NA	NA	NA	NA	NA	NA	NA	0	0	0	2
2511411900	NA	NA	NA	NA	4	3	NA	NA	NA	NA	NA	NA	NA	NA	NA	NA	NA	NA	NA	4	3	NA	NA	NA	NA	NA	NA	NA	NA	NA	NA	NA	NA	NA	4	3	NA	NA	NA	NA	NA	NA	NA	NA	NA	0	0	0	0
2511411901	NA	3	2	NA	NA	3	NA	NA	NA	NA	NA	NA	NA	NA	NA	NA	3	2	NA	NA	3	NA	NA	NA	NA	NA	NA	NA	NA	NA	NA	5	3	NA	NA	3	NA	NA	NA	NA	NA	NA	NA	NA	NA	0	5	3	0
2511411904	NA	NA	NA	2	4	2	NA	NA	NA	NA	NA	NA	NA	NA	NA	NA	NA	NA	2	4	2	NA	NA	NA	NA	NA	NA	NA	NA	NA	NA	NA	NA	2	7	2	NA	NA	NA	NA	NA	NA	NA	NA	NA	0	0	0	2
2511411911	2	2	NA	NA	NA	NA	NA	NA	NA	NA	NA	NA	NA	NA	NA	2	2	NA	NA	NA	NA	NA	NA	NA	NA	NA	NA	NA	NA	NA	3	2	NA	NA	NA	NA	NA	NA	NA	NA	NA	NA	NA	NA	NA	3	2	0	0
2511411919	NA	3	NA	NA	NA	NA	NA	NA	NA	NA	NA	NA	NA	NA	NA	NA	3	NA	NA	NA	NA	NA	NA	NA	NA	NA	NA	NA	NA	NA	NA	3	NA	NA	NA	NA	NA	NA	NA	NA	NA	NA	NA	NA	NA	0	3	0	0
2511411920	NA	3	3	NA	2	NA	NA	NA	NA	NA	NA	NA	NA	NA	NA	NA	3	3	NA	2	NA	NA	NA	NA	NA	NA	NA	NA	NA	NA	NA	3	4	NA	2	NA	NA	NA	NA	NA	NA	NA	NA	NA	NA	0	3	4	0
2511411922	5	4	3	4	3	6	NA	3	NA	NA	NA	NA	NA	NA	NA	5	4	3	4	3	6	NA	3	NA	NA	NA	NA	NA	NA	NA	5	4	4	5	5	6	NA	5	NA	NA	NA	NA	NA	NA	NA	5	4	4	5
2511411923	11	7	10	9	8	5	NA	2	4	NA	NA	NA	NA	NA	NA	11	7	10	9	8	5	NA	2	4	NA	NA	NA	NA	NA	NA	11	9	13	9	9	6	NA	2	4	NA	NA	NA	NA	NA	NA	11	9	13	9
2511411925	NA	2	2	2	3	3	NA	NA	NA	NA	NA	NA	NA	NA	NA	NA	2	2	2	3	3	NA	NA	NA	NA	NA	NA	NA	NA	NA	NA	2	2	2	3	5	NA	NA	NA	NA	NA	NA	NA	NA	NA	0	2	2	2
2511411929	6	7	8	5	5	5	NA	NA	NA	NA	NA	NA	NA	NA	NA	6	7	8	5	5	5	NA	NA	NA	NA	NA	NA	NA	NA	NA	8	10	11	8	8	5	NA	NA	NA	NA	NA	NA	NA	NA	NA	8	10	11	8
2511411940	NA	NA	NA	NA	2	NA	NA	NA	NA	NA	NA	NA	NA	NA	NA	NA	NA	NA	NA	2	NA	NA	NA	NA	NA	NA	NA	NA	NA	NA	NA	NA	NA	NA	2	NA	NA	NA	NA	NA	NA	NA	NA	NA	NA	0	0	0	0
2511411942	10	9	10	9	12	7	2	2	3	NA	NA	NA	NA	NA	NA	10	9	10	9	12	7	2	1	2	NA	NA	NA	NA	NA	NA	14	14	15	13	20	11	2	3	4	NA	NA	NA	NA	NA	NA	14	14	15	13
2511411949	NA	NA	2	NA	NA	NA	NA	NA	NA	NA	NA	NA	NA	NA	NA	NA	NA	2	NA	NA	NA	NA	NA	NA	NA	NA	NA	NA	NA	NA	NA	NA	2	NA	NA	NA	NA	NA	NA	NA	NA	NA	NA	NA	NA	0	0	2	0
2511411957	NA	2	NA	NA	NA	NA	NA	NA	NA	NA	NA	NA	NA	NA	NA	NA	2	NA	NA	NA	NA	NA	NA	NA	NA	NA	NA	NA	NA	NA	NA	2	NA	NA	NA	NA	NA	NA	NA	NA	NA	NA	NA	NA	NA	0	2	0	0
2511411958	NA	NA	NA	NA	NA	2	NA	NA	NA	NA	NA	NA	NA	NA	NA	NA	NA	NA	NA	NA	2	NA	NA	NA	NA	NA	NA	NA	NA	NA	NA	NA	NA	NA	NA	3	NA	NA	NA	NA	NA	NA	NA	NA	NA	0	0	0	0
2511411959	5	5	6	6	5	4	NA	NA	NA	NA	NA	NA	NA	NA	NA	5	5	6	6	5	4	NA	NA	NA	NA	NA	NA	NA	NA	NA	8	10	9	6	8	7	NA	NA	NA	NA	NA	NA	NA	NA	NA	8	10	9	6
2511411960	NA	NA	NA	NA	2	2	NA	NA	NA	NA	NA	NA	NA	NA	NA	NA	NA	NA	NA	2	2	NA	NA	NA	NA	NA	NA	NA	NA	NA	NA	NA	NA	NA	4	2	NA	NA	NA	NA	NA	NA	NA	NA	NA	0	0	0	0
2511411966	8	3	5	6	5	NA	NA	NA	2	NA	NA	NA	NA	NA	NA	8	3	5	6	5	NA	NA	NA	2	NA	NA	NA	NA	NA	NA	8	4	6	6	5	NA	NA	NA	2	NA	NA	NA	NA	NA	NA	8	4	6	6
2511411973	NA	NA	NA	2	NA	NA	NA	NA	NA	NA	NA	NA	NA	NA	NA	NA	NA	NA	2	NA	NA	NA	NA	NA	NA	NA	NA	NA	NA	NA	NA	NA	NA	2	NA	NA	NA	NA	NA	NA	NA	NA	NA	NA	NA	0	0	0	2
2511411975	NA	NA	NA	NA	NA	NA	NA	NA	NA	NA	2	NA	NA	NA	NA	NA	NA	NA	NA	NA	NA	NA	NA	NA	NA	2	NA	NA	NA	NA	NA	NA	NA	NA	NA	NA	NA	NA	NA	NA	2	NA	NA	NA	NA	0	0	0	0
2511411977	NA	NA	2	NA	NA	NA	NA	NA	NA	NA	NA	NA	NA	NA	NA	NA	NA	2	NA	NA	NA	NA	NA	NA	NA	NA	NA	NA	NA	NA	NA	NA	2	NA	NA	NA	NA	NA	NA	NA	NA	NA	NA	NA	NA	0	0	2	0
2511411987	NA	NA	NA	NA	2	NA	NA	NA	NA	NA	NA	NA	NA	NA	NA	NA	NA	NA	NA	2	NA	NA	NA	NA	NA	NA	NA	NA	NA	NA	NA	NA	NA	NA	2	NA	NA	NA	NA	NA	NA	NA	NA	NA	NA	0	0	0	0
2511411988	2	2	5	3	3	4	NA	NA	NA	NA	NA	NA	NA	NA	NA	2	2	5	3	3	4	NA	NA	NA	NA	NA	NA	NA	NA	NA	2	2	5	3	3	4	NA	NA	NA	NA	NA	NA	NA	NA	NA	2	2	5	3
2511411991	4	6	9	3	2	3	NA	NA	2	NA	NA	NA	NA	NA	NA	4	6	9	3	2	3	NA	NA	2	NA	NA	NA	NA	NA	NA	7	7	9	4	2	3	NA	NA	2	NA	NA	NA	NA	NA	NA	7	7	9	4
2511411993	2	2	2	NA	2	2	NA	NA	NA	NA	NA	NA	NA	NA	NA	2	2	2	NA	2	2	NA	NA	NA	NA	NA	NA	NA	NA	NA	2	2	4	NA	4	2	NA	NA	NA	NA	NA	NA	NA	NA	NA	2	2	4	0
2511411999	27	30	31	32	35	33	2	3	6	NA	NA	NA	NA	NA	2	27	30	31	32	34	33	1	2	5	NA	NA	NA	NA	NA	1	64	85	96	78	169	107	10	6	23	NA	NA	NA	NA	NA	5	64	85	96	78
2511412001	NA	3	3	2	3	2	NA	NA	NA	NA	NA	NA	NA	NA	NA	NA	3	3	2	3	2	NA	NA	NA	NA	NA	NA	NA	NA	NA	NA	6	5	2	5	2	NA	NA	NA	NA	NA	NA	NA	NA	NA	0	6	5	2
2511412002	7	9	7	4	6	7	NA	2	NA	NA	NA	NA	NA	NA	NA	6	9	7	4	6	7	NA	2	NA	NA	NA	NA	NA	NA	NA	12	13	14	4	15	12	NA	2	NA	NA	NA	NA	NA	NA	NA	11	13	14	4
2511412003	5	5	7	2	3	4	NA	NA	NA	NA	NA	NA	NA	NA	NA	5	5	7	2	3	4	NA	NA	NA	NA	NA	NA	NA	NA	NA	8	6	10	2	5	4	NA	NA	NA	NA	NA	NA	NA	NA	NA	8	6	10	2
2511412004	NA	NA	NA	NA	2	NA	NA	NA	NA	NA	NA	NA	NA	NA	NA	NA	NA	NA	NA	2	NA	NA	NA	NA	NA	NA	NA	NA	NA	NA	NA	NA	NA	NA	2	NA	NA	NA	NA	NA	NA	NA	NA	NA	NA	0	0	0	0
2511412006	9	8	6	6	9	9	4	2	5	NA	NA	NA	NA	NA	NA	9	8	6	6	9	9	4	2	5	NA	NA	NA	NA	NA	NA	17	19	20	15	27	24	13	10	13	NA	NA	NA	NA	NA	NA	17	19	20	15
2511412008	3	5	5	4	2	6	NA	NA	2	NA	NA	NA	NA	NA	NA	3	5	5	4	2	6	NA	NA	2	NA	NA	NA	NA	NA	NA	3	5	5	4	3	6	NA	NA	2	NA	NA	NA	NA	NA	NA	3	5	5	4
2511412013	6	2	NA	NA	NA	3	NA	NA	NA	NA	NA	NA	NA	NA	NA	6	2	NA	NA	NA	3	NA	NA	NA	NA	NA	NA	NA	NA	NA	6	2	NA	NA	NA	3	NA	NA	NA	NA	NA	NA	NA	NA	NA	6	2	0	0
2511412015	22	22	18	10	9	9	7	10	10	NA	NA	NA	NA	NA	NA	21	21	17	9	8	8	6	9	9	NA	NA	NA	NA	NA	NA	25	26	25	11	15	11	10	13	13	NA	NA	NA	NA	NA	NA	24	24	18	10
2511412016	2	NA	NA	NA	NA	NA	NA	NA	NA	NA	NA	NA	NA	NA	NA	2	NA	NA	NA	NA	NA	NA	NA	NA	NA	NA	NA	NA	NA	NA	2	NA	NA	NA	NA	NA	NA	NA	NA	NA	NA	NA	NA	NA	NA	2	0	0	0
2511412017	4	3	3	NA	NA	NA	NA	NA	NA	NA	NA	NA	NA	NA	NA	4	3	3	NA	NA	NA	NA	NA	NA	NA	NA	NA	NA	NA	NA	4	4	5	NA	NA	NA	NA	NA	NA	NA	NA	NA	NA	NA	NA	4	4	5	0
2511412019	2	NA	NA	NA	NA	NA	NA	NA	NA	NA	NA	NA	NA	NA	NA	2	NA	NA	NA	NA	NA	NA	NA	NA	NA	NA	NA	NA	NA	NA	2	NA	NA	NA	NA	NA	NA	NA	NA	NA	NA	NA	NA	NA	NA	2	0	0	0
2511412020	NA	NA	NA	NA	NA	2	NA	NA	NA	NA	NA	NA	NA	NA	NA	NA	NA	NA	NA	NA	2	NA	NA	NA	NA	NA	NA	NA	NA	NA	NA	NA	NA	NA	NA	2	NA	NA	NA	NA	NA	NA	NA	NA	NA	0	0	0	0
2511412021	3	2	3	3	NA	NA	NA	NA	NA	NA	NA	NA	NA	NA	NA	3	2	3	3	NA	NA	NA	NA	NA	NA	NA	NA	NA	NA	NA	4	2	3	4	NA	NA	NA	NA	NA	NA	NA	NA	NA	NA	NA	4	2	3	4
2511412022	3	3	4	9	6	2	NA	NA	2	NA	NA	NA	NA	NA	NA	3	3	4	9	6	2	NA	NA	2	NA	NA	NA	NA	NA	NA	3	4	4	11	7	3	NA	NA	2	NA	NA	NA	NA	NA	NA	3	4	4	11
2511412026	6	6	6	3	7	5	NA	NA	NA	NA	NA	NA	NA	NA	NA	6	6	6	3	7	5	NA	NA	NA	NA	NA	NA	NA	NA	NA	8	12	7	4	8	8	NA	NA	NA	NA	NA	NA	NA	NA	NA	8	12	7	4
2511412030	5	5	5	6	6	8	NA	NA	NA	NA	NA	NA	NA	NA	NA	5	5	5	6	6	8	NA	NA	NA	NA	NA	NA	NA	NA	NA	5	8	5	6	7	10	NA	NA	NA	NA	NA	NA	NA	NA	NA	5	8	5	6
2511412031	7	9	8	5	7	6	2	NA	2	NA	NA	NA	NA	NA	NA	7	9	8	5	7	6	2	NA	2	NA	NA	NA	NA	NA	NA	7	18	12	7	14	10	2	NA	4	NA	NA	NA	NA	NA	NA	7	18	12	7
2511412032	6	9	9	5	7	9	3	NA	3	NA	NA	NA	NA	NA	NA	6	8	8	5	6	8	3	NA	3	NA	NA	NA	NA	NA	NA	11	19	24	12	19	17	4	NA	3	NA	NA	NA	NA	NA	NA	11	16	22	12
2511412033	8	6	9	6	4	5	NA	NA	NA	NA	NA	NA	NA	NA	NA	8	6	9	6	4	5	NA	NA	NA	NA	NA	NA	NA	NA	NA	8	10	15	9	7	9	NA	NA	NA	NA	NA	NA	NA	NA	NA	8	10	15	9
2511412034	4	NA	2	5	4	4	NA	NA	2	NA	NA	NA	NA	NA	NA	4	NA	2	5	4	4	NA	NA	2	NA	NA	NA	NA	NA	NA	4	NA	2	5	5	5	NA	NA	2	NA	NA	NA	NA	NA	NA	4	0	2	5
2511412035	5	4	3	4	4	3	NA	NA	NA	NA	NA	NA	NA	NA	NA	5	4	3	4	4	3	NA	NA	NA	NA	NA	NA	NA	NA	NA	6	6	5	7	6	4	NA	NA	NA	NA	NA	NA	NA	NA	NA	6	6	5	7
2511412036	2	NA	3	4	3	NA	NA	NA	NA	NA	NA	NA	NA	NA	NA	2	NA	3	4	3	NA	NA	NA	NA	NA	NA	NA	NA	NA	NA	2	NA	4	5	3	NA	NA	NA	NA	NA	NA	NA	NA	NA	NA	2	0	4	5
2511412038	6	5	6	4	5	5	NA	NA	5	NA	NA	NA	NA	NA	NA	6	5	6	4	5	5	NA	NA	5	NA	NA	NA	NA	NA	NA	9	9	8	6	9	8	NA	NA	9	NA	NA	NA	NA	NA	NA	9	9	8	6
2511412039	NA	3	4	NA	2	2	NA	NA	NA	NA	NA	NA	NA	NA	NA	NA	3	4	NA	2	2	NA	NA	NA	NA	NA	NA	NA	NA	NA	NA	4	5	NA	2	2	NA	NA	NA	NA	NA	NA	NA	NA	NA	0	4	5	0
2511412040	2	2	3	NA	2	NA	NA	2	NA	NA	NA	NA	NA	NA	NA	2	2	3	NA	2	NA	NA	2	NA	NA	NA	NA	NA	NA	NA	3	4	3	NA	2	NA	NA	6	NA	NA	NA	NA	NA	NA	NA	3	4	3	0
2511412041	2	NA	NA	NA	NA	2	NA	2	2	NA	NA	NA	NA	NA	NA	2	NA	NA	NA	NA	2	NA	2	2	NA	NA	NA	NA	NA	NA	2	NA	NA	NA	NA	2	NA	3	2	NA	NA	NA	NA	NA	NA	2	0	0	0
2511412043	NA	5	3	NA	3	NA	NA	3	2	NA	NA	NA	NA	NA	NA	NA	5	3	NA	3	NA	NA	3	2	NA	NA	NA	NA	NA	NA	NA	5	3	NA	4	NA	NA	4	2	NA	NA	NA	NA	NA	NA	0	5	3	0
2511412044	12	10	11	8	13	8	8	6	9	NA	NA	NA	NA	NA	NA	12	10	11	8	13	8	8	6	9	NA	NA	NA	NA	NA	NA	38	34	43	17	56	20	46	45	53	NA	NA	NA	NA	NA	NA	38	34	43	17
2511412045	2	2	4	4	2	3	NA	NA	NA	NA	NA	NA	NA	NA	NA	2	2	4	4	2	3	NA	NA	NA	NA	NA	NA	NA	NA	NA	2	2	4	4	2	3	NA	NA	NA	NA	NA	NA	NA	NA	NA	2	2	4	4
2511412046	NA	2	NA	3	NA	NA	NA	NA	2	NA	NA	NA	NA	NA	NA	NA	2	NA	3	NA	NA	NA	NA	2	NA	NA	NA	NA	NA	NA	NA	2	NA	3	NA	NA	NA	NA	2	NA	NA	NA	NA	NA	NA	0	2	0	3
2511412055	4	5	5	2	2	3	NA	NA	3	NA	NA	NA	NA	NA	NA	4	5	5	2	2	3	NA	NA	3	NA	NA	NA	NA	NA	NA	4	5	7	2	2	3	NA	NA	3	NA	NA	NA	NA	NA	NA	4	5	7	2
2511412057	NA	2	NA	NA	NA	NA	NA	NA	NA	NA	NA	NA	NA	NA	NA	NA	2	NA	NA	NA	NA	NA	NA	NA	NA	NA	NA	NA	NA	NA	NA	3	NA	NA	NA	NA	NA	NA	NA	NA	NA	NA	NA	NA	NA	0	3	0	0
2511412058	NA	NA	NA	2	2	NA	NA	NA	NA	NA	NA	NA	NA	NA	NA	NA	NA	NA	2	2	NA	NA	NA	NA	NA	NA	NA	NA	NA	NA	NA	NA	NA	2	2	NA	NA	NA	NA	NA	NA	NA	NA	NA	NA	0	0	0	2
2511412061	5	5	7	3	6	5	NA	NA	NA	NA	NA	NA	NA	NA	NA	5	5	7	3	6	5	NA	NA	NA	NA	NA	NA	NA	NA	NA	13	16	16	11	14	18	NA	NA	NA	NA	NA	NA	NA	NA	NA	13	16	16	11
2511412063	52	49	55	49	63	58	27	21	34	NA	2	NA	2	NA	2	47	45	51	46	58	55	26	21	33	NA	1	NA	1	NA	1	104	122	136	125	219	167	82	78	117	NA	4	NA	3	NA	6	97	111	128	120
2511412071	NA	2	NA	NA	NA	NA	NA	NA	NA	NA	NA	NA	NA	NA	NA	NA	2	NA	NA	NA	NA	NA	NA	NA	NA	NA	NA	NA	NA	NA	NA	2	NA	NA	NA	NA	NA	NA	NA	NA	NA	NA	NA	NA	NA	0	2	0	0
2511412072	NA	NA	NA	NA	NA	2	NA	NA	NA	NA	NA	NA	NA	NA	NA	NA	NA	NA	NA	NA	2	NA	NA	NA	NA	NA	NA	NA	NA	NA	NA	NA	NA	NA	NA	2	NA	NA	NA	NA	NA	NA	NA	NA	NA	0	0	0	0
2511412073	2	2	NA	NA	NA	NA	NA	NA	NA	NA	NA	NA	NA	NA	NA	2	2	NA	NA	NA	NA	NA	NA	NA	NA	NA	NA	NA	NA	NA	2	2	NA	NA	NA	NA	NA	NA	NA	NA	NA	NA	NA	NA	NA	2	2	0	0
2511412074	NA	2	NA	NA	NA	NA	NA	NA	NA	NA	NA	NA	NA	NA	NA	NA	2	NA	NA	NA	NA	NA	NA	NA	NA	NA	NA	NA	NA	NA	NA	2	NA	NA	NA	NA	NA	NA	NA	NA	NA	NA	NA	NA	NA	0	2	0	0
2511412076	NA	2	NA	NA	NA	NA	NA	NA	NA	NA	NA	NA	NA	NA	NA	NA	2	NA	NA	NA	NA	NA	NA	NA	NA	NA	NA	NA	NA	NA	NA	2	NA	NA	NA	NA	NA	NA	NA	NA	NA	NA	NA	NA	NA	0	2	0	0
2511412077	7	8	7	2	9	5	NA	NA	NA	NA	NA	NA	NA	NA	NA	7	8	7	2	9	5	NA	NA	NA	NA	NA	NA	NA	NA	NA	10	12	9	2	11	6	NA	NA	NA	NA	NA	NA	NA	NA	NA	10	12	9	2
2511412078	4	6	4	2	4	NA	NA	NA	NA	NA	NA	NA	NA	NA	NA	4	6	4	2	4	NA	NA	NA	NA	NA	NA	NA	NA	NA	NA	4	9	4	2	8	NA	NA	NA	NA	NA	NA	NA	NA	NA	NA	4	9	4	2
2511412083	2	2	NA	NA	NA	NA	NA	NA	NA	NA	NA	NA	NA	NA	NA	1	1	NA	NA	NA	NA	NA	NA	NA	NA	NA	NA	NA	NA	NA	2	2	NA	NA	NA	NA	NA	NA	NA	NA	NA	NA	NA	NA	NA	1	1	0	0
2511412089	NA	2	NA	NA	3	NA	NA	NA	NA	NA	NA	NA	NA	NA	NA	NA	2	NA	NA	3	NA	NA	NA	NA	NA	NA	NA	NA	NA	NA	NA	2	NA	NA	4	NA	NA	NA	NA	NA	NA	NA	NA	NA	NA	0	2	0	0
2511412090	NA	NA	NA	NA	NA	2	NA	NA	NA	NA	NA	NA	NA	NA	NA	NA	NA	NA	NA	NA	2	NA	NA	NA	NA	NA	NA	NA	NA	NA	NA	NA	NA	NA	NA	3	NA	NA	NA	NA	NA	NA	NA	NA	NA	0	0	0	0
2511412093	NA	4	NA	2	NA	2	NA	NA	NA	NA	NA	NA	NA	NA	NA	NA	4	NA	2	NA	2	NA	NA	NA	NA	NA	NA	NA	NA	NA	NA	4	NA	2	NA	2	NA	NA	NA	NA	NA	NA	NA	NA	NA	0	4	0	2
2511412094	2	2	4	5	3	2	3	NA	NA	NA	NA	NA	NA	NA	NA	2	2	4	5	3	2	3	NA	NA	NA	NA	NA	NA	NA	NA	3	3	5	6	4	2	3	NA	NA	NA	NA	NA	NA	NA	NA	3	3	5	6
2511412095	NA	2	2	5	2	3	NA	NA	NA	NA	NA	NA	NA	NA	NA	NA	2	2	5	2	3	NA	NA	NA	NA	NA	NA	NA	NA	NA	NA	2	2	5	2	3	NA	NA	NA	NA	NA	NA	NA	NA	NA	0	2	2	5
2511412097	NA	2	NA	NA	NA	NA	NA	NA	NA	NA	NA	NA	NA	NA	NA	NA	2	NA	NA	NA	NA	NA	NA	NA	NA	NA	NA	NA	NA	NA	NA	2	NA	NA	NA	NA	NA	NA	NA	NA	NA	NA	NA	NA	NA	0	2	0	0
2511412098	4	6	7	5	6	7	NA	NA	NA	NA	NA	NA	NA	NA	NA	4	6	7	5	6	7	NA	NA	NA	NA	NA	NA	NA	NA	NA	6	6	13	6	8	9	NA	NA	NA	NA	NA	NA	NA	NA	NA	6	6	13	6
2511412100	4	5	5	3	6	4	2	3	2	NA	NA	NA	NA	NA	NA	4	5	5	3	6	4	2	3	2	NA	NA	NA	NA	NA	NA	6	8	8	4	11	6	2	7	2	NA	NA	NA	NA	NA	NA	6	8	8	4
2511412101	3	3	NA	2	NA	NA	NA	NA	NA	NA	NA	NA	NA	NA	NA	3	3	NA	2	NA	NA	NA	NA	NA	NA	NA	NA	NA	NA	NA	3	4	NA	2	NA	NA	NA	NA	NA	NA	NA	NA	NA	NA	NA	3	4	0	2
2511412102	3	2	3	3	NA	3	NA	NA	NA	NA	NA	NA	NA	NA	NA	3	2	3	3	NA	3	NA	NA	NA	NA	NA	NA	NA	NA	NA	5	2	4	4	NA	3	NA	NA	NA	NA	NA	NA	NA	NA	NA	5	2	4	4
2511412103	7	7	9	7	9	4	3	NA	NA	NA	NA	NA	NA	NA	NA	7	7	9	7	9	4	3	NA	NA	NA	NA	NA	NA	NA	NA	12	9	18	14	24	4	3	NA	NA	NA	NA	NA	NA	NA	NA	12	9	18	14
2511412104	12	11	12	9	11	10	NA	NA	2	NA	NA	NA	NA	NA	NA	12	11	12	9	11	10	NA	NA	2	NA	NA	NA	NA	NA	NA	20	24	26	14	20	18	NA	NA	2	NA	NA	NA	NA	NA	NA	20	24	26	14
2511412105	8	6	11	7	7	10	2	2	2	NA	NA	NA	NA	NA	NA	8	6	11	7	7	10	2	2	2	NA	NA	NA	NA	NA	NA	12	8	14	7	13	18	2	3	2	NA	NA	NA	NA	NA	NA	12	8	14	7
2511412106	NA	NA	NA	3	NA	NA	NA	NA	NA	NA	NA	NA	NA	NA	NA	NA	NA	NA	3	NA	NA	NA	NA	NA	NA	NA	NA	NA	NA	NA	NA	NA	NA	3	NA	NA	NA	NA	NA	NA	NA	NA	NA	NA	NA	0	0	0	3
2511412107	14	16	9	12	9	11	NA	5	2	NA	NA	NA	NA	NA	NA	14	16	9	12	9	11	NA	5	2	NA	NA	NA	NA	NA	NA	18	19	15	20	34	21	NA	7	4	NA	NA	NA	NA	NA	NA	18	19	15	20
2511412108	5	3	5	7	4	3	NA	NA	2	NA	NA	NA	NA	NA	NA	5	3	5	7	4	3	NA	NA	2	NA	NA	NA	NA	NA	NA	7	3	6	8	6	3	NA	NA	5	NA	NA	NA	NA	NA	NA	7	3	6	8
2511412110	7	8	8	8	8	4	NA	NA	NA	NA	NA	NA	NA	NA	NA	7	8	8	8	8	4	NA	NA	NA	NA	NA	NA	NA	NA	NA	10	15	17	15	15	8	NA	NA	NA	NA	NA	NA	NA	NA	NA	10	15	17	15
2511412111	5	3	3	4	2	4	NA	NA	NA	NA	NA	NA	NA	NA	NA	5	3	3	4	2	4	NA	NA	NA	NA	NA	NA	NA	NA	NA	5	4	4	6	3	6	NA	NA	NA	NA	NA	NA	NA	NA	NA	5	4	4	6
2511412112	18	12	11	12	7	28	7	3	9	NA	NA	NA	NA	NA	NA	16	11	10	12	6	26	7	3	8	NA	NA	NA	NA	NA	NA	40	39	34	33	46	62	25	4	57	NA	NA	NA	NA	NA	NA	37	34	29	33
2511412114	12	11	10	9	7	7	NA	2	3	NA	NA	NA	NA	NA	NA	12	11	10	9	7	7	NA	2	3	NA	NA	NA	NA	NA	NA	14	12	13	13	9	7	NA	4	3	NA	NA	NA	NA	NA	NA	14	12	13	13
2511412117	8	5	9	3	NA	NA	3	3	3	NA	NA	NA	NA	NA	NA	8	5	8	3	NA	NA	3	3	3	NA	NA	NA	NA	NA	NA	13	13	15	3	NA	NA	3	4	3	NA	NA	NA	NA	NA	NA	13	13	14	3
2511412118	16	14	14	6	7	8	NA	2	3	NA	NA	NA	NA	NA	NA	16	14	14	6	7	8	NA	2	3	NA	NA	NA	NA	NA	NA	34	39	42	10	8	10	NA	2	8	NA	NA	NA	NA	NA	NA	34	39	42	10
2511412120	2	3	2	NA	NA	NA	NA	NA	NA	NA	NA	NA	NA	NA	NA	2	3	1	NA	NA	NA	NA	NA	NA	NA	NA	NA	NA	NA	NA	2	3	2	NA	NA	NA	NA	NA	NA	NA	NA	NA	NA	NA	NA	2	3	1	0
2511412121	3	2	NA	NA	NA	2	NA	NA	NA	NA	NA	NA	NA	NA	NA	3	2	NA	NA	NA	2	NA	NA	NA	NA	NA	NA	NA	NA	NA	3	2	NA	NA	NA	2	NA	NA	NA	NA	NA	NA	NA	NA	NA	3	2	0	0
2511412123	NA	3	2	NA	NA	NA	NA	NA	NA	NA	NA	NA	NA	NA	NA	NA	3	2	NA	NA	NA	NA	NA	NA	NA	NA	NA	NA	NA	NA	NA	3	2	NA	NA	NA	NA	NA	NA	NA	NA	NA	NA	NA	NA	0	3	2	0
2511412124	NA	2	NA	NA	NA	NA	NA	NA	NA	NA	NA	NA	NA	NA	NA	NA	2	NA	NA	NA	NA	NA	NA	NA	NA	NA	NA	NA	NA	NA	NA	2	NA	NA	NA	NA	NA	NA	NA	NA	NA	NA	NA	NA	NA	0	2	0	0
2511412125	11	7	10	9	11	10	2	2	2	NA	NA	NA	NA	NA	NA	11	7	10	9	11	10	2	2	2	NA	NA	NA	NA	NA	NA	16	11	15	11	17	14	2	4	3	NA	NA	NA	NA	NA	NA	16	11	15	11
2511412127	NA	NA	NA	NA	NA	2	NA	NA	NA	NA	NA	NA	NA	NA	NA	NA	NA	NA	NA	NA	2	NA	NA	NA	NA	NA	NA	NA	NA	NA	NA	NA	NA	NA	NA	2	NA	NA	NA	NA	NA	NA	NA	NA	NA	0	0	0	0
2511412128	4	5	5	4	3	3	NA	2	NA	NA	NA	NA	NA	NA	NA	4	5	5	4	3	3	NA	2	NA	NA	NA	NA	NA	NA	NA	8	9	6	4	4	5	NA	2	NA	NA	NA	NA	NA	NA	NA	8	9	6	4
2511412129	3	3	5	4	5	4	NA	NA	NA	NA	NA	NA	NA	NA	NA	3	3	5	4	5	4	NA	NA	NA	NA	NA	NA	NA	NA	NA	3	3	5	4	6	4	NA	NA	NA	NA	NA	NA	NA	NA	NA	3	3	5	4
2511412130	NA	2	3	4	2	2	NA	NA	NA	NA	NA	NA	NA	NA	NA	NA	2	3	4	2	2	NA	NA	NA	NA	NA	NA	NA	NA	NA	NA	2	3	4	2	2	NA	NA	NA	NA	NA	NA	NA	NA	NA	0	2	3	4
2511412134	NA	NA	NA	NA	NA	NA	NA	NA	3	NA	NA	NA	NA	NA	NA	NA	NA	NA	NA	NA	NA	NA	NA	3	NA	NA	NA	NA	NA	NA	NA	NA	NA	NA	NA	NA	NA	NA	3	NA	NA	NA	NA	NA	NA	0	0	0	0
2511412136	13	13	13	11	12	15	4	5	3	NA	NA	NA	NA	NA	NA	13	13	13	11	12	15	4	5	3	NA	NA	NA	NA	NA	NA	37	42	43	26	49	46	6	8	7	NA	NA	NA	NA	NA	NA	37	42	43	26
2511412137	33	30	32	29	30	35	13	9	13	2	3	2	2	NA	2	29	27	28	26	27	32	10	7	11	NA	NA	NA	NA	NA	NA	72	59	54	54	74	81	26	19	30	24	13	7	10	NA	11	57	55	46	46
2511412138	2	3	3	NA	NA	NA	NA	NA	NA	NA	NA	NA	NA	NA	NA	2	3	3	NA	NA	NA	NA	NA	NA	NA	NA	NA	NA	NA	NA	2	4	3	NA	NA	NA	NA	NA	NA	NA	NA	NA	NA	NA	NA	2	4	3	0
2511412139	5	5	5	3	5	6	NA	NA	NA	NA	NA	NA	NA	NA	NA	5	5	5	3	5	6	NA	NA	NA	NA	NA	NA	NA	NA	NA	7	5	6	3	7	9	NA	NA	NA	NA	NA	NA	NA	NA	NA	7	5	6	3
2511412145	NA	4	NA	4	NA	4	NA	NA	NA	NA	NA	NA	NA	NA	NA	NA	4	NA	4	NA	4	NA	NA	NA	NA	NA	NA	NA	NA	NA	NA	5	NA	5	NA	5	NA	NA	NA	NA	NA	NA	NA	NA	NA	0	5	0	5
2511412146	4	8	7	2	4	5	NA	NA	NA	NA	NA	NA	NA	NA	NA	4	8	7	2	4	5	NA	NA	NA	NA	NA	NA	NA	NA	NA	7	13	11	2	8	7	NA	NA	NA	NA	NA	NA	NA	NA	NA	7	13	11	2
2511412147	3	8	7	5	3	4	NA	NA	NA	NA	NA	NA	NA	NA	NA	3	7	6	4	2	3	NA	NA	NA	NA	NA	NA	NA	NA	NA	5	11	12	8	5	7	NA	NA	NA	NA	NA	NA	NA	NA	NA	5	9	9	5
2511412151	NA	NA	2	NA	3	2	NA	NA	NA	NA	NA	NA	NA	NA	NA	NA	NA	2	NA	2	2	NA	NA	NA	NA	NA	NA	NA	NA	NA	NA	NA	2	NA	4	2	NA	NA	NA	NA	NA	NA	NA	NA	NA	0	0	2	0
2511412152	4	NA	NA	NA	NA	2	NA	NA	NA	NA	NA	NA	NA	NA	NA	4	NA	NA	NA	NA	2	NA	NA	NA	NA	NA	NA	NA	NA	NA	4	NA	NA	NA	NA	2	NA	NA	NA	NA	NA	NA	NA	NA	NA	4	0	0	0
2511412153	5	3	4	4	6	5	2	2	2	NA	NA	NA	NA	NA	NA	5	3	4	4	6	5	2	2	2	NA	NA	NA	NA	NA	NA	5	5	6	5	12	8	2	4	2	NA	NA	NA	NA	NA	NA	5	5	6	5
2511412154	NA	4	NA	2	2	5	NA	2	NA	NA	NA	NA	NA	NA	NA	NA	4	NA	2	2	5	NA	2	NA	NA	NA	NA	NA	NA	NA	NA	6	NA	2	2	5	NA	3	NA	NA	NA	NA	NA	NA	NA	0	6	0	2
2511412155	NA	3	3	NA	NA	2	NA	NA	NA	NA	NA	NA	NA	NA	NA	NA	3	3	NA	NA	2	NA	NA	NA	NA	NA	NA	NA	NA	NA	NA	3	3	NA	NA	2	NA	NA	NA	NA	NA	NA	NA	NA	NA	0	3	3	0
2511412157	NA	2	2	4	2	4	NA	NA	NA	NA	NA	NA	NA	NA	NA	NA	2	2	4	2	4	NA	NA	NA	NA	NA	NA	NA	NA	NA	NA	3	2	4	2	4	NA	NA	NA	NA	NA	NA	NA	NA	NA	0	3	2	4
2511412158	10	7	10	15	8	7	NA	NA	NA	NA	NA	NA	NA	NA	NA	10	7	10	15	8	7	NA	NA	NA	NA	NA	NA	NA	NA	NA	14	14	15	21	14	13	NA	NA	NA	NA	NA	NA	NA	NA	NA	14	14	15	21
2511412160	3	5	6	10	4	6	NA	NA	NA	NA	NA	NA	NA	NA	NA	3	5	6	10	4	6	NA	NA	NA	NA	NA	NA	NA	NA	NA	3	7	8	11	6	7	NA	NA	NA	NA	NA	NA	NA	NA	NA	3	7	8	11
2511412161	3	3	3	4	2	2	NA	NA	NA	NA	NA	NA	NA	NA	NA	3	3	3	4	2	2	NA	NA	NA	NA	NA	NA	NA	NA	NA	5	5	7	7	5	3	NA	NA	NA	NA	NA	NA	NA	NA	NA	5	5	7	7
2511412162	4	2	NA	NA	3	NA	NA	NA	NA	NA	NA	NA	NA	NA	NA	4	2	NA	NA	3	NA	NA	NA	NA	NA	NA	NA	NA	NA	NA	5	2	NA	NA	4	NA	NA	NA	NA	NA	NA	NA	NA	NA	NA	5	2	0	0
2511412163	4	3	2	2	4	2	NA	NA	NA	NA	NA	NA	NA	NA	NA	4	3	2	2	4	2	NA	NA	NA	NA	NA	NA	NA	NA	NA	4	3	2	3	5	2	NA	NA	NA	NA	NA	NA	NA	NA	NA	4	3	2	3
2511412165	NA	NA	2	NA	NA	NA	NA	NA	NA	NA	NA	NA	NA	NA	NA	NA	NA	2	NA	NA	NA	NA	NA	NA	NA	NA	NA	NA	NA	NA	NA	NA	2	NA	NA	NA	NA	NA	NA	NA	NA	NA	NA	NA	NA	0	0	2	0
2511412167	2	NA	NA	NA	NA	NA	NA	NA	NA	NA	NA	NA	NA	NA	NA	2	NA	NA	NA	NA	NA	NA	NA	NA	NA	NA	NA	NA	NA	NA	4	NA	NA	NA	NA	NA	NA	NA	NA	NA	NA	NA	NA	NA	NA	4	0	0	0
2511412168	3	4	NA	NA	NA	NA	NA	NA	NA	NA	NA	NA	NA	NA	NA	3	4	NA	NA	NA	NA	NA	NA	NA	NA	NA	NA	NA	NA	NA	4	4	NA	NA	NA	NA	NA	NA	NA	NA	NA	NA	NA	NA	NA	4	4	0	0
2511412175	NA	3	NA	NA	NA	NA	NA	NA	NA	NA	NA	NA	NA	NA	NA	NA	3	NA	NA	NA	NA	NA	NA	NA	NA	NA	NA	NA	NA	NA	NA	3	NA	NA	NA	NA	NA	NA	NA	NA	NA	NA	NA	NA	NA	0	3	0	0
2511412177	3	3	2	3	NA	2	NA	NA	NA	NA	NA	NA	NA	NA	NA	3	3	2	3	NA	2	NA	NA	NA	NA	NA	NA	NA	NA	NA	3	4	3	3	NA	2	NA	NA	NA	NA	NA	NA	NA	NA	NA	3	4	3	3
2511412179	NA	4	4	2	3	7	NA	NA	NA	NA	NA	NA	NA	NA	NA	NA	4	4	2	3	7	NA	NA	NA	NA	NA	NA	NA	NA	NA	NA	5	5	2	3	8	NA	NA	NA	NA	NA	NA	NA	NA	NA	0	5	5	2
2511412181	NA	3	NA	NA	NA	NA	NA	NA	NA	NA	NA	NA	NA	NA	NA	NA	3	NA	NA	NA	NA	NA	NA	NA	NA	NA	NA	NA	NA	NA	NA	3	NA	NA	NA	NA	NA	NA	NA	NA	NA	NA	NA	NA	NA	0	3	0	0
2511412190	NA	2	NA	2	NA	NA	NA	NA	4	NA	NA	NA	NA	NA	NA	NA	2	NA	2	NA	NA	NA	NA	4	NA	NA	NA	NA	NA	NA	NA	2	NA	2	NA	NA	NA	NA	4	NA	NA	NA	NA	NA	NA	0	2	0	2
2511412191	14	13	14	10	14	14	NA	3	6	NA	NA	NA	NA	NA	NA	14	13	14	10	14	14	NA	3	6	NA	NA	NA	NA	NA	NA	23	15	22	14	26	20	NA	5	6	NA	NA	NA	NA	NA	NA	23	15	22	14
2511412192	NA	2	NA	NA	NA	2	NA	NA	NA	NA	NA	NA	NA	NA	NA	NA	2	NA	NA	NA	2	NA	NA	NA	NA	NA	NA	NA	NA	NA	NA	2	NA	NA	NA	3	NA	NA	NA	NA	NA	NA	NA	NA	NA	0	2	0	0
2511412194	8	6	5	10	7	5	NA	2	NA	NA	NA	NA	NA	NA	NA	8	6	5	10	7	5	NA	2	NA	NA	NA	NA	NA	NA	NA	10	6	5	11	10	5	NA	2	NA	NA	NA	NA	NA	NA	NA	10	6	5	11
2511412199	3	2	NA	3	NA	2	NA	NA	NA	NA	NA	NA	NA	NA	NA	3	2	NA	3	NA	2	NA	NA	NA	NA	NA	NA	NA	NA	NA	3	3	NA	3	NA	4	NA	NA	NA	NA	NA	NA	NA	NA	NA	3	3	0	3
2511412205	4	4	2	3	3	NA	NA	NA	NA	NA	NA	NA	NA	NA	NA	4	4	2	3	3	NA	NA	NA	NA	NA	NA	NA	NA	NA	NA	4	5	2	4	4	NA	NA	NA	NA	NA	NA	NA	NA	NA	NA	4	5	2	4
2511412208	NA	NA	2	NA	NA	NA	NA	NA	NA	NA	NA	NA	NA	NA	NA	NA	NA	2	NA	NA	NA	NA	NA	NA	NA	NA	NA	NA	NA	NA	NA	NA	2	NA	NA	NA	NA	NA	NA	NA	NA	NA	NA	NA	NA	0	0	2	0
2511412209	NA	NA	2	NA	2	NA	NA	NA	NA	NA	NA	NA	NA	NA	NA	NA	NA	2	NA	2	NA	NA	NA	NA	NA	NA	NA	NA	NA	NA	NA	NA	2	NA	2	NA	NA	NA	NA	NA	NA	NA	NA	NA	NA	0	0	2	0
2511412210	2	3	2	NA	2	NA	NA	NA	NA	NA	NA	NA	NA	NA	NA	2	3	2	NA	2	NA	NA	NA	NA	NA	NA	NA	NA	NA	NA	2	3	2	NA	3	NA	NA	NA	NA	NA	NA	NA	NA	NA	NA	2	3	2	0
2511412211	3	4	3	3	8	3	NA	NA	NA	NA	NA	NA	NA	NA	NA	3	4	3	3	8	3	NA	NA	NA	NA	NA	NA	NA	NA	NA	4	4	4	4	10	4	NA	NA	NA	NA	NA	NA	NA	NA	NA	4	4	4	4
2511412212	4	NA	3	3	2	NA	NA	NA	NA	NA	NA	NA	NA	NA	NA	4	NA	3	3	2	NA	NA	NA	NA	NA	NA	NA	NA	NA	NA	4	NA	3	3	2	NA	NA	NA	NA	NA	NA	NA	NA	NA	NA	4	0	3	3
2511412213	NA	2	NA	NA	NA	NA	NA	NA	NA	NA	NA	NA	NA	NA	NA	NA	2	NA	NA	NA	NA	NA	NA	NA	NA	NA	NA	NA	NA	NA	NA	2	NA	NA	NA	NA	NA	NA	NA	NA	NA	NA	NA	NA	NA	0	2	0	0
2511412214	NA	3	NA	NA	NA	NA	2	NA	2	NA	NA	NA	NA	NA	NA	NA	3	NA	NA	NA	NA	2	NA	2	NA	NA	NA	NA	NA	NA	NA	3	NA	NA	NA	NA	5	NA	3	NA	NA	NA	NA	NA	NA	0	3	0	0
2511412216	3	3	2	NA	5	5	NA	NA	NA	NA	NA	NA	NA	NA	NA	3	3	2	NA	5	5	NA	NA	NA	NA	NA	NA	NA	NA	NA	4	6	3	NA	6	6	NA	NA	NA	NA	NA	NA	NA	NA	NA	4	6	3	0
2511412217	6	4	3	7	6	4	2	2	NA	NA	NA	NA	NA	NA	NA	6	4	3	7	6	4	2	2	NA	NA	NA	NA	NA	NA	NA	7	4	4	8	7	6	2	2	NA	NA	NA	NA	NA	NA	NA	7	4	4	8
2511412222	NA	NA	NA	NA	2	NA	NA	NA	NA	NA	NA	NA	NA	NA	NA	NA	NA	NA	NA	2	NA	NA	NA	NA	NA	NA	NA	NA	NA	NA	NA	NA	NA	NA	2	NA	NA	NA	NA	NA	NA	NA	NA	NA	NA	0	0	0	0
2511412223	NA	NA	NA	NA	2	NA	NA	NA	NA	NA	NA	NA	NA	NA	NA	NA	NA	NA	NA	2	NA	NA	NA	NA	NA	NA	NA	NA	NA	NA	NA	NA	NA	NA	2	NA	NA	NA	NA	NA	NA	NA	NA	NA	NA	0	0	0	0
2511412229	3	NA	3	3	NA	4	NA	NA	NA	NA	NA	NA	NA	NA	NA	3	NA	3	3	NA	4	NA	NA	NA	NA	NA	NA	NA	NA	NA	5	NA	4	3	NA	5	NA	NA	NA	NA	NA	NA	NA	NA	NA	5	0	4	3
2511412231	19	16	18	18	19	14	4	7	5	NA	NA	NA	NA	NA	NA	19	16	18	18	19	14	4	7	5	NA	NA	NA	NA	NA	NA	29	30	27	32	43	27	6	9	6	NA	NA	NA	NA	NA	NA	29	30	27	32
2511412233	23	22	28	24	19	21	9	9	13	NA	NA	NA	NA	NA	NA	23	22	28	24	19	21	9	9	13	NA	NA	NA	NA	NA	NA	43	48	54	44	42	40	13	20	21	NA	NA	NA	NA	NA	NA	43	48	54	44
2511412234	16	16	18	15	12	9	6	5	6	NA	NA	NA	NA	NA	NA	16	16	18	15	12	9	6	5	6	NA	NA	NA	NA	NA	NA	28	22	30	22	16	11	10	13	12	NA	NA	NA	NA	NA	NA	28	22	30	22
2511412235	NA	2	3	NA	NA	NA	NA	NA	NA	NA	NA	NA	NA	NA	NA	NA	2	3	NA	NA	NA	NA	NA	NA	NA	NA	NA	NA	NA	NA	NA	3	3	NA	NA	NA	NA	NA	NA	NA	NA	NA	NA	NA	NA	0	3	3	0
2511412236	12	10	8	9	8	7	3	NA	NA	NA	NA	NA	NA	NA	NA	12	10	8	9	8	7	3	NA	NA	NA	NA	NA	NA	NA	NA	24	14	17	16	14	10	4	NA	NA	NA	NA	NA	NA	NA	NA	24	14	17	16
2511412238	2	NA	2	NA	3	NA	NA	NA	NA	NA	NA	NA	NA	NA	NA	2	NA	2	NA	3	NA	NA	NA	NA	NA	NA	NA	NA	NA	NA	2	NA	2	NA	4	NA	NA	NA	NA	NA	NA	NA	NA	NA	NA	2	0	2	0
2511412239	8	7	5	11	7	8	NA	NA	NA	NA	NA	NA	NA	NA	NA	8	7	5	11	7	8	NA	NA	NA	NA	NA	NA	NA	NA	NA	8	7	6	13	9	8	NA	NA	NA	NA	NA	NA	NA	NA	NA	8	7	6	13
2511412240	19	14	17	17	15	16	NA	NA	NA	NA	NA	NA	NA	NA	NA	19	14	17	17	15	16	NA	NA	NA	NA	NA	NA	NA	NA	NA	38	31	33	24	48	44	NA	NA	NA	NA	NA	NA	NA	NA	NA	38	31	33	24
2511412242	3	9	10	5	7	10	NA	NA	NA	NA	NA	NA	NA	NA	NA	3	9	10	5	7	10	NA	NA	NA	NA	NA	NA	NA	NA	NA	3	10	11	7	8	11	NA	NA	NA	NA	NA	NA	NA	NA	NA	3	10	11	7
2511412243	8	5	3	6	2	6	NA	NA	NA	NA	NA	NA	NA	NA	NA	8	5	3	6	2	6	NA	NA	NA	NA	NA	NA	NA	NA	NA	10	6	3	9	2	7	NA	NA	NA	NA	NA	NA	NA	NA	NA	10	6	3	9
2511412244	4	4	4	3	5	2	2	2	NA	NA	NA	NA	NA	NA	NA	4	4	4	3	5	2	2	2	NA	NA	NA	NA	NA	NA	NA	4	4	5	4	5	4	3	2	NA	NA	NA	NA	NA	NA	NA	4	4	5	4
2511412245	2	3	2	2	NA	3	NA	NA	NA	NA	NA	NA	NA	NA	NA	2	3	2	2	NA	3	NA	NA	NA	NA	NA	NA	NA	NA	NA	2	3	2	2	NA	3	NA	NA	NA	NA	NA	NA	NA	NA	NA	2	3	2	2
2511412247	NA	NA	NA	NA	NA	NA	NA	NA	2	NA	NA	NA	NA	NA	NA	NA	NA	NA	NA	NA	NA	NA	NA	2	NA	NA	NA	NA	NA	NA	NA	NA	NA	NA	NA	NA	NA	NA	3	NA	NA	NA	NA	NA	NA	0	0	0	0
2511412248	7	5	3	8	3	NA	2	2	4	NA	NA	NA	NA	NA	NA	7	5	3	8	3	NA	2	2	3	NA	NA	NA	NA	NA	NA	8	6	3	8	4	NA	2	5	5	NA	NA	NA	NA	NA	NA	8	6	3	8
2511412249	NA	NA	NA	2	2	NA	NA	NA	NA	NA	NA	NA	NA	NA	NA	NA	NA	NA	2	2	NA	NA	NA	NA	NA	NA	NA	NA	NA	NA	NA	NA	NA	2	2	NA	NA	NA	NA	NA	NA	NA	NA	NA	NA	0	0	0	2
2511412250	NA	2	NA	NA	NA	2	NA	NA	NA	NA	NA	NA	NA	NA	NA	NA	2	NA	NA	NA	2	NA	NA	NA	NA	NA	NA	NA	NA	NA	NA	2	NA	NA	NA	2	NA	NA	NA	NA	NA	NA	NA	NA	NA	0	2	0	0
2511412251	NA	3	NA	3	NA	NA	NA	NA	NA	NA	NA	NA	NA	NA	NA	NA	3	NA	3	NA	NA	NA	NA	NA	NA	NA	NA	NA	NA	NA	NA	3	NA	3	NA	NA	NA	NA	NA	NA	NA	NA	NA	NA	NA	0	3	0	3
2511412252	NA	2	NA	4	2	3	NA	NA	NA	NA	NA	NA	NA	NA	NA	NA	2	NA	4	2	3	NA	NA	NA	NA	NA	NA	NA	NA	NA	NA	2	NA	5	4	4	NA	NA	NA	NA	NA	NA	NA	NA	NA	0	2	0	5
2511412253	6	6	6	7	8	7	NA	NA	NA	NA	NA	NA	NA	NA	NA	5	6	6	7	8	7	NA	NA	NA	NA	NA	NA	NA	NA	NA	8	7	10	9	9	7	NA	NA	NA	NA	NA	NA	NA	NA	NA	7	7	10	9
2511412257	2	NA	2	NA	2	3	NA	NA	NA	NA	NA	NA	NA	NA	NA	2	NA	2	NA	2	3	NA	NA	NA	NA	NA	NA	NA	NA	NA	2	NA	2	NA	2	3	NA	NA	NA	NA	NA	NA	NA	NA	NA	2	0	2	0
2511412258	2	NA	NA	NA	NA	NA	NA	NA	NA	NA	NA	NA	NA	NA	NA	2	NA	NA	NA	NA	NA	NA	NA	NA	NA	NA	NA	NA	NA	NA	2	NA	NA	NA	NA	NA	NA	NA	NA	NA	NA	NA	NA	NA	NA	2	0	0	0
2511412259	NA	NA	NA	NA	NA	2	NA	NA	2	NA	NA	NA	NA	NA	NA	NA	NA	NA	NA	NA	2	NA	NA	2	NA	NA	NA	NA	NA	NA	NA	NA	NA	NA	NA	5	NA	NA	2	NA	NA	NA	NA	NA	NA	0	0	0	0
2511412262	NA	NA	NA	NA	NA	NA	NA	NA	NA	NA	NA	2	NA	NA	NA	NA	NA	NA	NA	NA	NA	NA	NA	NA	NA	NA	2	NA	NA	NA	NA	NA	NA	NA	NA	NA	NA	NA	NA	NA	NA	2	NA	NA	NA	0	0	0	0
2511412281	3	2	NA	2	NA	NA	NA	NA	NA	NA	NA	NA	NA	NA	NA	3	2	NA	2	NA	NA	NA	NA	NA	NA	NA	NA	NA	NA	NA	3	3	NA	2	NA	NA	NA	NA	NA	NA	NA	NA	NA	NA	NA	3	3	0	2
2511412282	2	2	NA	2	NA	NA	NA	NA	NA	NA	NA	NA	NA	NA	NA	2	2	NA	2	NA	NA	NA	NA	NA	NA	NA	NA	NA	NA	NA	2	2	NA	2	NA	NA	NA	NA	NA	NA	NA	NA	NA	NA	NA	2	2	0	2
2511412285	2	2	3	NA	5	NA	NA	NA	NA	NA	NA	NA	NA	NA	NA	2	2	3	NA	5	NA	NA	NA	NA	NA	NA	NA	NA	NA	NA	2	2	5	NA	8	NA	NA	NA	NA	NA	NA	NA	NA	NA	NA	2	2	5	0
2511412286	5	3	3	NA	3	4	NA	NA	NA	NA	NA	NA	NA	NA	NA	5	3	3	NA	3	4	NA	NA	NA	NA	NA	NA	NA	NA	NA	6	4	4	NA	6	6	NA	NA	NA	NA	NA	NA	NA	NA	NA	6	4	4	0
2511412287	4	8	8	3	4	NA	NA	NA	2	NA	NA	NA	NA	NA	NA	4	8	8	3	4	NA	NA	NA	2	NA	NA	NA	NA	NA	NA	10	23	15	6	4	NA	NA	NA	15	NA	NA	NA	NA	NA	NA	10	23	15	6
2511412291	NA	2	NA	NA	NA	NA	NA	NA	NA	NA	NA	NA	NA	NA	NA	NA	2	NA	NA	NA	NA	NA	NA	NA	NA	NA	NA	NA	NA	NA	NA	2	NA	NA	NA	NA	NA	NA	NA	NA	NA	NA	NA	NA	NA	0	2	0	0
2511412295	3	5	3	NA	2	2	NA	NA	NA	NA	NA	NA	NA	NA	NA	3	5	3	NA	2	2	NA	NA	NA	NA	NA	NA	NA	NA	NA	5	7	5	NA	2	2	NA	NA	NA	NA	NA	NA	NA	NA	NA	5	7	5	0
2511412296	NA	2	2	NA	NA	NA	NA	NA	NA	NA	NA	NA	NA	NA	NA	NA	2	2	NA	NA	NA	NA	NA	NA	NA	NA	NA	NA	NA	NA	NA	2	2	NA	NA	NA	NA	NA	NA	NA	NA	NA	NA	NA	NA	0	2	2	0
2511412301	10	6	9	9	18	9	9	7	10	NA	NA	NA	NA	NA	NA	10	6	9	9	18	9	9	7	10	NA	NA	NA	NA	NA	NA	13	10	13	11	35	16	21	11	20	NA	NA	NA	NA	NA	NA	13	10	13	11
2511412302	4	3	6	7	4	4	NA	NA	2	NA	NA	NA	NA	NA	NA	4	3	6	7	4	4	NA	NA	2	NA	NA	NA	NA	NA	NA	5	3	7	8	6	5	NA	NA	2	NA	NA	NA	NA	NA	NA	5	3	7	8
2511412303	2	NA	NA	NA	NA	2	NA	NA	NA	NA	NA	NA	NA	NA	NA	2	NA	NA	NA	NA	2	NA	NA	NA	NA	NA	NA	NA	NA	NA	3	NA	NA	NA	NA	2	NA	NA	NA	NA	NA	NA	NA	NA	NA	3	0	0	0
2511412305	3	3	3	NA	NA	NA	NA	NA	NA	NA	NA	NA	NA	NA	NA	3	3	3	NA	NA	NA	NA	NA	NA	NA	NA	NA	NA	NA	NA	3	4	3	NA	NA	NA	NA	NA	NA	NA	NA	NA	NA	NA	NA	3	4	3	0
2511412308	12	8	9	2	NA	NA	2	NA	NA	NA	NA	NA	NA	NA	NA	10	8	8	1	NA	NA	1	NA	NA	NA	NA	NA	NA	NA	NA	13	10	14	2	NA	NA	3	NA	NA	NA	NA	NA	NA	NA	NA	11	10	13	1
2511412327	4	4	5	NA	6	5	NA	NA	NA	NA	NA	NA	NA	NA	NA	4	4	5	NA	6	5	NA	NA	NA	NA	NA	NA	NA	NA	NA	4	5	6	NA	8	5	NA	NA	NA	NA	NA	NA	NA	NA	NA	4	5	6	0
2511412335	NA	NA	NA	NA	NA	NA	NA	NA	5	NA	NA	NA	NA	NA	NA	NA	NA	NA	NA	NA	NA	NA	NA	5	NA	NA	NA	NA	NA	NA	NA	NA	NA	NA	NA	NA	NA	NA	10	NA	NA	NA	NA	NA	NA	0	0	0	0
2511412336	2	NA	NA	NA	NA	NA	4	2	4	NA	NA	NA	NA	NA	NA	2	NA	NA	NA	NA	NA	4	2	4	NA	NA	NA	NA	NA	NA	2	NA	NA	NA	NA	NA	5	2	4	NA	NA	NA	NA	NA	NA	2	0	0	0
2511412338	NA	NA	NA	NA	NA	NA	3	NA	3	NA	NA	NA	NA	NA	NA	NA	NA	NA	NA	NA	NA	3	NA	3	NA	NA	NA	NA	NA	NA	NA	NA	NA	NA	NA	NA	4	NA	3	NA	NA	NA	NA	NA	NA	0	0	0	0
2511412339	NA	NA	NA	NA	NA	NA	4	3	2	NA	NA	NA	NA	NA	NA	NA	NA	NA	NA	NA	NA	4	3	2	NA	NA	NA	NA	NA	NA	NA	NA	NA	NA	NA	NA	8	4	3	NA	NA	NA	NA	NA	NA	0	0	0	0
2511412340	NA	NA	NA	NA	NA	NA	2	2	7	NA	NA	NA	NA	NA	NA	NA	NA	NA	NA	NA	NA	2	2	7	NA	NA	NA	NA	NA	NA	NA	NA	NA	NA	NA	NA	9	2	15	NA	NA	NA	NA	NA	NA	0	0	0	0
2511412341	NA	NA	NA	NA	NA	NA	2	NA	2	NA	NA	NA	NA	NA	NA	NA	NA	NA	NA	NA	NA	2	NA	2	NA	NA	NA	NA	NA	NA	NA	NA	NA	NA	NA	NA	3	NA	2	NA	NA	NA	NA	NA	NA	0	0	0	0
2511412342	NA	NA	NA	NA	NA	NA	3	NA	3	NA	NA	NA	NA	NA	NA	NA	NA	NA	NA	NA	NA	3	NA	3	NA	NA	NA	NA	NA	NA	NA	NA	NA	NA	NA	NA	5	NA	3	NA	NA	NA	NA	NA	NA	0	0	0	0
2511412343	NA	NA	NA	NA	NA	NA	4	NA	3	NA	NA	NA	NA	NA	NA	NA	NA	NA	NA	NA	NA	4	NA	3	NA	NA	NA	NA	NA	NA	NA	NA	NA	NA	NA	NA	14	NA	7	NA	NA	NA	NA	NA	NA	0	0	0	0
2511412344	NA	NA	NA	NA	NA	NA	2	3	3	NA	NA	NA	NA	NA	NA	NA	NA	NA	NA	NA	NA	2	3	3	NA	NA	NA	NA	NA	NA	NA	NA	NA	NA	NA	NA	2	4	3	NA	NA	NA	NA	NA	NA	0	0	0	0
2511412345	NA	NA	NA	NA	NA	NA	6	3	4	NA	NA	NA	NA	NA	NA	NA	NA	NA	NA	NA	NA	6	3	4	NA	NA	NA	NA	NA	NA	NA	NA	NA	NA	NA	NA	19	7	15	NA	NA	NA	NA	NA	NA	0	0	0	0
2511412347	6	9	7	9	12	7	NA	NA	NA	NA	NA	NA	NA	NA	NA	6	9	7	9	12	7	NA	NA	NA	NA	NA	NA	NA	NA	NA	8	13	11	12	23	13	NA	NA	NA	NA	NA	NA	NA	NA	NA	8	13	11	12
2511412348	9	9	7	8	11	9	NA	NA	NA	NA	NA	NA	NA	NA	NA	9	9	7	8	11	9	NA	NA	NA	NA	NA	NA	NA	NA	NA	10	11	8	8	15	10	NA	NA	NA	NA	NA	NA	NA	NA	NA	10	11	8	8
2511412350	NA	NA	3	NA	2	NA	NA	NA	NA	NA	NA	NA	NA	NA	NA	NA	NA	3	NA	2	NA	NA	NA	NA	NA	NA	NA	NA	NA	NA	NA	NA	4	NA	2	NA	NA	NA	NA	NA	NA	NA	NA	NA	NA	0	0	4	0
2511412355	NA	NA	NA	NA	3	NA	NA	NA	NA	NA	NA	NA	NA	NA	NA	NA	NA	NA	NA	3	NA	NA	NA	NA	NA	NA	NA	NA	NA	NA	NA	NA	NA	NA	3	NA	NA	NA	NA	NA	NA	NA	NA	NA	NA	0	0	0	0
2511412357	4	6	3	7	7	6	NA	NA	2	NA	NA	NA	NA	NA	NA	4	6	3	7	7	6	NA	NA	2	NA	NA	NA	NA	NA	NA	5	7	4	9	11	8	NA	NA	2	NA	NA	NA	NA	NA	NA	5	7	4	9
2511412360	8	5	11	6	8	5	8	5	6	NA	NA	NA	NA	NA	NA	8	5	11	6	8	5	8	5	6	NA	NA	NA	NA	NA	NA	10	6	14	7	8	6	12	9	9	NA	NA	NA	NA	NA	NA	10	6	14	7
2511412362	NA	4	NA	3	2	4	NA	2	3	NA	NA	NA	NA	NA	NA	NA	4	NA	3	2	4	NA	2	3	NA	NA	NA	NA	NA	NA	NA	4	NA	5	3	6	NA	2	4	NA	NA	NA	NA	NA	NA	0	4	0	5
2511412363	NA	NA	NA	NA	3	3	NA	NA	NA	NA	NA	NA	NA	NA	NA	NA	NA	NA	NA	3	3	NA	NA	NA	NA	NA	NA	NA	NA	NA	NA	NA	NA	NA	4	3	NA	NA	NA	NA	NA	NA	NA	NA	NA	0	0	0	0
2511412368	NA	2	NA	NA	NA	2	NA	NA	NA	NA	NA	NA	NA	NA	NA	NA	2	NA	NA	NA	2	NA	NA	NA	NA	NA	NA	NA	NA	NA	NA	2	NA	NA	NA	2	NA	NA	NA	NA	NA	NA	NA	NA	NA	0	2	0	0
2511412370	11	12	14	7	9	10	3	2	3	NA	NA	NA	NA	NA	NA	11	12	14	7	9	10	3	2	3	NA	NA	NA	NA	NA	NA	26	31	39	14	24	16	9	3	5	NA	NA	NA	NA	NA	NA	26	31	39	14
2511412371	14	10	14	10	8	6	3	NA	4	NA	NA	NA	NA	NA	NA	14	10	14	10	8	6	3	NA	4	NA	NA	NA	NA	NA	NA	24	14	21	12	16	11	5	NA	6	NA	NA	NA	NA	NA	NA	24	14	21	12
2511412372	3	NA	NA	NA	NA	NA	NA	NA	NA	NA	NA	NA	NA	NA	NA	2	NA	NA	NA	NA	NA	NA	NA	NA	NA	NA	NA	NA	NA	NA	3	NA	NA	NA	NA	NA	NA	NA	NA	NA	NA	NA	NA	NA	NA	2	0	0	0
2511412373	3	3	3	6	5	5	NA	NA	NA	NA	NA	NA	NA	NA	NA	3	3	3	6	5	5	NA	NA	NA	NA	NA	NA	NA	NA	NA	3	6	3	6	10	8	NA	NA	NA	NA	NA	NA	NA	NA	NA	3	6	3	6
2511412374	7	5	7	5	5	5	NA	NA	NA	NA	NA	NA	NA	NA	NA	7	5	7	5	5	5	NA	NA	NA	NA	NA	NA	NA	NA	NA	9	7	15	6	11	9	NA	NA	NA	NA	NA	NA	NA	NA	NA	9	7	15	6
2511412377	2	4	8	5	6	9	NA	NA	NA	NA	NA	NA	NA	NA	NA	2	4	8	5	6	9	NA	NA	NA	NA	NA	NA	NA	NA	NA	3	7	12	6	15	12	NA	NA	NA	NA	NA	NA	NA	NA	NA	3	7	12	6
2511412383	NA	NA	NA	NA	NA	NA	2	NA	NA	NA	NA	NA	NA	NA	NA	NA	NA	NA	NA	NA	NA	2	NA	NA	NA	NA	NA	NA	NA	NA	NA	NA	NA	NA	NA	NA	2	NA	NA	NA	NA	NA	NA	NA	NA	0	0	0	0
2511412384	10	20	15	15	14	10	NA	2	3	NA	NA	NA	NA	NA	NA	10	20	15	15	14	10	NA	2	3	NA	NA	NA	NA	NA	NA	15	25	18	20	29	12	NA	4	5	NA	NA	NA	NA	NA	NA	15	25	18	20
2511412387	2	2	2	NA	NA	NA	NA	NA	NA	NA	NA	NA	NA	NA	NA	2	2	2	NA	NA	NA	NA	NA	NA	NA	NA	NA	NA	NA	NA	2	4	2	NA	NA	NA	NA	NA	NA	NA	NA	NA	NA	NA	NA	2	4	2	0
2511412388	2	5	2	NA	NA	NA	NA	NA	NA	NA	NA	NA	NA	NA	NA	2	5	2	NA	NA	NA	NA	NA	NA	NA	NA	NA	NA	NA	NA	2	5	2	NA	NA	NA	NA	NA	NA	NA	NA	NA	NA	NA	NA	2	5	2	0
2511412389	11	7	6	NA	NA	NA	NA	NA	NA	NA	NA	NA	NA	NA	NA	11	7	6	NA	NA	NA	NA	NA	NA	NA	NA	NA	NA	NA	NA	13	8	6	NA	NA	NA	NA	NA	NA	NA	NA	NA	NA	NA	NA	13	8	6	0
2511412393	4	3	5	3	4	6	2	NA	NA	NA	NA	NA	NA	NA	NA	4	3	5	3	4	6	2	NA	NA	NA	NA	NA	NA	NA	NA	7	9	8	5	7	7	5	NA	NA	NA	NA	NA	NA	NA	NA	7	9	8	5
2511412395	3	6	5	2	4	5	2	NA	NA	NA	NA	NA	NA	NA	NA	3	6	5	2	4	5	2	NA	NA	NA	NA	NA	NA	NA	NA	3	14	11	4	10	7	3	NA	NA	NA	NA	NA	NA	NA	NA	3	14	11	4
2511412396	4	4	5	5	6	5	NA	NA	NA	NA	NA	NA	NA	NA	NA	4	4	5	4	6	5	NA	NA	NA	NA	NA	NA	NA	NA	NA	5	6	7	6	10	5	NA	NA	NA	NA	NA	NA	NA	NA	NA	5	6	7	5
2511412398	2	3	2	NA	NA	NA	NA	NA	NA	NA	NA	NA	NA	NA	NA	2	3	2	NA	NA	NA	NA	NA	NA	NA	NA	NA	NA	NA	NA	2	3	2	NA	NA	NA	NA	NA	NA	NA	NA	NA	NA	NA	NA	2	3	2	0
2511412401	NA	NA	2	NA	NA	NA	NA	NA	NA	NA	NA	NA	NA	NA	NA	NA	NA	2	NA	NA	NA	NA	NA	NA	NA	NA	NA	NA	NA	NA	NA	NA	2	NA	NA	NA	NA	NA	NA	NA	NA	NA	NA	NA	NA	0	0	2	0
2511412402	7	5	6	8	3	6	NA	NA	NA	NA	NA	NA	NA	NA	NA	7	5	6	8	3	5	NA	NA	NA	NA	NA	NA	NA	NA	NA	9	8	9	11	5	6	NA	NA	NA	NA	NA	NA	NA	NA	NA	9	8	9	11
2511412405	NA	3	4	2	NA	3	NA	NA	NA	NA	NA	NA	NA	NA	NA	NA	3	4	2	NA	3	NA	NA	NA	NA	NA	NA	NA	NA	NA	NA	3	5	2	NA	4	NA	NA	NA	NA	NA	NA	NA	NA	NA	0	3	5	2
2511412406	23	18	22	18	18	22	8	6	8	NA	NA	NA	NA	NA	NA	23	17	22	18	18	22	8	6	8	NA	NA	NA	NA	NA	NA	40	56	50	36	47	48	23	7	21	NA	NA	NA	NA	NA	NA	40	54	50	36
2511412408	4	5	6	10	6	5	2	NA	NA	NA	NA	NA	NA	NA	NA	4	5	6	9	6	5	2	NA	NA	NA	NA	NA	NA	NA	NA	5	6	7	12	8	5	2	NA	NA	NA	NA	NA	NA	NA	NA	5	6	7	11
2511412409	10	15	15	23	21	22	NA	NA	NA	NA	NA	NA	NA	NA	NA	10	15	15	23	21	22	NA	NA	NA	NA	NA	NA	NA	NA	NA	13	19	22	29	45	29	NA	NA	NA	NA	NA	NA	NA	NA	NA	13	19	22	29
2511412410	9	11	8	10	10	10	3	2	6	NA	NA	NA	NA	NA	NA	9	11	8	10	10	10	3	2	6	NA	NA	NA	NA	NA	NA	10	15	11	12	23	13	3	2	7	NA	NA	NA	NA	NA	NA	10	15	11	12
2511412414	NA	NA	3	2	2	3	NA	3	2	NA	NA	NA	NA	NA	NA	NA	NA	3	2	2	3	NA	3	2	NA	NA	NA	NA	NA	NA	NA	NA	4	3	4	3	NA	3	2	NA	NA	NA	NA	NA	NA	0	0	4	3
2511412415	2	NA	NA	NA	NA	NA	NA	NA	NA	NA	NA	NA	NA	NA	NA	2	NA	NA	NA	NA	NA	NA	NA	NA	NA	NA	NA	NA	NA	NA	2	NA	NA	NA	NA	NA	NA	NA	NA	NA	NA	NA	NA	NA	NA	2	0	0	0
2511412416	2	4	4	4	3	4	NA	NA	NA	NA	NA	NA	NA	NA	NA	2	4	4	4	3	4	NA	NA	NA	NA	NA	NA	NA	NA	NA	2	5	9	6	6	7	NA	NA	NA	NA	NA	NA	NA	NA	NA	2	5	9	6
2511412417	10	13	12	15	10	12	NA	NA	NA	NA	NA	2	NA	NA	NA	10	13	12	15	10	11	NA	NA	NA	NA	NA	2	NA	NA	NA	13	16	17	19	12	17	NA	NA	NA	NA	NA	2	NA	NA	NA	13	16	17	19
2511412418	2	3	NA	3	2	NA	NA	NA	NA	NA	NA	NA	NA	NA	NA	2	3	NA	3	2	NA	NA	NA	NA	NA	NA	NA	NA	NA	NA	3	3	NA	3	3	NA	NA	NA	NA	NA	NA	NA	NA	NA	NA	3	3	0	3
2511412420	5	7	6	5	9	9	NA	NA	2	NA	NA	NA	NA	NA	NA	5	7	6	5	9	9	NA	NA	2	NA	NA	NA	NA	NA	NA	13	13	9	10	29	24	NA	NA	3	NA	NA	NA	NA	NA	NA	13	13	9	10
2511412421	5	6	6	10	7	10	NA	NA	2	NA	NA	NA	NA	NA	NA	5	6	6	10	7	10	NA	NA	2	NA	NA	NA	NA	NA	NA	6	9	10	14	14	16	NA	NA	2	NA	NA	NA	NA	NA	NA	6	9	10	14
2511412423	NA	3	3	4	4	2	NA	NA	NA	NA	NA	NA	NA	NA	NA	NA	3	3	4	4	2	NA	NA	NA	NA	NA	NA	NA	NA	NA	NA	3	3	5	4	4	NA	NA	NA	NA	NA	NA	NA	NA	NA	0	3	3	5
2511412427	2	3	2	2	NA	NA	NA	NA	NA	NA	NA	NA	NA	NA	NA	2	3	2	2	NA	NA	NA	NA	NA	NA	NA	NA	NA	NA	NA	2	3	3	2	NA	NA	NA	NA	NA	NA	NA	NA	NA	NA	NA	2	3	3	2
2511412428	12	10	13	10	11	11	NA	2	NA	NA	NA	NA	NA	NA	NA	12	10	13	10	11	11	NA	2	NA	NA	NA	NA	NA	NA	NA	14	11	17	12	20	14	NA	2	NA	NA	NA	NA	NA	NA	NA	14	11	17	12
2511412431	2	5	6	3	6	3	NA	NA	NA	NA	NA	NA	NA	NA	NA	2	5	6	3	6	3	NA	NA	NA	NA	NA	NA	NA	NA	NA	2	10	7	4	9	3	NA	NA	NA	NA	NA	NA	NA	NA	NA	2	10	7	4
2511412434	2	2	NA	2	3	NA	NA	NA	3	NA	NA	NA	NA	NA	NA	2	2	NA	2	3	NA	NA	NA	3	NA	NA	NA	NA	NA	NA	2	2	NA	2	3	NA	NA	NA	3	NA	NA	NA	NA	NA	NA	2	2	0	2
2511412435	2	8	5	6	2	8	NA	NA	NA	NA	NA	NA	NA	NA	NA	2	8	5	6	2	8	NA	NA	NA	NA	NA	NA	NA	NA	NA	2	10	5	7	2	8	NA	NA	NA	NA	NA	NA	NA	NA	NA	2	10	5	7
2511412436	NA	NA	2	NA	NA	NA	NA	NA	NA	NA	NA	NA	NA	NA	NA	NA	NA	2	NA	NA	NA	NA	NA	NA	NA	NA	NA	NA	NA	NA	NA	NA	2	NA	NA	NA	NA	NA	NA	NA	NA	NA	NA	NA	NA	0	0	2	0
2511412440	NA	2	NA	NA	NA	NA	NA	NA	NA	NA	NA	NA	NA	NA	NA	NA	2	NA	NA	NA	NA	NA	NA	NA	NA	NA	NA	NA	NA	NA	NA	3	NA	NA	NA	NA	NA	NA	NA	NA	NA	NA	NA	NA	NA	0	3	0	0
2511412445	NA	2	NA	NA	NA	NA	NA	NA	NA	NA	NA	NA	NA	NA	NA	NA	2	NA	NA	NA	NA	NA	NA	NA	NA	NA	NA	NA	NA	NA	NA	2	NA	NA	NA	NA	NA	NA	NA	NA	NA	NA	NA	NA	NA	0	2	0	0
2511412450	2	3	2	3	NA	2	NA	NA	NA	NA	NA	NA	NA	NA	NA	2	3	2	3	NA	2	NA	NA	NA	NA	NA	NA	NA	NA	NA	3	3	2	3	NA	2	NA	NA	NA	NA	NA	NA	NA	NA	NA	3	3	2	3
2511412451	2	3	4	2	2	2	NA	NA	NA	NA	NA	NA	NA	NA	NA	2	3	4	2	2	2	NA	NA	NA	NA	NA	NA	NA	NA	NA	3	3	4	2	2	2	NA	NA	NA	NA	NA	NA	NA	NA	NA	3	3	4	2
2511412452	10	8	6	8	9	8	3	NA	4	NA	NA	NA	NA	NA	NA	10	8	6	8	9	8	3	NA	4	NA	NA	NA	NA	NA	NA	13	17	13	11	24	15	4	NA	6	NA	NA	NA	NA	NA	NA	13	17	13	11
2511412456	10	6	12	5	3	8	NA	NA	2	NA	NA	NA	NA	NA	NA	10	6	12	5	3	8	NA	NA	2	NA	NA	NA	NA	NA	NA	12	8	16	7	3	9	NA	NA	2	NA	NA	NA	NA	NA	NA	12	8	16	7
2511412457	5	4	7	6	7	5	NA	NA	NA	NA	NA	NA	NA	NA	NA	5	4	7	6	7	5	NA	NA	NA	NA	NA	NA	NA	NA	NA	7	6	9	7	11	5	NA	NA	NA	NA	NA	NA	NA	NA	NA	7	6	9	7
2511412458	6	4	4	5	5	4	2	NA	2	NA	NA	NA	NA	NA	NA	6	4	4	5	5	4	2	NA	2	NA	NA	NA	NA	NA	NA	7	4	5	6	5	5	2	NA	2	NA	NA	NA	NA	NA	NA	7	4	5	6
2511412459	2	NA	NA	NA	NA	NA	NA	NA	NA	NA	NA	NA	NA	NA	NA	2	NA	NA	NA	NA	NA	NA	NA	NA	NA	NA	NA	NA	NA	NA	2	NA	NA	NA	NA	NA	NA	NA	NA	NA	NA	NA	NA	NA	NA	2	0	0	0
2511412460	NA	NA	NA	2	NA	NA	NA	NA	NA	NA	NA	NA	NA	NA	NA	NA	NA	NA	2	NA	NA	NA	NA	NA	NA	NA	NA	NA	NA	NA	NA	NA	NA	2	NA	NA	NA	NA	NA	NA	NA	NA	NA	NA	NA	0	0	0	2
2511412463	2	6	2	4	5	NA	NA	NA	NA	NA	NA	NA	NA	NA	NA	2	6	2	4	5	NA	NA	NA	NA	NA	NA	NA	NA	NA	NA	2	6	2	4	5	NA	NA	NA	NA	NA	NA	NA	NA	NA	NA	2	6	2	4
2511412465	NA	NA	NA	NA	2	NA	NA	NA	NA	NA	NA	NA	NA	NA	NA	NA	NA	NA	NA	2	NA	NA	NA	NA	NA	NA	NA	NA	NA	NA	NA	NA	NA	NA	2	NA	NA	NA	NA	NA	NA	NA	NA	NA	NA	0	0	0	0
2511412466	21	18	23	24	21	23	10	7	11	NA	NA	NA	NA	NA	NA	21	18	23	23	21	23	10	7	11	NA	NA	NA	NA	NA	NA	36	23	31	42	43	34	14	14	21	NA	NA	NA	NA	NA	NA	36	23	31	41
2511412467	3	2	NA	NA	3	2	NA	NA	NA	NA	NA	NA	NA	NA	NA	3	2	NA	NA	3	2	NA	NA	NA	NA	NA	NA	NA	NA	NA	3	3	NA	NA	3	2	NA	NA	NA	NA	NA	NA	NA	NA	NA	3	3	0	0
2511412468	2	NA	2	2	NA	NA	NA	NA	NA	NA	NA	NA	NA	NA	NA	2	NA	2	2	NA	NA	NA	NA	NA	NA	NA	NA	NA	NA	NA	2	NA	2	3	NA	NA	NA	NA	NA	NA	NA	NA	NA	NA	NA	2	0	2	3
2511412470	NA	NA	2	NA	NA	NA	NA	NA	NA	NA	NA	NA	NA	NA	NA	NA	NA	2	NA	NA	NA	NA	NA	NA	NA	NA	NA	NA	NA	NA	NA	NA	2	NA	NA	NA	NA	NA	NA	NA	NA	NA	NA	NA	NA	0	0	2	0
2511412473	4	NA	2	NA	NA	NA	NA	NA	NA	NA	NA	NA	NA	NA	NA	4	NA	2	NA	NA	NA	NA	NA	NA	NA	NA	NA	NA	NA	NA	4	NA	3	NA	NA	NA	NA	NA	NA	NA	NA	NA	NA	NA	NA	4	0	3	0
2511412475	NA	NA	2	NA	NA	NA	NA	NA	NA	NA	NA	NA	NA	NA	NA	NA	NA	2	NA	NA	NA	NA	NA	NA	NA	NA	NA	NA	NA	NA	NA	NA	2	NA	NA	NA	NA	NA	NA	NA	NA	NA	NA	NA	NA	0	0	2	0
2511412476	15	12	10	8	14	11	5	4	3	NA	NA	NA	NA	NA	NA	15	12	10	8	14	11	5	4	3	NA	NA	NA	NA	NA	NA	22	16	15	12	24	20	11	9	5	NA	NA	NA	NA	NA	NA	22	16	15	12
2511412478	21	20	24	24	21	22	5	NA	9	NA	NA	NA	NA	2	NA	19	17	20	22	20	18	4	NA	8	NA	NA	NA	NA	1	NA	37	30	35	38	34	37	6	NA	11	NA	NA	NA	NA	2	NA	32	27	29	35
2511412480	9	10	15	17	12	11	5	3	4	NA	NA	NA	NA	NA	NA	9	10	15	17	12	11	5	3	4	NA	NA	NA	NA	NA	NA	12	14	21	19	24	15	10	6	8	NA	NA	NA	NA	NA	NA	12	14	21	19
2511412481	9	8	7	8	3	7	NA	2	NA	NA	NA	NA	NA	NA	NA	9	8	7	8	3	7	NA	2	NA	NA	NA	NA	NA	NA	NA	9	8	7	9	4	7	NA	2	NA	NA	NA	NA	NA	NA	NA	9	8	7	9
2511412482	3	3	3	NA	2	NA	NA	NA	NA	NA	NA	NA	NA	NA	NA	3	3	3	NA	2	NA	NA	NA	NA	NA	NA	NA	NA	NA	NA	3	3	3	NA	2	NA	NA	NA	NA	NA	NA	NA	NA	NA	NA	3	3	3	0
2511412483	12	14	11	9	9	6	NA	3	4	NA	NA	NA	NA	NA	NA	12	14	11	9	9	6	NA	3	4	NA	NA	NA	NA	NA	NA	17	21	15	13	19	14	NA	6	5	NA	NA	NA	NA	NA	NA	17	21	15	13
2511412484	3	2	2	2	3	2	NA	NA	NA	NA	NA	NA	NA	NA	NA	3	2	2	2	3	2	NA	NA	NA	NA	NA	NA	NA	NA	NA	3	2	4	3	3	2	NA	NA	NA	NA	NA	NA	NA	NA	NA	3	2	4	3
2511412488	11	8	4	3	6	NA	NA	NA	NA	NA	NA	NA	NA	NA	NA	11	8	4	3	6	NA	NA	NA	NA	NA	NA	NA	NA	NA	NA	14	13	4	4	7	NA	NA	NA	NA	NA	NA	NA	NA	NA	NA	14	13	4	4
2511412489	2	NA	4	NA	NA	NA	NA	NA	NA	NA	NA	NA	NA	NA	NA	2	NA	3	NA	NA	NA	NA	NA	NA	NA	NA	NA	NA	NA	NA	2	NA	5	NA	NA	NA	NA	NA	NA	NA	NA	NA	NA	NA	NA	2	0	4	0
2511412490	3	4	3	2	3	NA	NA	NA	NA	NA	NA	NA	NA	NA	NA	3	4	2	2	3	NA	NA	NA	NA	NA	NA	NA	NA	NA	NA	4	5	3	4	4	NA	NA	NA	NA	NA	NA	NA	NA	NA	NA	4	5	2	4
2511412491	10	10	11	14	13	14	3	3	6	NA	NA	NA	NA	NA	NA	10	10	11	14	13	14	3	3	6	NA	NA	NA	NA	NA	NA	16	17	16	21	20	22	4	4	6	NA	NA	NA	NA	NA	NA	16	17	16	21
2511412495	16	19	17	16	17	17	5	5	6	NA	NA	NA	NA	NA	NA	16	19	17	16	17	17	5	5	6	NA	NA	NA	NA	NA	NA	46	53	57	53	95	54	7	20	11	NA	NA	NA	NA	NA	NA	46	53	57	53
2511412496	7	9	10	8	10	11	3	2	2	NA	NA	NA	NA	NA	NA	7	9	10	8	10	11	3	2	2	NA	NA	NA	NA	NA	NA	25	44	39	34	39	43	8	8	10	NA	NA	NA	NA	NA	NA	25	44	39	34
2511412497	44	40	51	41	45	37	30	28	30	4	3	4	4	NA	5	40	36	49	39	40	37	25	24	25	NA	NA	NA	NA	NA	NA	106	108	135	80	174	93	111	142	142	10	7	8	5	NA	9	102	104	132	77
2511412498	15	17	18	13	13	16	7	8	7	NA	NA	NA	NA	NA	NA	15	17	18	13	13	16	7	8	7	NA	NA	NA	NA	NA	NA	29	35	37	37	36	33	18	24	25	NA	NA	NA	NA	NA	NA	29	35	37	37
2511412499	38	40	40	36	41	37	17	18	21	5	6	5	5	5	5	31	35	33	29	35	31	12	13	16	NA	NA	NA	NA	NA	NA	144	182	152	130	246	193	127	187	243	52	87	62	53	52	102	114	146	120	104
2511412500	8	9	10	7	9	8	5	4	6	NA	NA	NA	NA	NA	NA	8	9	10	7	9	8	5	4	6	NA	NA	NA	NA	NA	NA	37	43	40	23	50	52	11	16	9	NA	NA	NA	NA	NA	NA	37	43	40	23
2511412501	10	11	10	10	8	11	2	2	2	NA	NA	NA	NA	NA	NA	9	11	9	9	8	11	1	2	1	NA	NA	NA	NA	NA	NA	19	23	21	14	23	16	2	2	2	NA	NA	NA	NA	NA	NA	18	23	20	13
2511412503	4	10	6	3	5	2	NA	NA	4	NA	NA	NA	NA	NA	NA	4	10	6	3	5	2	NA	NA	4	NA	NA	NA	NA	NA	NA	5	13	9	4	7	2	NA	NA	5	NA	NA	NA	NA	NA	NA	5	13	9	4
2511412505	NA	NA	2	NA	NA	NA	NA	NA	NA	NA	NA	NA	NA	NA	NA	NA	NA	2	NA	NA	NA	NA	NA	NA	NA	NA	NA	NA	NA	NA	NA	NA	2	NA	NA	NA	NA	NA	NA	NA	NA	NA	NA	NA	NA	0	0	2	0
2511412510	NA	NA	NA	NA	NA	NA	NA	2	NA	NA	NA	NA	NA	2	NA	NA	NA	NA	NA	NA	NA	NA	1	NA	NA	NA	NA	NA	1	NA	NA	NA	NA	NA	NA	NA	NA	2	NA	NA	NA	NA	NA	4	NA	0	0	0	0
2511412512	2	NA	NA	NA	NA	NA	NA	NA	NA	NA	NA	NA	NA	NA	NA	2	NA	NA	NA	NA	NA	NA	NA	NA	NA	NA	NA	NA	NA	NA	2	NA	NA	NA	NA	NA	NA	NA	NA	NA	NA	NA	NA	NA	NA	2	0	0	0
2511412513	2	3	3	2	NA	3	NA	NA	NA	NA	NA	NA	NA	NA	NA	2	3	3	2	NA	3	NA	NA	NA	NA	NA	NA	NA	NA	NA	2	3	3	2	NA	4	NA	NA	NA	NA	NA	NA	NA	NA	NA	2	3	3	2
2511412514	NA	3	2	NA	2	2	NA	NA	NA	NA	NA	NA	NA	NA	NA	NA	3	2	NA	2	2	NA	NA	NA	NA	NA	NA	NA	NA	NA	NA	3	2	NA	2	3	NA	NA	NA	NA	NA	NA	NA	NA	NA	0	3	2	0
2511412515	NA	2	NA	NA	NA	NA	NA	NA	NA	NA	NA	NA	NA	NA	NA	NA	2	NA	NA	NA	NA	NA	NA	NA	NA	NA	NA	NA	NA	NA	NA	2	NA	NA	NA	NA	NA	NA	NA	NA	NA	NA	NA	NA	NA	0	2	0	0
2511412519	4	NA	6	2	NA	3	NA	NA	NA	NA	NA	NA	NA	NA	NA	4	NA	5	2	NA	3	NA	NA	NA	NA	NA	NA	NA	NA	NA	4	NA	6	2	NA	3	NA	NA	NA	NA	NA	NA	NA	NA	NA	4	0	5	2
2511412521	8	7	6	5	5	5	NA	NA	5	NA	NA	NA	NA	NA	NA	8	7	6	5	5	5	NA	NA	5	NA	NA	NA	NA	NA	NA	10	8	7	6	6	5	NA	NA	5	NA	NA	NA	NA	NA	NA	10	8	7	6
2511412524	6	NA	3	NA	NA	NA	NA	2	NA	NA	NA	NA	NA	NA	NA	6	NA	3	NA	NA	NA	NA	2	NA	NA	NA	NA	NA	NA	NA	6	NA	3	NA	NA	NA	NA	2	NA	NA	NA	NA	NA	NA	NA	6	0	3	0
2511412527	NA	NA	NA	NA	NA	NA	NA	NA	2	NA	NA	NA	NA	NA	NA	NA	NA	NA	NA	NA	NA	NA	NA	2	NA	NA	NA	NA	NA	NA	NA	NA	NA	NA	NA	NA	NA	NA	2	NA	NA	NA	NA	NA	NA	0	0	0	0
2511412528	NA	NA	NA	2	NA	2	NA	NA	NA	NA	NA	NA	NA	NA	NA	NA	NA	NA	2	NA	2	NA	NA	NA	NA	NA	NA	NA	NA	NA	NA	NA	NA	2	NA	2	NA	NA	NA	NA	NA	NA	NA	NA	NA	0	0	0	2
2511412533	NA	3	NA	5	5	2	NA	NA	NA	NA	NA	NA	NA	NA	NA	NA	3	NA	5	5	2	NA	NA	NA	NA	NA	NA	NA	NA	NA	NA	4	NA	5	5	3	NA	NA	NA	NA	NA	NA	NA	NA	NA	0	4	0	5
2511412535	2	6	3	4	3	3	NA	NA	NA	NA	NA	NA	NA	NA	NA	2	6	3	4	3	3	NA	NA	NA	NA	NA	NA	NA	NA	NA	7	9	5	6	7	3	NA	NA	NA	NA	NA	NA	NA	NA	NA	7	9	5	6
2511412537	NA	NA	NA	NA	NA	NA	NA	4	3	NA	NA	NA	NA	NA	NA	NA	NA	NA	NA	NA	NA	NA	4	3	NA	NA	NA	NA	NA	NA	NA	NA	NA	NA	NA	NA	NA	6	3	NA	NA	NA	NA	NA	NA	0	0	0	0
2511412538	NA	NA	NA	NA	NA	NA	NA	NA	2	NA	NA	NA	NA	NA	NA	NA	NA	NA	NA	NA	NA	NA	NA	2	NA	NA	NA	NA	NA	NA	NA	NA	NA	NA	NA	NA	NA	NA	10	NA	NA	NA	NA	NA	NA	0	0	0	0
2511412545	NA	NA	NA	NA	NA	NA	NA	5	6	NA	NA	NA	NA	NA	NA	NA	NA	NA	NA	NA	NA	NA	5	6	NA	NA	NA	NA	NA	NA	NA	NA	NA	NA	NA	NA	NA	9	8	NA	NA	NA	NA	NA	NA	0	0	0	0
2511412554	12	13	12	11	13	16	NA	NA	2	NA	NA	NA	NA	NA	NA	12	13	12	11	13	16	NA	NA	1	NA	NA	NA	NA	NA	NA	29	29	24	30	46	52	NA	NA	3	NA	NA	NA	NA	NA	NA	29	29	24	30
2511412555	3	4	2	4	3	5	NA	NA	NA	NA	NA	NA	NA	NA	NA	3	4	2	4	2	5	NA	NA	NA	NA	NA	NA	NA	NA	NA	3	5	2	6	5	5	NA	NA	NA	NA	NA	NA	NA	NA	NA	3	5	2	6
2511412557	2	2	NA	5	2	NA	NA	NA	NA	NA	NA	NA	NA	NA	NA	2	2	NA	5	2	NA	NA	NA	NA	NA	NA	NA	NA	NA	NA	3	2	NA	5	2	NA	NA	NA	NA	NA	NA	NA	NA	NA	NA	3	2	0	5
2511412560	25	20	24	17	9	7	6	5	11	NA	NA	NA	NA	NA	NA	25	20	24	17	9	7	6	5	11	NA	NA	NA	NA	NA	NA	37	37	53	21	14	10	6	11	15	NA	NA	NA	NA	NA	NA	37	37	53	21
2511412561	44	35	38	15	19	22	6	10	15	NA	NA	NA	NA	NA	NA	44	35	38	15	19	22	6	10	15	NA	NA	NA	NA	NA	NA	71	77	84	25	36	34	13	23	31	NA	NA	NA	NA	NA	NA	71	77	84	25
2511412566	11	12	10	7	5	6	NA	2	3	NA	NA	NA	NA	NA	NA	11	12	10	7	5	6	NA	2	3	NA	NA	NA	NA	NA	NA	17	16	10	9	5	7	NA	2	3	NA	NA	NA	NA	NA	NA	17	16	10	9
2511412567	NA	4	3	2	NA	NA	NA	NA	NA	NA	NA	2	NA	NA	NA	NA	4	3	2	NA	NA	NA	NA	NA	NA	NA	1	NA	NA	NA	NA	6	4	2	NA	NA	NA	NA	NA	NA	NA	2	NA	NA	NA	0	6	4	2
2511412574	NA	2	3	NA	NA	NA	NA	NA	NA	NA	NA	NA	NA	NA	NA	NA	2	3	NA	NA	NA	NA	NA	NA	NA	NA	NA	NA	NA	NA	NA	2	3	NA	NA	NA	NA	NA	NA	NA	NA	NA	NA	NA	NA	0	2	3	0
2511412576	NA	NA	NA	NA	NA	NA	NA	2	NA	NA	NA	NA	NA	NA	NA	NA	NA	NA	NA	NA	NA	NA	2	NA	NA	NA	NA	NA	NA	NA	NA	NA	NA	NA	NA	NA	NA	2	NA	NA	NA	NA	NA	NA	NA	0	0	0	0
2511412577	3	3	4	2	2	2	NA	NA	NA	NA	NA	NA	NA	NA	NA	2	3	4	2	2	2	NA	NA	NA	NA	NA	NA	NA	NA	NA	6	4	4	2	3	2	NA	NA	NA	NA	NA	NA	NA	NA	NA	5	4	4	2
2511412578	12	8	11	10	13	13	NA	NA	NA	NA	NA	NA	NA	NA	NA	12	8	11	10	13	13	NA	NA	NA	NA	NA	NA	NA	NA	NA	20	10	15	14	26	19	NA	NA	NA	NA	NA	NA	NA	NA	NA	20	10	15	14
2511412581	NA	NA	NA	3	NA	NA	NA	NA	NA	NA	NA	NA	NA	NA	NA	NA	NA	NA	3	NA	NA	NA	NA	NA	NA	NA	NA	NA	NA	NA	NA	NA	NA	3	NA	NA	NA	NA	NA	NA	NA	NA	NA	NA	NA	0	0	0	3
2511412584	NA	NA	NA	NA	3	2	2	NA	2	NA	NA	NA	NA	NA	NA	NA	NA	NA	NA	1	1	2	NA	1	NA	NA	NA	NA	NA	NA	NA	NA	NA	NA	3	2	2	NA	2	NA	NA	NA	NA	NA	NA	0	0	0	0
2511412586	6	2	NA	6	4	5	2	2	3	NA	NA	NA	NA	NA	NA	5	2	NA	6	4	5	2	2	3	NA	NA	NA	NA	NA	NA	6	2	NA	7	6	5	2	2	4	NA	NA	NA	NA	NA	NA	5	2	0	7
2511412587	2	3	NA	NA	4	3	NA	NA	NA	NA	NA	NA	NA	NA	NA	2	3	NA	NA	4	3	NA	NA	NA	NA	NA	NA	NA	NA	NA	3	3	NA	NA	5	5	NA	NA	NA	NA	NA	NA	NA	NA	NA	3	3	0	0
2511412594	2	4	3	2	3	NA	NA	NA	NA	NA	NA	NA	NA	NA	NA	2	4	3	2	3	NA	NA	NA	NA	NA	NA	NA	NA	NA	NA	3	6	4	3	4	NA	NA	NA	NA	NA	NA	NA	NA	NA	NA	3	6	4	3
2511412595	6	6	11	7	4	7	3	4	4	NA	NA	NA	NA	NA	NA	6	6	11	7	4	7	3	4	4	NA	NA	NA	NA	NA	NA	13	10	22	8	7	13	8	7	8	NA	NA	NA	NA	NA	NA	13	10	22	8
2511412600	NA	NA	NA	2	NA	NA	NA	NA	NA	NA	NA	NA	NA	NA	NA	NA	NA	NA	2	NA	NA	NA	NA	NA	NA	NA	NA	NA	NA	NA	NA	NA	NA	2	NA	NA	NA	NA	NA	NA	NA	NA	NA	NA	NA	0	0	0	2
2511412601	5	3	5	3	3	2	NA	NA	NA	NA	NA	NA	NA	NA	NA	5	3	5	3	3	2	NA	NA	NA	NA	NA	NA	NA	NA	NA	5	4	5	3	3	2	NA	NA	NA	NA	NA	NA	NA	NA	NA	5	4	5	3
2511412605	NA	NA	NA	NA	2	NA	NA	NA	NA	NA	NA	NA	NA	NA	NA	NA	NA	NA	NA	1	NA	NA	NA	NA	NA	NA	NA	NA	NA	NA	NA	NA	NA	NA	2	NA	NA	NA	NA	NA	NA	NA	NA	NA	NA	0	0	0	0
2511412606	2	NA	NA	NA	2	3	NA	NA	NA	NA	NA	NA	NA	NA	NA	2	NA	NA	NA	2	3	NA	NA	NA	NA	NA	NA	NA	NA	NA	2	NA	NA	NA	2	4	NA	NA	NA	NA	NA	NA	NA	NA	NA	2	0	0	0
2511412607	3	4	3	9	11	12	NA	NA	NA	NA	NA	NA	NA	NA	NA	3	4	3	9	10	12	NA	NA	NA	NA	NA	NA	NA	NA	NA	3	4	3	11	15	16	NA	NA	NA	NA	NA	NA	NA	NA	NA	3	4	3	11
2511412608	NA	NA	NA	2	2	NA	NA	NA	NA	NA	NA	NA	NA	NA	NA	NA	NA	NA	2	2	NA	NA	NA	NA	NA	NA	NA	NA	NA	NA	NA	NA	NA	2	2	NA	NA	NA	NA	NA	NA	NA	NA	NA	NA	0	0	0	2
2511412610	4	7	7	NA	2	NA	NA	NA	NA	NA	NA	NA	NA	NA	NA	4	7	7	NA	2	NA	NA	NA	NA	NA	NA	NA	NA	NA	NA	4	8	7	NA	2	NA	NA	NA	NA	NA	NA	NA	NA	NA	NA	4	8	7	0
2511412611	5	3	2	NA	NA	NA	NA	NA	NA	NA	NA	NA	NA	NA	NA	5	3	2	NA	NA	NA	NA	NA	NA	NA	NA	NA	NA	NA	NA	5	5	2	NA	NA	NA	NA	NA	NA	NA	NA	NA	NA	NA	NA	5	5	2	0
2511412612	11	5	6	NA	NA	NA	NA	NA	NA	NA	NA	NA	NA	NA	NA	11	5	6	NA	NA	NA	NA	NA	NA	NA	NA	NA	NA	NA	NA	16	8	8	NA	NA	NA	NA	NA	NA	NA	NA	NA	NA	NA	NA	16	8	8	0
2511412614	7	3	6	NA	NA	NA	NA	NA	NA	NA	NA	NA	NA	NA	NA	7	3	6	NA	NA	NA	NA	NA	NA	NA	NA	NA	NA	NA	NA	9	5	10	NA	NA	NA	NA	NA	NA	NA	NA	NA	NA	NA	NA	9	5	10	0
2511412617	NA	NA	NA	2	NA	NA	NA	NA	NA	NA	NA	NA	NA	NA	NA	NA	NA	NA	2	NA	NA	NA	NA	NA	NA	NA	NA	NA	NA	NA	NA	NA	NA	2	NA	NA	NA	NA	NA	NA	NA	NA	NA	NA	NA	0	0	0	2
2511412621	NA	NA	NA	2	NA	NA	NA	NA	NA	NA	NA	NA	NA	NA	NA	NA	NA	NA	2	NA	NA	NA	NA	NA	NA	NA	NA	NA	NA	NA	NA	NA	NA	2	NA	NA	NA	NA	NA	NA	NA	NA	NA	NA	NA	0	0	0	2
2511412623	6	4	3	3	5	4	NA	3	NA	NA	NA	NA	NA	NA	NA	6	4	3	3	5	4	NA	3	NA	NA	NA	NA	NA	NA	NA	7	4	4	4	9	5	NA	3	NA	NA	NA	NA	NA	NA	NA	7	4	4	4
2511412626	2	5	2	8	5	4	NA	NA	NA	NA	NA	NA	NA	NA	NA	2	5	2	8	5	4	NA	NA	NA	NA	NA	NA	NA	NA	NA	3	7	2	10	6	7	NA	NA	NA	NA	NA	NA	NA	NA	NA	3	7	2	10
2511412630	15	18	18	10	15	14	3	3	3	NA	NA	NA	NA	NA	NA	15	18	18	10	15	14	3	3	3	NA	NA	NA	NA	NA	NA	37	41	32	19	35	31	7	12	3	NA	NA	NA	NA	NA	NA	37	41	32	19
2511412632	7	6	6	4	5	4	NA	NA	NA	NA	NA	NA	NA	NA	NA	7	6	6	4	5	4	NA	NA	NA	NA	NA	NA	NA	NA	NA	15	9	12	7	9	4	NA	NA	NA	NA	NA	NA	NA	NA	NA	15	9	12	7
2511412633	NA	NA	NA	NA	2	4	NA	3	2	NA	NA	NA	NA	NA	NA	NA	NA	NA	NA	2	4	NA	3	2	NA	NA	NA	NA	NA	NA	NA	NA	NA	NA	2	4	NA	3	2	NA	NA	NA	NA	NA	NA	0	0	0	0
2511412634	13	10	12	17	14	15	9	8	8	NA	NA	NA	NA	NA	NA	13	10	12	17	14	15	9	8	8	NA	NA	NA	NA	NA	NA	24	22	23	42	68	51	47	39	48	NA	NA	NA	NA	NA	NA	24	22	23	42
2511412636	13	14	12	14	8	9	NA	NA	NA	NA	NA	NA	NA	NA	NA	13	14	12	14	8	9	NA	NA	NA	NA	NA	NA	NA	NA	NA	15	17	14	20	13	11	NA	NA	NA	NA	NA	NA	NA	NA	NA	15	17	14	20
2511412637	9	7	8	6	6	5	NA	2	2	NA	NA	NA	NA	NA	NA	9	7	8	6	6	5	NA	2	2	NA	NA	NA	NA	NA	NA	12	10	11	8	11	10	NA	4	4	NA	NA	NA	NA	NA	NA	12	10	11	8
2511412638	4	6	7	2	3	4	NA	NA	NA	NA	NA	NA	NA	NA	NA	4	6	7	2	3	4	NA	NA	NA	NA	NA	NA	NA	NA	NA	6	8	9	3	6	7	NA	NA	NA	NA	NA	NA	NA	NA	NA	6	8	9	3
2511412640	NA	NA	NA	NA	NA	2	NA	NA	NA	NA	NA	NA	NA	NA	NA	NA	NA	NA	NA	NA	2	NA	NA	NA	NA	NA	NA	NA	NA	NA	NA	NA	NA	NA	NA	2	NA	NA	NA	NA	NA	NA	NA	NA	NA	0	0	0	0
2511412643	NA	NA	NA	3	NA	NA	NA	NA	NA	NA	NA	NA	NA	NA	NA	NA	NA	NA	3	NA	NA	NA	NA	NA	NA	NA	NA	NA	NA	NA	NA	NA	NA	5	NA	NA	NA	NA	NA	NA	NA	NA	NA	NA	NA	0	0	0	5
2511412648	5	10	6	6	9	8	3	4	2	NA	NA	NA	NA	NA	2	5	10	6	6	9	8	3	4	2	NA	NA	NA	NA	NA	2	8	11	12	7	18	10	3	6	3	NA	NA	NA	NA	NA	3	8	11	12	7
2511412649	7	4	6	3	4	3	NA	NA	2	NA	NA	NA	NA	NA	NA	7	4	6	3	4	3	NA	NA	2	NA	NA	NA	NA	NA	NA	7	4	6	3	4	4	NA	NA	2	NA	NA	NA	NA	NA	NA	7	4	6	3
2511412650	NA	NA	NA	NA	NA	4	NA	NA	NA	NA	NA	NA	NA	NA	NA	NA	NA	NA	NA	NA	4	NA	NA	NA	NA	NA	NA	NA	NA	NA	NA	NA	NA	NA	NA	4	NA	NA	NA	NA	NA	NA	NA	NA	NA	0	0	0	0
2511412651	2	6	3	3	3	5	NA	NA	NA	NA	NA	NA	NA	NA	NA	2	6	3	3	3	5	NA	NA	NA	NA	NA	NA	NA	NA	NA	2	7	3	3	3	6	NA	NA	NA	NA	NA	NA	NA	NA	NA	2	7	3	3
2511412656	5	5	4	3	2	3	NA	NA	NA	NA	NA	NA	NA	NA	NA	5	5	4	3	2	3	NA	NA	NA	NA	NA	NA	NA	NA	NA	7	7	6	3	2	3	NA	NA	NA	NA	NA	NA	NA	NA	NA	7	7	6	3
2511412657	NA	2	NA	NA	NA	NA	NA	NA	NA	NA	NA	NA	NA	NA	NA	NA	2	NA	NA	NA	NA	NA	NA	NA	NA	NA	NA	NA	NA	NA	NA	4	NA	NA	NA	NA	NA	NA	NA	NA	NA	NA	NA	NA	NA	0	4	0	0
2511412658	NA	2	2	NA	NA	2	NA	NA	NA	NA	NA	NA	NA	NA	NA	NA	2	2	NA	NA	2	NA	NA	NA	NA	NA	NA	NA	NA	NA	NA	2	2	NA	NA	3	NA	NA	NA	NA	NA	NA	NA	NA	NA	0	2	2	0
2511412664	2	NA	NA	2	NA	5	NA	NA	NA	NA	NA	NA	NA	NA	NA	2	NA	NA	2	NA	5	NA	NA	NA	NA	NA	NA	NA	NA	NA	2	NA	NA	2	NA	5	NA	NA	NA	NA	NA	NA	NA	NA	NA	2	0	0	2
2511412665	3	NA	4	2	2	5	3	3	2	NA	NA	NA	NA	NA	NA	3	NA	4	2	2	5	3	3	2	NA	NA	NA	NA	NA	NA	4	NA	5	6	5	7	3	6	2	NA	NA	NA	NA	NA	NA	4	0	5	6
2511412672	9	8	6	6	8	6	2	2	2	NA	NA	NA	NA	NA	NA	9	8	6	6	8	6	2	2	2	NA	NA	NA	NA	NA	NA	10	15	13	7	18	9	2	4	2	NA	NA	NA	NA	NA	NA	10	15	13	7
2511412673	NA	NA	NA	NA	2	NA	NA	NA	NA	NA	NA	NA	NA	NA	NA	NA	NA	NA	NA	2	NA	NA	NA	NA	NA	NA	NA	NA	NA	NA	NA	NA	NA	NA	2	NA	NA	NA	NA	NA	NA	NA	NA	NA	NA	0	0	0	0
2511412676	NA	2	NA	NA	NA	NA	NA	NA	2	NA	NA	NA	NA	NA	NA	NA	2	NA	NA	NA	NA	NA	NA	2	NA	NA	NA	NA	NA	NA	NA	2	NA	NA	NA	NA	NA	NA	2	NA	NA	NA	NA	NA	NA	0	2	0	0
2511412680	NA	NA	NA	NA	NA	NA	NA	NA	NA	NA	2	NA	NA	NA	2	NA	NA	NA	NA	NA	NA	NA	NA	NA	NA	2	NA	NA	NA	2	NA	NA	NA	NA	NA	NA	NA	NA	NA	NA	2	NA	NA	NA	2	0	0	0	0
2511412682	NA	2	2	NA	NA	NA	NA	NA	NA	NA	NA	NA	NA	NA	NA	NA	2	2	NA	NA	NA	NA	NA	NA	NA	NA	NA	NA	NA	NA	NA	3	3	NA	NA	NA	NA	NA	NA	NA	NA	NA	NA	NA	NA	0	3	3	0
2511412683	NA	2	NA	3	NA	3	NA	NA	NA	NA	NA	NA	NA	NA	NA	NA	2	NA	3	NA	3	NA	NA	NA	NA	NA	NA	NA	NA	NA	NA	2	NA	3	NA	3	NA	NA	NA	NA	NA	NA	NA	NA	NA	0	2	0	3
2511412685	NA	NA	NA	3	3	2	NA	NA	2	NA	NA	NA	NA	NA	NA	NA	NA	NA	3	3	2	NA	NA	2	NA	NA	NA	NA	NA	NA	NA	NA	NA	3	3	2	NA	NA	2	NA	NA	NA	NA	NA	NA	0	0	0	3
2511412686	4	3	3	2	3	3	NA	NA	2	NA	NA	NA	NA	NA	NA	4	3	3	2	3	3	NA	NA	2	NA	NA	NA	NA	NA	NA	5	3	4	3	4	5	NA	NA	2	NA	NA	NA	NA	NA	NA	5	3	4	3
2511412687	NA	NA	NA	NA	NA	NA	NA	2	NA	NA	NA	NA	NA	NA	NA	NA	NA	NA	NA	NA	NA	NA	2	NA	NA	NA	NA	NA	NA	NA	NA	NA	NA	NA	NA	NA	NA	2	NA	NA	NA	NA	NA	NA	NA	0	0	0	0
2511412692	NA	2	2	2	5	3	NA	NA	NA	NA	NA	NA	NA	NA	NA	NA	2	2	2	5	3	NA	NA	NA	NA	NA	NA	NA	NA	NA	NA	2	2	2	5	3	NA	NA	NA	NA	NA	NA	NA	NA	NA	0	2	2	2
2511412697	4	8	8	7	8	2	6	4	5	NA	NA	NA	NA	NA	NA	4	8	8	6	8	2	5	3	4	NA	NA	NA	NA	NA	NA	9	12	11	7	14	2	29	10	26	NA	NA	NA	NA	NA	NA	9	12	11	6
2511412700	2	NA	NA	4	NA	NA	NA	NA	NA	NA	NA	NA	NA	NA	NA	2	NA	NA	4	NA	NA	NA	NA	NA	NA	NA	NA	NA	NA	NA	2	NA	NA	4	NA	NA	NA	NA	NA	NA	NA	NA	NA	NA	NA	2	0	0	4
2511412701	6	4	5	5	5	4	NA	NA	NA	NA	NA	NA	NA	NA	NA	6	4	5	5	5	4	NA	NA	NA	NA	NA	NA	NA	NA	NA	7	5	8	7	7	6	NA	NA	NA	NA	NA	NA	NA	NA	NA	7	5	8	7
2511412703	8	8	9	7	5	11	NA	2	2	NA	NA	NA	NA	NA	NA	8	8	9	7	5	11	NA	2	2	NA	NA	NA	NA	NA	NA	41	67	44	21	62	50	NA	3	4	NA	NA	NA	NA	NA	NA	41	67	44	21
2511412704	3	3	2	2	5	2	NA	NA	2	NA	NA	NA	NA	NA	NA	3	3	2	2	5	2	NA	NA	2	NA	NA	NA	NA	NA	NA	3	3	2	2	6	2	NA	NA	2	NA	NA	NA	NA	NA	NA	3	3	2	2
2511412706	20	21	25	21	23	21	12	8	11	NA	NA	NA	NA	NA	NA	20	21	23	21	23	21	12	8	11	NA	NA	NA	NA	NA	NA	40	40	41	40	58	37	22	20	22	NA	NA	NA	NA	NA	NA	40	40	39	40
2511412707	14	11	10	15	11	16	3	3	3	NA	NA	NA	NA	NA	NA	12	9	10	15	11	14	2	3	3	NA	NA	NA	NA	NA	NA	28	15	18	22	29	25	4	3	4	NA	NA	NA	NA	NA	NA	26	13	18	22
2511412708	4	3	6	7	5	NA	NA	NA	NA	NA	NA	NA	NA	NA	NA	4	3	6	7	5	NA	NA	NA	NA	NA	NA	NA	NA	NA	NA	5	4	8	7	6	NA	NA	NA	NA	NA	NA	NA	NA	NA	NA	5	4	8	7
2511412709	3	NA	4	4	NA	2	NA	NA	NA	NA	NA	NA	NA	NA	NA	3	NA	4	4	NA	2	NA	NA	NA	NA	NA	NA	NA	NA	NA	3	NA	4	4	NA	2	NA	NA	NA	NA	NA	NA	NA	NA	NA	3	0	4	4
2511412710	NA	NA	NA	NA	NA	NA	NA	NA	4	NA	NA	2	NA	NA	NA	NA	NA	NA	NA	NA	NA	NA	NA	4	NA	NA	2	NA	NA	NA	NA	NA	NA	NA	NA	NA	NA	NA	5	NA	NA	4	NA	NA	NA	0	0	0	0
2511412711	2	5	2	NA	NA	NA	NA	8	8	NA	NA	NA	NA	NA	NA	2	5	2	NA	NA	NA	NA	8	8	NA	NA	NA	NA	NA	NA	2	5	2	NA	NA	NA	NA	44	42	NA	NA	NA	NA	NA	NA	2	5	2	0
2511412712	2	5	2	2	2	5	NA	NA	2	NA	NA	NA	NA	NA	NA	2	5	2	2	2	5	NA	NA	2	NA	NA	NA	NA	NA	NA	3	5	4	2	3	8	NA	NA	4	NA	NA	NA	NA	NA	NA	3	5	4	2
2511412713	19	15	17	7	10	12	2	2	5	NA	NA	NA	NA	NA	NA	19	15	17	7	10	12	2	2	5	NA	NA	NA	NA	NA	NA	27	22	28	11	14	15	2	2	8	NA	NA	NA	NA	NA	NA	27	22	28	11
2511412714	9	7	11	8	9	13	2	NA	2	NA	NA	NA	NA	NA	NA	9	7	11	8	9	13	2	NA	2	NA	NA	NA	NA	NA	NA	11	10	13	9	16	14	2	NA	2	NA	NA	NA	NA	NA	NA	11	10	13	9
2511412715	6	7	3	11	8	5	5	6	6	NA	NA	NA	NA	NA	NA	6	7	3	11	8	5	5	6	6	NA	NA	NA	NA	NA	NA	10	13	4	15	16	11	8	11	12	NA	NA	NA	NA	NA	NA	10	13	4	15
2511412716	2	4	3	2	2	NA	NA	NA	NA	NA	NA	NA	NA	NA	NA	2	4	3	2	2	NA	NA	NA	NA	NA	NA	NA	NA	NA	NA	3	5	4	3	3	NA	NA	NA	NA	NA	NA	NA	NA	NA	NA	3	5	4	3
2511412717	NA	2	2	4	NA	5	NA	NA	NA	NA	NA	NA	NA	NA	NA	NA	2	2	4	NA	5	NA	NA	NA	NA	NA	NA	NA	NA	NA	NA	2	3	7	NA	5	NA	NA	NA	NA	NA	NA	NA	NA	NA	0	2	3	7
2511412718	14	12	11	9	10	10	3	3	NA	NA	NA	NA	NA	NA	NA	14	12	11	9	10	10	3	3	NA	NA	NA	NA	NA	NA	NA	23	20	15	17	19	13	3	4	NA	NA	NA	NA	NA	NA	NA	23	20	15	17
2511412719	3	5	4	4	4	4	NA	NA	NA	NA	NA	NA	NA	NA	NA	3	5	4	4	4	4	NA	NA	NA	NA	NA	NA	NA	NA	NA	4	5	5	4	7	6	NA	NA	NA	NA	NA	NA	NA	NA	NA	4	5	5	4
2511412721	NA	4	3	NA	NA	3	NA	NA	NA	NA	NA	NA	NA	NA	NA	NA	4	3	NA	NA	3	NA	NA	NA	NA	NA	NA	NA	NA	NA	NA	5	3	NA	NA	3	NA	NA	NA	NA	NA	NA	NA	NA	NA	0	5	3	0
2511412722	7	2	6	9	5	6	2	2	3	NA	NA	NA	NA	NA	NA	7	2	6	9	5	6	2	2	3	NA	NA	NA	NA	NA	NA	10	4	9	13	7	8	4	2	3	NA	NA	NA	NA	NA	NA	10	4	9	13
2511412723	7	8	5	4	4	5	NA	2	NA	NA	NA	NA	NA	NA	NA	7	8	5	4	4	5	NA	2	NA	NA	NA	NA	NA	NA	NA	9	10	7	4	6	8	NA	3	NA	NA	NA	NA	NA	NA	NA	9	10	7	4
2511412724	7	6	6	6	5	6	NA	NA	2	NA	NA	NA	NA	NA	NA	7	6	6	6	5	6	NA	NA	2	NA	NA	NA	NA	NA	NA	7	7	6	8	6	9	NA	NA	2	NA	NA	NA	NA	NA	NA	7	7	6	8
2511412725	6	4	8	7	6	6	2	2	NA	NA	NA	NA	NA	NA	NA	6	4	8	7	6	6	2	2	NA	NA	NA	NA	NA	NA	NA	8	4	10	10	10	9	2	2	NA	NA	NA	NA	NA	NA	NA	8	4	10	10
2511412726	6	9	6	6	6	7	3	3	4	NA	NA	NA	NA	NA	NA	6	9	6	6	6	7	3	2	3	NA	NA	NA	NA	NA	NA	6	13	10	9	12	7	3	7	5	NA	NA	NA	NA	NA	NA	6	13	10	9
2511412727	8	8	7	8	9	7	NA	3	5	NA	NA	NA	NA	NA	NA	8	8	7	8	9	7	NA	3	5	NA	NA	NA	NA	NA	NA	13	10	9	10	17	7	NA	4	7	NA	NA	NA	NA	NA	NA	13	10	9	10
2511412728	5	5	5	5	4	6	NA	NA	2	NA	NA	NA	NA	NA	NA	5	5	5	5	4	6	NA	NA	2	NA	NA	NA	NA	NA	NA	8	14	18	9	14	15	NA	NA	5	NA	NA	NA	NA	NA	NA	8	14	18	9
2511412729	4	6	6	4	7	4	2	NA	NA	NA	NA	NA	NA	NA	NA	4	6	6	4	7	4	2	NA	NA	NA	NA	NA	NA	NA	NA	6	16	11	6	14	12	2	NA	NA	NA	NA	NA	NA	NA	NA	6	16	11	6
2511412730	4	5	5	4	5	6	2	NA	2	NA	NA	NA	NA	NA	NA	4	5	5	4	5	6	2	NA	2	NA	NA	NA	NA	NA	NA	6	7	6	4	10	6	2	NA	2	NA	NA	NA	NA	NA	NA	6	7	6	4
2511412731	NA	NA	2	2	NA	NA	NA	NA	NA	NA	NA	NA	NA	NA	NA	NA	NA	2	2	NA	NA	NA	NA	NA	NA	NA	NA	NA	NA	NA	NA	NA	2	2	NA	NA	NA	NA	NA	NA	NA	NA	NA	NA	NA	0	0	2	2
2511412739	NA	2	NA	2	NA	2	NA	NA	NA	NA	NA	NA	NA	NA	NA	NA	2	NA	2	NA	2	NA	NA	NA	NA	NA	NA	NA	NA	NA	NA	2	NA	2	NA	2	NA	NA	NA	NA	NA	NA	NA	NA	NA	0	2	0	2
2511412740	2	NA	NA	2	3	4	NA	NA	NA	NA	NA	NA	NA	NA	NA	2	NA	NA	2	3	4	NA	NA	NA	NA	NA	NA	NA	NA	NA	2	NA	NA	3	3	4	NA	NA	NA	NA	NA	NA	NA	NA	NA	2	0	0	3
2511412741	3	5	4	NA	2	2	NA	NA	NA	NA	NA	NA	NA	NA	NA	3	5	4	NA	2	2	NA	NA	NA	NA	NA	NA	NA	NA	NA	3	5	4	NA	2	2	NA	NA	NA	NA	NA	NA	NA	NA	NA	3	5	4	0
2511412744	NA	NA	NA	NA	NA	2	NA	NA	NA	NA	NA	NA	NA	NA	NA	NA	NA	NA	NA	NA	2	NA	NA	NA	NA	NA	NA	NA	NA	NA	NA	NA	NA	NA	NA	2	NA	NA	NA	NA	NA	NA	NA	NA	NA	0	0	0	0
2511412745	NA	4	NA	3	NA	2	2	NA	4	NA	NA	NA	NA	NA	NA	NA	4	NA	3	NA	2	2	NA	4	NA	NA	NA	NA	NA	NA	NA	5	NA	3	NA	3	2	NA	5	NA	NA	NA	NA	NA	NA	0	5	0	3
2511412746	NA	NA	NA	3	3	NA	NA	NA	NA	NA	NA	NA	NA	NA	NA	NA	NA	NA	3	3	NA	NA	NA	NA	NA	NA	NA	NA	NA	NA	NA	NA	NA	3	3	NA	NA	NA	NA	NA	NA	NA	NA	NA	NA	0	0	0	3
2511412748	NA	NA	2	NA	3	NA	NA	NA	NA	NA	NA	NA	NA	NA	NA	NA	NA	2	NA	3	NA	NA	NA	NA	NA	NA	NA	NA	NA	NA	NA	NA	2	NA	3	NA	NA	NA	NA	NA	NA	NA	NA	NA	NA	0	0	2	0
2511412749	13	13	14	12	18	18	4	5	5	NA	NA	NA	NA	NA	NA	13	13	14	12	18	18	4	5	5	NA	NA	NA	NA	NA	NA	59	52	39	42	55	50	18	21	15	NA	NA	NA	NA	NA	NA	59	52	39	42
2511412750	13	17	13	15	17	14	2	2	5	NA	NA	NA	NA	NA	NA	13	17	13	15	17	14	2	2	5	NA	NA	NA	NA	NA	NA	28	23	26	20	34	19	2	3	6	NA	NA	NA	NA	NA	NA	28	23	26	20
2511412751	6	8	2	6	4	3	NA	2	2	NA	NA	NA	NA	NA	NA	6	8	2	6	4	3	NA	2	2	NA	NA	NA	NA	NA	NA	6	8	4	6	5	4	NA	2	2	NA	NA	NA	NA	NA	NA	6	8	4	6
2511412754	NA	NA	NA	2	NA	NA	NA	NA	NA	NA	NA	NA	NA	NA	NA	NA	NA	NA	2	NA	NA	NA	NA	NA	NA	NA	NA	NA	NA	NA	NA	NA	NA	2	NA	NA	NA	NA	NA	NA	NA	NA	NA	NA	NA	0	0	0	2
2511412755	3	5	6	3	2	5	NA	NA	NA	NA	NA	NA	NA	NA	NA	3	5	6	3	2	5	NA	NA	NA	NA	NA	NA	NA	NA	NA	3	5	7	3	2	7	NA	NA	NA	NA	NA	NA	NA	NA	NA	3	5	7	3
2511412759	26	29	25	32	37	23	NA	NA	3	NA	NA	NA	NA	NA	NA	26	29	25	32	37	23	NA	NA	3	NA	NA	NA	NA	NA	NA	39	52	48	50	76	41	NA	NA	4	NA	NA	NA	NA	NA	NA	39	52	48	50
2511412775	NA	2	NA	NA	NA	NA	NA	NA	NA	NA	NA	NA	NA	NA	NA	NA	2	NA	NA	NA	NA	NA	NA	NA	NA	NA	NA	NA	NA	NA	NA	2	NA	NA	NA	NA	NA	NA	NA	NA	NA	NA	NA	NA	NA	0	2	0	0
2511412776	NA	NA	NA	NA	2	2	NA	NA	NA	NA	NA	NA	NA	NA	NA	NA	NA	NA	NA	2	2	NA	NA	NA	NA	NA	NA	NA	NA	NA	NA	NA	NA	NA	2	2	NA	NA	NA	NA	NA	NA	NA	NA	NA	0	0	0	0
2511412777	2	NA	NA	NA	NA	NA	NA	NA	NA	NA	NA	NA	NA	NA	NA	2	NA	NA	NA	NA	NA	NA	NA	NA	NA	NA	NA	NA	NA	NA	2	NA	NA	NA	NA	NA	NA	NA	NA	NA	NA	NA	NA	NA	NA	2	0	0	0
2511412778	NA	3	3	2	2	NA	NA	NA	NA	NA	NA	NA	NA	NA	NA	NA	3	3	2	2	NA	NA	NA	NA	NA	NA	NA	NA	NA	NA	NA	4	3	2	3	NA	NA	NA	NA	NA	NA	NA	NA	NA	NA	0	4	3	2
2511412780	NA	2	NA	NA	NA	NA	NA	NA	NA	NA	NA	NA	NA	NA	NA	NA	2	NA	NA	NA	NA	NA	NA	NA	NA	NA	NA	NA	NA	NA	NA	2	NA	NA	NA	NA	NA	NA	NA	NA	NA	NA	NA	NA	NA	0	2	0	0
2511412781	NA	3	NA	2	NA	NA	NA	NA	NA	NA	NA	NA	NA	NA	NA	NA	3	NA	2	NA	NA	NA	NA	NA	NA	NA	NA	NA	NA	NA	NA	3	NA	2	NA	NA	NA	NA	NA	NA	NA	NA	NA	NA	NA	0	3	0	2
2511412783	5	2	2	4	6	3	NA	NA	NA	NA	NA	NA	NA	NA	NA	5	2	2	4	6	3	NA	NA	NA	NA	NA	NA	NA	NA	NA	5	6	2	4	9	4	NA	NA	NA	NA	NA	NA	NA	NA	NA	5	6	2	4
2511412785	8	15	15	9	13	9	NA	NA	NA	NA	NA	NA	NA	NA	NA	8	15	15	9	13	9	NA	NA	NA	NA	NA	NA	NA	NA	NA	12	28	29	15	38	10	NA	NA	NA	NA	NA	NA	NA	NA	NA	12	28	29	15
2511412786	NA	3	NA	NA	NA	2	NA	NA	NA	NA	NA	NA	NA	NA	NA	NA	3	NA	NA	NA	2	NA	NA	NA	NA	NA	NA	NA	NA	NA	NA	4	NA	NA	NA	2	NA	NA	NA	NA	NA	NA	NA	NA	NA	0	4	0	0
2511412788	NA	2	NA	NA	NA	NA	NA	NA	NA	NA	NA	NA	NA	NA	NA	NA	2	NA	NA	NA	NA	NA	NA	NA	NA	NA	NA	NA	NA	NA	NA	2	NA	NA	NA	NA	NA	NA	NA	NA	NA	NA	NA	NA	NA	0	2	0	0
2511412791	2	NA	NA	NA	NA	NA	NA	2	4	NA	NA	NA	NA	NA	NA	2	NA	NA	NA	NA	NA	NA	2	4	NA	NA	NA	NA	NA	NA	2	NA	NA	NA	NA	NA	NA	2	4	NA	NA	NA	NA	NA	NA	2	0	0	0
2511412802	3	5	4	3	6	5	NA	NA	NA	NA	NA	NA	NA	NA	NA	3	5	4	3	6	5	NA	NA	NA	NA	NA	NA	NA	NA	NA	5	10	8	3	10	8	NA	NA	NA	NA	NA	NA	NA	NA	NA	5	10	8	3
2511412803	NA	2	NA	2	NA	2	NA	NA	NA	NA	NA	NA	NA	NA	NA	NA	2	NA	2	NA	2	NA	NA	NA	NA	NA	NA	NA	NA	NA	NA	2	NA	2	NA	2	NA	NA	NA	NA	NA	NA	NA	NA	NA	0	2	0	2
2511412804	NA	4	5	5	7	3	NA	NA	NA	NA	NA	NA	NA	NA	NA	NA	4	5	5	7	3	NA	NA	NA	NA	NA	NA	NA	NA	NA	NA	4	5	5	10	3	NA	NA	NA	NA	NA	NA	NA	NA	NA	0	4	5	5
2511412805	6	7	5	3	8	9	NA	NA	NA	NA	NA	NA	NA	NA	NA	6	7	5	3	8	9	NA	NA	NA	NA	NA	NA	NA	NA	NA	12	15	9	6	16	18	NA	NA	NA	NA	NA	NA	NA	NA	NA	12	15	9	6
2511412806	18	18	15	19	19	13	4	5	7	NA	NA	NA	NA	NA	NA	18	18	15	19	19	13	4	5	7	NA	NA	NA	NA	NA	NA	30	30	25	29	33	19	6	10	10	NA	NA	NA	NA	NA	NA	30	30	25	29
2511412811	17	8	9	11	10	10	4	3	12	NA	NA	NA	NA	NA	NA	17	8	9	11	10	10	4	3	11	NA	NA	NA	NA	NA	NA	22	10	15	13	19	13	7	11	24	NA	NA	NA	NA	NA	NA	22	10	15	13
2511412812	NA	NA	NA	2	NA	NA	NA	NA	NA	NA	NA	NA	NA	NA	NA	NA	NA	NA	2	NA	NA	NA	NA	NA	NA	NA	NA	NA	NA	NA	NA	NA	NA	2	NA	NA	NA	NA	NA	NA	NA	NA	NA	NA	NA	0	0	0	2
2511412814	11	8	10	5	8	8	NA	NA	NA	NA	NA	NA	NA	NA	NA	11	8	10	5	8	8	NA	NA	NA	NA	NA	NA	NA	NA	NA	22	14	19	9	22	21	NA	NA	NA	NA	NA	NA	NA	NA	NA	22	14	19	9
2511412819	NA	2	NA	NA	NA	NA	NA	NA	NA	NA	NA	NA	NA	NA	NA	NA	2	NA	NA	NA	NA	NA	NA	NA	NA	NA	NA	NA	NA	NA	NA	4	NA	NA	NA	NA	NA	NA	NA	NA	NA	NA	NA	NA	NA	0	4	0	0
2511412824	NA	NA	NA	3	NA	NA	NA	NA	NA	NA	NA	NA	NA	NA	NA	NA	NA	NA	3	NA	NA	NA	NA	NA	NA	NA	NA	NA	NA	NA	NA	NA	NA	3	NA	NA	NA	NA	NA	NA	NA	NA	NA	NA	NA	0	0	0	3
2511412832	7	4	2	3	4	2	NA	NA	NA	NA	NA	NA	NA	NA	NA	7	4	2	3	4	2	NA	NA	NA	NA	NA	NA	NA	NA	NA	7	5	4	4	5	2	NA	NA	NA	NA	NA	NA	NA	NA	NA	7	5	4	4
2511412836	NA	2	NA	NA	2	2	NA	NA	NA	NA	NA	NA	NA	NA	NA	NA	2	NA	NA	2	2	NA	NA	NA	NA	NA	NA	NA	NA	NA	NA	2	NA	NA	2	2	NA	NA	NA	NA	NA	NA	NA	NA	NA	0	2	0	0
2511412837	NA	NA	NA	NA	2	3	NA	NA	NA	NA	NA	NA	NA	NA	NA	NA	NA	NA	NA	2	3	NA	NA	NA	NA	NA	NA	NA	NA	NA	NA	NA	NA	NA	2	3	NA	NA	NA	NA	NA	NA	NA	NA	NA	0	0	0	0
2511412839	18	13	17	14	11	13	2	NA	5	NA	NA	NA	NA	NA	NA	18	13	17	14	11	13	2	NA	5	NA	NA	NA	NA	NA	NA	26	25	29	19	21	24	3	NA	6	NA	NA	NA	NA	NA	NA	26	25	29	19
2511412840	7	7	6	4	7	3	NA	2	NA	NA	NA	NA	NA	NA	NA	7	7	6	4	7	3	NA	2	NA	NA	NA	NA	NA	NA	NA	14	15	8	5	12	3	NA	3	NA	NA	NA	NA	NA	NA	NA	14	15	8	5
2511412845	NA	NA	NA	2	3	3	NA	NA	NA	NA	NA	NA	NA	NA	NA	NA	NA	NA	2	3	2	NA	NA	NA	NA	NA	NA	NA	NA	NA	NA	NA	NA	2	3	4	NA	NA	NA	NA	NA	NA	NA	NA	NA	0	0	0	2
2511412847	NA	NA	NA	NA	NA	2	NA	NA	NA	NA	NA	NA	NA	NA	NA	NA	NA	NA	NA	NA	2	NA	NA	NA	NA	NA	NA	NA	NA	NA	NA	NA	NA	NA	NA	2	NA	NA	NA	NA	NA	NA	NA	NA	NA	0	0	0	0
2511412852	2	NA	NA	NA	NA	NA	NA	NA	NA	NA	NA	NA	NA	NA	NA	2	NA	NA	NA	NA	NA	NA	NA	NA	NA	NA	NA	NA	NA	NA	2	NA	NA	NA	NA	NA	NA	NA	NA	NA	NA	NA	NA	NA	NA	2	0	0	0
2511412853	NA	NA	2	2	3	2	NA	NA	NA	NA	NA	NA	NA	NA	NA	NA	NA	2	2	3	2	NA	NA	NA	NA	NA	NA	NA	NA	NA	NA	NA	2	3	3	2	NA	NA	NA	NA	NA	NA	NA	NA	NA	0	0	2	3
2511412854	5	6	5	NA	2	NA	NA	NA	NA	NA	NA	NA	NA	NA	NA	5	6	5	NA	2	NA	NA	NA	NA	NA	NA	NA	NA	NA	NA	6	8	6	NA	2	NA	NA	NA	NA	NA	NA	NA	NA	NA	NA	6	8	6	0
2511412855	2	NA	NA	NA	2	NA	NA	NA	NA	NA	NA	NA	NA	NA	NA	2	NA	NA	NA	2	NA	NA	NA	NA	NA	NA	NA	NA	NA	NA	2	NA	NA	NA	2	NA	NA	NA	NA	NA	NA	NA	NA	NA	NA	2	0	0	0
2511412857	3	NA	NA	2	NA	3	NA	NA	NA	NA	NA	NA	NA	NA	NA	3	NA	NA	2	NA	3	NA	NA	NA	NA	NA	NA	NA	NA	NA	3	NA	NA	2	NA	3	NA	NA	NA	NA	NA	NA	NA	NA	NA	3	0	0	2
2511412858	2	2	2	2	NA	2	NA	NA	NA	NA	NA	NA	NA	NA	NA	2	2	2	2	NA	2	NA	NA	NA	NA	NA	NA	NA	NA	NA	2	3	2	4	NA	2	NA	NA	NA	NA	NA	NA	NA	NA	NA	2	3	2	4
2511412859	7	5	10	6	7	8	NA	2	3	NA	NA	NA	NA	NA	NA	7	5	10	6	7	8	NA	2	3	NA	NA	NA	NA	NA	NA	7	6	12	9	10	8	NA	4	3	NA	NA	NA	NA	NA	NA	7	6	12	9
2511412860	28	21	24	15	23	18	7	4	7	NA	NA	NA	NA	NA	NA	28	21	24	15	23	18	7	4	7	NA	NA	NA	NA	NA	NA	43	35	34	22	40	23	14	5	12	NA	NA	NA	NA	NA	NA	43	35	34	22
2511412861	9	10	11	6	9	7	7	3	3	NA	NA	NA	NA	NA	NA	8	10	11	6	9	7	7	3	3	NA	NA	NA	NA	NA	NA	21	15	28	12	37	26	17	10	9	NA	NA	NA	NA	NA	NA	20	15	28	12
2511412863	28	31	33	35	39	40	18	18	24	NA	NA	NA	NA	NA	NA	28	31	33	35	39	40	18	17	24	NA	NA	NA	NA	NA	NA	60	60	66	78	147	95	49	90	97	NA	NA	NA	NA	NA	NA	60	60	66	78
2511412865	13	16	18	11	12	9	4	4	4	NA	NA	NA	NA	NA	NA	12	15	17	10	12	9	4	4	3	NA	NA	NA	NA	NA	NA	29	30	36	19	26	16	4	7	4	NA	NA	NA	NA	NA	NA	28	28	35	18
2511412868	3	NA	NA	NA	NA	NA	NA	NA	NA	NA	NA	NA	NA	NA	NA	2	NA	NA	NA	NA	NA	NA	NA	NA	NA	NA	NA	NA	NA	NA	3	NA	NA	NA	NA	NA	NA	NA	NA	NA	NA	NA	NA	NA	NA	2	0	0	0
2511412869	9	4	5	8	5	6	3	4	3	NA	NA	NA	NA	NA	NA	9	4	5	8	5	6	3	4	3	NA	NA	NA	NA	NA	NA	11	5	7	9	5	6	4	5	6	NA	NA	NA	NA	NA	NA	11	5	7	9
2511412872	15	17	17	11	14	13	4	3	4	NA	NA	NA	NA	NA	NA	15	17	17	11	14	13	4	3	4	NA	NA	NA	NA	NA	NA	17	23	24	17	29	19	4	4	6	NA	NA	NA	NA	NA	NA	17	23	24	17
2511412873	3	3	2	NA	2	NA	NA	NA	2	NA	NA	NA	NA	NA	NA	3	3	2	NA	2	NA	NA	NA	2	NA	NA	NA	NA	NA	NA	3	3	2	NA	2	NA	NA	NA	2	NA	NA	NA	NA	NA	NA	3	3	2	0
2511412876	2	NA	2	2	NA	2	NA	NA	NA	NA	NA	NA	NA	NA	NA	2	NA	2	2	NA	2	NA	NA	NA	NA	NA	NA	NA	NA	NA	2	NA	2	2	NA	2	NA	NA	NA	NA	NA	NA	NA	NA	NA	2	0	2	2
2511412877	7	7	8	6	5	4	2	NA	2	NA	NA	NA	NA	NA	NA	7	7	8	6	5	4	2	NA	2	NA	NA	NA	NA	NA	NA	13	9	13	9	10	6	3	NA	3	NA	NA	NA	NA	NA	NA	13	9	13	9
2511412878	12	12	13	9	10	13	4	4	7	NA	NA	NA	NA	NA	NA	12	12	13	9	10	13	4	4	7	NA	NA	NA	NA	NA	NA	84	88	81	64	139	81	14	38	26	NA	NA	NA	NA	NA	NA	84	88	81	64
2511412879	28	25	20	18	22	19	8	12	15	NA	NA	NA	NA	NA	NA	28	25	20	18	22	19	8	12	15	NA	NA	NA	NA	NA	NA	38	40	24	25	34	25	12	30	21	NA	NA	NA	NA	NA	NA	38	40	24	25
2511412880	3	6	3	4	2	3	NA	NA	2	NA	NA	NA	NA	NA	NA	2	6	3	4	2	3	NA	NA	2	NA	NA	NA	NA	NA	NA	4	8	3	6	4	4	NA	NA	2	NA	NA	NA	NA	NA	NA	3	8	3	6
2511412881	3	NA	2	NA	2	2	NA	NA	2	NA	NA	NA	NA	NA	NA	3	NA	2	NA	2	2	NA	NA	2	NA	NA	NA	NA	NA	NA	3	NA	2	NA	3	2	NA	NA	2	NA	NA	NA	NA	NA	NA	3	0	2	0
2511412882	3	4	4	2	3	2	NA	NA	4	NA	NA	NA	NA	NA	NA	3	4	4	2	3	2	NA	NA	4	NA	NA	NA	NA	NA	NA	3	4	6	4	6	2	NA	NA	8	NA	NA	NA	NA	NA	NA	3	4	6	4
2511412884	2	3	4	3	2	2	NA	NA	NA	NA	NA	NA	NA	NA	NA	2	3	4	3	2	2	NA	NA	NA	NA	NA	NA	NA	NA	NA	2	3	5	4	2	2	NA	NA	NA	NA	NA	NA	NA	NA	NA	2	3	5	4
2511412885	3	2	NA	4	2	2	NA	NA	NA	NA	NA	NA	NA	NA	NA	3	2	NA	4	2	2	NA	NA	NA	NA	NA	NA	NA	NA	NA	3	2	NA	4	3	2	NA	NA	NA	NA	NA	NA	NA	NA	NA	3	2	0	4
2511412887	4	NA	3	2	NA	2	NA	NA	NA	NA	NA	NA	NA	NA	NA	4	NA	3	2	NA	2	NA	NA	NA	NA	NA	NA	NA	NA	NA	6	NA	9	7	NA	10	NA	NA	NA	NA	NA	NA	NA	NA	NA	6	0	9	7
2511412888	23	20	21	23	17	10	10	9	8	NA	NA	NA	NA	NA	NA	21	20	21	23	17	10	8	8	7	NA	NA	NA	NA	NA	NA	33	28	28	29	27	12	16	16	12	NA	NA	NA	NA	NA	NA	31	28	28	29
2511412891	4	4	4	7	6	6	2	3	3	NA	NA	NA	NA	NA	NA	4	4	4	7	6	6	2	3	3	NA	NA	NA	NA	NA	NA	5	5	8	9	14	8	5	6	3	NA	NA	NA	NA	NA	NA	5	5	8	9
2511412892	2	NA	NA	NA	NA	NA	NA	NA	NA	NA	NA	NA	NA	NA	NA	2	NA	NA	NA	NA	NA	NA	NA	NA	NA	NA	NA	NA	NA	NA	3	NA	NA	NA	NA	NA	NA	NA	NA	NA	NA	NA	NA	NA	NA	3	0	0	0
2511412893	4	4	3	2	3	2	NA	NA	NA	NA	NA	NA	NA	NA	NA	4	4	3	2	3	2	NA	NA	NA	NA	NA	NA	NA	NA	NA	7	6	6	5	4	5	NA	NA	NA	NA	NA	NA	NA	NA	NA	7	6	6	5
2511412895	39	33	37	36	35	34	14	15	17	NA	NA	NA	NA	NA	NA	38	32	36	34	33	33	13	14	16	NA	NA	NA	NA	NA	NA	114	147	127	99	203	116	86	147	170	NA	NA	NA	NA	NA	NA	110	137	120	93
2511412896	NA	NA	2	NA	2	NA	NA	NA	2	NA	NA	NA	NA	NA	NA	NA	NA	2	NA	2	NA	NA	NA	2	NA	NA	NA	NA	NA	NA	NA	NA	2	NA	2	NA	NA	NA	2	NA	NA	NA	NA	NA	NA	0	0	2	0
2511412897	15	14	16	20	15	17	2	3	4	NA	NA	NA	NA	NA	NA	15	14	16	20	15	17	2	3	4	NA	NA	NA	NA	NA	NA	26	35	29	32	40	28	4	4	5	NA	NA	NA	NA	NA	NA	26	35	29	32
2511412899	NA	NA	NA	NA	3	NA	NA	NA	NA	NA	NA	NA	NA	NA	NA	NA	NA	NA	NA	2	NA	NA	NA	NA	NA	NA	NA	NA	NA	NA	NA	NA	NA	NA	3	NA	NA	NA	NA	NA	NA	NA	NA	NA	NA	0	0	0	0
2511412901	5	6	4	5	3	5	3	2	3	NA	NA	NA	NA	NA	NA	5	6	4	5	3	5	3	2	3	NA	NA	NA	NA	NA	NA	6	6	5	5	5	8	5	3	3	NA	NA	NA	NA	NA	NA	6	6	5	5
2511412902	2	4	7	2	5	NA	2	2	NA	NA	NA	NA	NA	NA	NA	2	4	7	2	5	NA	2	2	NA	NA	NA	NA	NA	NA	NA	3	6	8	2	5	NA	2	3	NA	NA	NA	NA	NA	NA	NA	3	6	8	2
2511412903	8	11	12	13	11	9	4	3	4	NA	NA	NA	NA	NA	NA	8	11	12	13	11	9	4	3	4	NA	NA	NA	NA	NA	NA	10	18	16	17	22	10	6	7	6	NA	NA	NA	NA	NA	NA	10	18	16	17
2511412904	29	30	27	23	29	27	3	4	2	NA	NA	NA	NA	NA	NA	29	29	27	23	29	27	3	4	2	NA	NA	NA	NA	NA	NA	46	55	42	34	66	47	4	6	3	NA	NA	NA	NA	NA	NA	46	53	42	34
2511412906	8	3	9	7	9	6	2	NA	3	NA	NA	NA	NA	NA	NA	8	3	9	7	9	6	2	NA	3	NA	NA	NA	NA	NA	NA	12	9	14	9	13	9	2	NA	4	NA	NA	NA	NA	NA	NA	12	9	14	9
2511412907	8	10	8	6	4	NA	3	NA	3	NA	NA	NA	NA	NA	NA	6	9	7	3	2	NA	2	NA	3	NA	NA	NA	NA	NA	NA	8	14	14	6	5	NA	4	NA	3	NA	NA	NA	NA	NA	NA	6	12	11	3
2511412912	3	2	NA	NA	NA	2	NA	NA	NA	NA	NA	NA	NA	NA	NA	3	2	NA	NA	NA	2	NA	NA	NA	NA	NA	NA	NA	NA	NA	3	2	NA	NA	NA	2	NA	NA	NA	NA	NA	NA	NA	NA	NA	3	2	0	0
2511412913	14	12	15	12	11	15	6	4	3	NA	NA	NA	NA	NA	NA	14	12	15	12	11	15	6	4	3	NA	NA	NA	NA	NA	NA	86	73	80	43	89	74	21	25	5	NA	NA	NA	NA	NA	NA	86	73	80	43
2511412914	4	4	3	2	2	3	NA	NA	NA	NA	NA	NA	NA	NA	NA	4	4	3	2	2	3	NA	NA	NA	NA	NA	NA	NA	NA	NA	4	4	3	2	2	3	NA	NA	NA	NA	NA	NA	NA	NA	NA	4	4	3	2
2511412919	7	4	5	7	4	5	NA	2	3	NA	2	2	2	NA	NA	7	4	5	7	4	5	NA	2	3	NA	2	2	2	NA	NA	8	5	7	7	8	8	NA	2	3	NA	4	4	5	NA	NA	8	5	7	7
2511412922	34	34	37	27	30	31	12	4	12	NA	NA	NA	NA	NA	NA	34	34	37	27	30	31	12	4	12	NA	NA	NA	NA	NA	NA	75	105	103	49	79	73	36	18	24	NA	NA	NA	NA	NA	NA	75	105	103	49
2511412923	12	10	10	11	10	9	NA	2	2	NA	NA	NA	NA	NA	NA	8	10	8	9	8	5	NA	2	2	NA	NA	NA	NA	NA	NA	19	22	23	18	23	15	NA	3	3	NA	NA	NA	NA	NA	NA	14	22	20	16
2511412924	2	4	4	6	3	2	NA	NA	NA	NA	NA	NA	NA	NA	NA	2	4	4	6	3	2	NA	NA	NA	NA	NA	NA	NA	NA	NA	3	5	4	6	3	2	NA	NA	NA	NA	NA	NA	NA	NA	NA	3	5	4	6
2511412928	2	3	2	3	NA	2	NA	NA	NA	NA	NA	NA	NA	NA	NA	2	3	2	3	NA	2	NA	NA	NA	NA	NA	NA	NA	NA	NA	2	3	2	3	NA	2	NA	NA	NA	NA	NA	NA	NA	NA	NA	2	3	2	3
2511412929	NA	NA	2	3	2	2	NA	NA	NA	NA	NA	NA	NA	NA	NA	NA	NA	2	3	2	2	NA	NA	NA	NA	NA	NA	NA	NA	NA	NA	NA	2	3	2	3	NA	NA	NA	NA	NA	NA	NA	NA	NA	0	0	2	3
2511412932	10	14	13	8	8	10	3	3	6	NA	NA	NA	NA	NA	NA	10	14	13	8	8	10	3	3	6	NA	NA	NA	NA	NA	NA	20	23	25	10	11	13	4	5	7	NA	NA	NA	NA	NA	NA	20	23	25	10
2511412933	NA	4	NA	NA	NA	NA	NA	NA	NA	NA	NA	NA	NA	NA	NA	NA	4	NA	NA	NA	NA	NA	NA	NA	NA	NA	NA	NA	NA	NA	NA	4	NA	NA	NA	NA	NA	NA	NA	NA	NA	NA	NA	NA	NA	0	4	0	0
2511412937	4	6	4	8	6	5	NA	NA	NA	NA	NA	NA	NA	NA	NA	4	6	4	8	6	5	NA	NA	NA	NA	NA	NA	NA	NA	NA	7	8	7	8	8	7	NA	NA	NA	NA	NA	NA	NA	NA	NA	7	8	7	8
2511412940	14	11	13	13	13	12	8	7	8	NA	NA	NA	NA	NA	NA	14	11	13	13	13	12	8	7	8	NA	NA	NA	NA	NA	NA	20	24	33	26	44	24	13	10	14	NA	NA	NA	NA	NA	NA	20	24	33	26
2511412942	19	14	21	19	19	16	7	8	11	NA	NA	NA	NA	NA	NA	19	14	21	19	19	16	7	8	11	NA	NA	NA	NA	NA	NA	31	26	34	28	34	31	11	18	26	NA	NA	NA	NA	NA	NA	31	26	34	28
2511412943	2	6	6	4	NA	4	NA	NA	NA	NA	NA	NA	NA	NA	NA	2	6	6	4	NA	4	NA	NA	NA	NA	NA	NA	NA	NA	NA	2	9	8	5	NA	6	NA	NA	NA	NA	NA	NA	NA	NA	NA	2	9	8	5
2511412944	NA	NA	NA	NA	2	NA	NA	NA	NA	NA	NA	NA	NA	NA	NA	NA	NA	NA	NA	2	NA	NA	NA	NA	NA	NA	NA	NA	NA	NA	NA	NA	NA	NA	2	NA	NA	NA	NA	NA	NA	NA	NA	NA	NA	0	0	0	0
2511412945	NA	NA	3	NA	NA	NA	NA	NA	NA	NA	NA	NA	NA	NA	NA	NA	NA	3	NA	NA	NA	NA	NA	NA	NA	NA	NA	NA	NA	NA	NA	NA	3	NA	NA	NA	NA	NA	NA	NA	NA	NA	NA	NA	NA	0	0	3	0
2511412946	8	6	9	11	9	8	3	2	NA	NA	2	NA	2	NA	2	6	6	9	11	9	8	2	2	NA	NA	NA	NA	NA	NA	NA	11	9	14	17	13	10	5	2	NA	NA	2	NA	4	NA	2	8	9	14	17
2511412948	NA	2	NA	NA	NA	2	NA	NA	NA	NA	NA	NA	NA	NA	NA	NA	2	NA	NA	NA	2	NA	NA	NA	NA	NA	NA	NA	NA	NA	NA	2	NA	NA	NA	2	NA	NA	NA	NA	NA	NA	NA	NA	NA	0	2	0	0
2511412950	NA	NA	3	2	NA	2	NA	NA	NA	NA	NA	NA	NA	NA	NA	NA	NA	3	2	NA	2	NA	NA	NA	NA	NA	NA	NA	NA	NA	NA	NA	3	2	NA	3	NA	NA	NA	NA	NA	NA	NA	NA	NA	0	0	3	2
2511412956	NA	2	NA	NA	NA	NA	NA	NA	NA	NA	NA	NA	NA	NA	NA	NA	2	NA	NA	NA	NA	NA	NA	NA	NA	NA	NA	NA	NA	NA	NA	2	NA	NA	NA	NA	NA	NA	NA	NA	NA	NA	NA	NA	NA	0	2	0	0
2511412962	NA	2	2	3	2	3	2	NA	NA	NA	NA	NA	NA	NA	NA	NA	2	2	3	2	3	2	NA	NA	NA	NA	NA	NA	NA	NA	NA	3	4	3	5	5	7	NA	NA	NA	NA	NA	NA	NA	NA	0	3	4	3
2511412965	2	2	2	NA	NA	2	NA	NA	NA	NA	NA	NA	NA	NA	NA	2	2	2	NA	NA	2	NA	NA	NA	NA	NA	NA	NA	NA	NA	2	2	2	NA	NA	2	NA	NA	NA	NA	NA	NA	NA	NA	NA	2	2	2	0
2511412966	6	8	8	5	3	4	NA	2	3	NA	NA	NA	NA	NA	2	6	8	8	5	3	4	NA	2	2	NA	NA	NA	NA	NA	1	6	10	9	5	4	4	NA	2	4	NA	NA	NA	NA	NA	2	6	10	9	5
2511412967	2	3	3	4	2	5	NA	NA	NA	NA	NA	NA	NA	NA	NA	1	2	2	4	1	4	NA	NA	NA	NA	NA	NA	NA	NA	NA	3	3	4	6	4	6	NA	NA	NA	NA	NA	NA	NA	NA	NA	2	2	2	6
2511412968	20	25	21	20	17	20	4	2	10	NA	NA	NA	NA	NA	NA	20	25	21	20	17	20	4	2	10	NA	NA	NA	NA	NA	NA	26	34	30	26	28	24	4	3	13	NA	NA	NA	NA	NA	NA	26	34	30	26
2511412969	NA	2	NA	NA	2	2	NA	NA	NA	NA	NA	NA	NA	NA	NA	NA	2	NA	NA	2	2	NA	NA	NA	NA	NA	NA	NA	NA	NA	NA	2	NA	NA	2	3	NA	NA	NA	NA	NA	NA	NA	NA	NA	0	2	0	0
2511412970	NA	2	NA	2	2	NA	NA	NA	NA	NA	NA	NA	NA	NA	NA	NA	2	NA	2	2	NA	NA	NA	NA	NA	NA	NA	NA	NA	NA	NA	2	NA	2	2	NA	NA	NA	NA	NA	NA	NA	NA	NA	NA	0	2	0	2
2511412973	10	13	14	12	13	14	6	5	7	NA	2	2	NA	NA	NA	10	13	14	12	13	14	5	4	6	NA	1	1	NA	NA	NA	23	29	31	20	34	23	21	14	28	NA	7	5	NA	NA	NA	23	29	31	20
2511412974	21	21	22	22	20	23	11	5	8	NA	NA	NA	NA	NA	NA	21	21	22	22	20	23	11	5	8	NA	NA	NA	NA	NA	NA	118	106	92	70	126	124	79	52	81	NA	NA	NA	NA	NA	NA	118	106	92	70
2511412975	6	3	NA	2	2	3	2	NA	NA	NA	NA	NA	NA	NA	NA	6	3	NA	2	2	3	2	NA	NA	NA	NA	NA	NA	NA	NA	7	3	NA	2	2	3	2	NA	NA	NA	NA	NA	NA	NA	NA	7	3	0	2
2511412976	8	9	11	8	8	11	4	3	4	NA	NA	NA	NA	NA	NA	8	9	11	8	8	11	3	2	3	NA	NA	NA	NA	NA	NA	13	12	12	10	9	11	5	5	5	NA	NA	NA	NA	NA	NA	13	12	12	10
2511412978	3	2	4	3	7	8	2	3	2	NA	NA	NA	NA	NA	NA	2	2	3	3	7	7	2	3	2	NA	NA	NA	NA	NA	NA	3	4	5	3	7	9	2	3	2	NA	NA	NA	NA	NA	NA	2	4	3	3
2511412987	NA	NA	3	NA	NA	3	NA	NA	NA	NA	NA	NA	NA	NA	NA	NA	NA	3	NA	NA	3	NA	NA	NA	NA	NA	NA	NA	NA	NA	NA	NA	3	NA	NA	3	NA	NA	NA	NA	NA	NA	NA	NA	NA	0	0	3	0
2511412988	11	15	12	9	12	12	NA	2	3	NA	NA	NA	NA	NA	NA	11	15	12	9	12	12	NA	2	3	NA	NA	NA	NA	NA	NA	15	23	17	14	18	18	NA	2	4	NA	NA	NA	NA	NA	NA	15	23	17	14
2511412990	NA	2	2	3	NA	NA	NA	NA	NA	NA	NA	NA	NA	NA	NA	NA	2	2	3	NA	NA	NA	NA	NA	NA	NA	NA	NA	NA	NA	NA	2	3	4	NA	NA	NA	NA	NA	NA	NA	NA	NA	NA	NA	0	2	3	4
2511412991	NA	NA	3	NA	NA	NA	NA	NA	NA	NA	NA	NA	NA	NA	NA	NA	NA	2	NA	NA	NA	NA	NA	NA	NA	NA	NA	NA	NA	NA	NA	NA	4	NA	NA	NA	NA	NA	NA	NA	NA	NA	NA	NA	NA	0	0	2	0
2511412995	6	6	5	NA	NA	NA	2	2	3	NA	NA	NA	NA	NA	NA	6	6	5	NA	NA	NA	2	2	3	NA	NA	NA	NA	NA	NA	8	6	5	NA	NA	NA	2	2	3	NA	NA	NA	NA	NA	NA	8	6	5	0
2511412998	5	4	2	2	NA	NA	NA	NA	NA	NA	NA	NA	NA	NA	NA	5	4	2	2	NA	NA	NA	NA	NA	NA	NA	NA	NA	NA	NA	5	4	2	2	NA	NA	NA	NA	NA	NA	NA	NA	NA	NA	NA	5	4	2	2
2511413001	3	3	2	NA	3	4	NA	NA	NA	NA	NA	NA	NA	NA	NA	3	3	2	NA	3	4	NA	NA	NA	NA	NA	NA	NA	NA	NA	6	5	2	NA	3	6	NA	NA	NA	NA	NA	NA	NA	NA	NA	6	5	2	0
2511413002	NA	2	3	3	NA	2	NA	NA	NA	NA	NA	NA	NA	NA	NA	NA	2	3	3	NA	2	NA	NA	NA	NA	NA	NA	NA	NA	NA	NA	2	3	3	NA	2	NA	NA	NA	NA	NA	NA	NA	NA	NA	0	2	3	3
2511413006	NA	2	2	NA	NA	3	NA	NA	NA	NA	NA	NA	NA	NA	NA	NA	2	2	NA	NA	3	NA	NA	NA	NA	NA	NA	NA	NA	NA	NA	3	2	NA	NA	5	NA	NA	NA	NA	NA	NA	NA	NA	NA	0	3	2	0
2511413007	19	11	9	10	13	14	NA	3	3	NA	NA	NA	NA	NA	NA	19	11	9	10	13	14	NA	3	3	NA	NA	NA	NA	NA	NA	21	12	10	12	16	17	NA	4	4	NA	NA	NA	NA	NA	NA	21	12	10	12
2511413008	4	8	5	14	12	6	NA	NA	NA	NA	NA	NA	NA	NA	NA	4	8	5	14	12	6	NA	NA	NA	NA	NA	NA	NA	NA	NA	4	8	5	20	16	9	NA	NA	NA	NA	NA	NA	NA	NA	NA	4	8	5	20
2511413017	NA	5	4	2	NA	4	NA	NA	NA	NA	NA	NA	NA	NA	NA	NA	5	4	2	NA	4	NA	NA	NA	NA	NA	NA	NA	NA	NA	NA	5	4	2	NA	4	NA	NA	NA	NA	NA	NA	NA	NA	NA	0	5	4	2
2511413018	2	NA	4	3	2	2	NA	NA	NA	NA	NA	NA	NA	NA	NA	2	NA	4	3	2	2	NA	NA	NA	NA	NA	NA	NA	NA	NA	2	NA	4	3	2	2	NA	NA	NA	NA	NA	NA	NA	NA	NA	2	0	4	3
2511413019	10	8	8	5	8	5	NA	NA	3	NA	NA	NA	NA	NA	NA	10	8	8	5	8	5	NA	NA	3	NA	NA	NA	NA	NA	NA	12	10	9	5	9	5	NA	NA	3	NA	NA	NA	NA	NA	NA	12	10	9	5
2511413026	2	NA	NA	NA	3	NA	NA	NA	NA	NA	NA	NA	NA	NA	NA	2	NA	NA	NA	3	NA	NA	NA	NA	NA	NA	NA	NA	NA	NA	2	NA	NA	NA	4	NA	NA	NA	NA	NA	NA	NA	NA	NA	NA	2	0	0	0
2511413028	NA	2	2	2	NA	NA	NA	NA	NA	NA	NA	NA	NA	NA	NA	NA	2	2	2	NA	NA	NA	NA	NA	NA	NA	NA	NA	NA	NA	NA	2	2	2	NA	NA	NA	NA	NA	NA	NA	NA	NA	NA	NA	0	2	2	2
2511413032	NA	NA	2	NA	NA	NA	NA	NA	NA	NA	NA	NA	NA	NA	NA	NA	NA	2	NA	NA	NA	NA	NA	NA	NA	NA	NA	NA	NA	NA	NA	NA	2	NA	NA	NA	NA	NA	NA	NA	NA	NA	NA	NA	NA	0	0	2	0
2511413034	NA	NA	NA	NA	NA	2	NA	NA	NA	NA	NA	NA	NA	NA	NA	NA	NA	NA	NA	NA	2	NA	NA	NA	NA	NA	NA	NA	NA	NA	NA	NA	NA	NA	NA	2	NA	NA	NA	NA	NA	NA	NA	NA	NA	0	0	0	0
2511413043	NA	2	NA	NA	NA	NA	NA	NA	NA	NA	NA	NA	NA	NA	NA	NA	1	NA	NA	NA	NA	NA	NA	NA	NA	NA	NA	NA	NA	NA	NA	4	NA	NA	NA	NA	NA	NA	NA	NA	NA	NA	NA	NA	NA	0	1	0	0
2511413044	NA	NA	NA	2	2	NA	NA	NA	NA	NA	NA	NA	NA	NA	NA	NA	NA	NA	2	2	NA	NA	NA	NA	NA	NA	NA	NA	NA	NA	NA	NA	NA	2	3	NA	NA	NA	NA	NA	NA	NA	NA	NA	NA	0	0	0	2
2511413046	5	6	5	4	3	4	NA	NA	NA	NA	NA	NA	NA	NA	NA	5	6	5	4	3	4	NA	NA	NA	NA	NA	NA	NA	NA	NA	11	9	5	6	6	4	NA	NA	NA	NA	NA	NA	NA	NA	NA	11	9	5	6
2511413051	4	6	4	4	3	3	NA	NA	NA	NA	NA	NA	NA	NA	NA	4	6	4	4	3	3	NA	NA	NA	NA	NA	NA	NA	NA	NA	4	6	7	4	3	3	NA	NA	NA	NA	NA	NA	NA	NA	NA	4	6	7	4
2511413054	4	6	3	2	4	NA	NA	NA	NA	NA	NA	NA	NA	NA	NA	4	6	3	2	4	NA	NA	NA	NA	NA	NA	NA	NA	NA	NA	4	6	3	2	4	NA	NA	NA	NA	NA	NA	NA	NA	NA	NA	4	6	3	2
2511413058	NA	3	3	NA	2	NA	NA	NA	NA	NA	NA	NA	NA	NA	NA	NA	3	3	NA	2	NA	NA	NA	NA	NA	NA	NA	NA	NA	NA	NA	3	4	NA	2	NA	NA	NA	NA	NA	NA	NA	NA	NA	NA	0	3	4	0
2511413064	5	5	2	4	5	5	NA	NA	NA	NA	NA	NA	NA	NA	NA	5	5	2	4	5	5	NA	NA	NA	NA	NA	NA	NA	NA	NA	7	5	2	4	6	5	NA	NA	NA	NA	NA	NA	NA	NA	NA	7	5	2	4
2511413071	2	5	3	2	2	3	2	NA	NA	NA	NA	NA	NA	NA	NA	2	5	3	2	2	3	2	NA	NA	NA	NA	NA	NA	NA	NA	3	5	3	3	3	3	2	NA	NA	NA	NA	NA	NA	NA	NA	3	5	3	3
2511413072	NA	2	NA	2	4	NA	NA	NA	NA	NA	NA	NA	NA	NA	NA	NA	2	NA	2	4	NA	NA	NA	NA	NA	NA	NA	NA	NA	NA	NA	2	NA	2	4	NA	NA	NA	NA	NA	NA	NA	NA	NA	NA	0	2	0	2
2511413074	NA	2	NA	2	NA	NA	NA	NA	NA	NA	NA	NA	NA	NA	NA	NA	2	NA	2	NA	NA	NA	NA	NA	NA	NA	NA	NA	NA	NA	NA	3	NA	2	NA	NA	NA	NA	NA	NA	NA	NA	NA	NA	NA	0	3	0	2
2511413076	2	2	2	NA	2	2	NA	NA	2	2	NA	NA	NA	NA	2	NA	1	NA	NA	NA	NA	NA	NA	NA	NA	NA	NA	NA	NA	NA	5	3	6	NA	5	3	NA	NA	4	4	NA	NA	NA	NA	12	0	1	0	0
2511413079	NA	NA	NA	NA	NA	2	NA	NA	NA	NA	NA	NA	NA	NA	NA	NA	NA	NA	NA	NA	2	NA	NA	NA	NA	NA	NA	NA	NA	NA	NA	NA	NA	NA	NA	2	NA	NA	NA	NA	NA	NA	NA	NA	NA	0	0	0	0
2511413088	2	NA	NA	NA	NA	NA	NA	NA	NA	NA	NA	NA	NA	NA	NA	2	NA	NA	NA	NA	NA	NA	NA	NA	NA	NA	NA	NA	NA	NA	2	NA	NA	NA	NA	NA	NA	NA	NA	NA	NA	NA	NA	NA	NA	2	0	0	0
2511413090	3	2	NA	3	NA	NA	NA	NA	NA	NA	NA	NA	NA	NA	NA	3	2	NA	3	NA	NA	NA	NA	NA	NA	NA	NA	NA	NA	NA	3	2	NA	3	NA	NA	NA	NA	NA	NA	NA	NA	NA	NA	NA	3	2	0	3
2511413094	2	4	3	4	6	NA	NA	NA	NA	NA	NA	NA	NA	NA	NA	2	4	3	4	6	NA	NA	NA	NA	NA	NA	NA	NA	NA	NA	3	5	3	4	8	NA	NA	NA	NA	NA	NA	NA	NA	NA	NA	3	5	3	4
2511413101	NA	NA	2	5	NA	NA	NA	NA	NA	NA	NA	NA	NA	NA	NA	NA	NA	2	5	NA	NA	NA	NA	NA	NA	NA	NA	NA	NA	NA	NA	NA	2	7	NA	NA	NA	NA	NA	NA	NA	NA	NA	NA	NA	0	0	2	7
2511413106	NA	NA	NA	NA	NA	2	NA	NA	NA	NA	NA	NA	NA	NA	NA	NA	NA	NA	NA	NA	2	NA	NA	NA	NA	NA	NA	NA	NA	NA	NA	NA	NA	NA	NA	2	NA	NA	NA	NA	NA	NA	NA	NA	NA	0	0	0	0
2511413110	8	13	9	8	12	10	NA	NA	NA	NA	NA	NA	NA	NA	NA	8	13	9	8	12	10	NA	NA	NA	NA	NA	NA	NA	NA	NA	10	16	12	10	25	12	NA	NA	NA	NA	NA	NA	NA	NA	NA	10	16	12	10
2511413126	NA	NA	NA	NA	NA	2	NA	NA	NA	NA	NA	NA	NA	NA	NA	NA	NA	NA	NA	NA	2	NA	NA	NA	NA	NA	NA	NA	NA	NA	NA	NA	NA	NA	NA	3	NA	NA	NA	NA	NA	NA	NA	NA	NA	0	0	0	0
2511413139	4	9	7	NA	4	2	NA	NA	NA	NA	NA	NA	NA	NA	NA	4	9	7	NA	4	2	NA	NA	NA	NA	NA	NA	NA	NA	NA	4	11	8	NA	4	4	NA	NA	NA	NA	NA	NA	NA	NA	NA	4	11	8	0
2511413146	2	NA	NA	NA	NA	NA	NA	NA	NA	NA	NA	NA	NA	NA	NA	2	NA	NA	NA	NA	NA	NA	NA	NA	NA	NA	NA	NA	NA	NA	2	NA	NA	NA	NA	NA	NA	NA	NA	NA	NA	NA	NA	NA	NA	2	0	0	0
2511413154	5	6	5	2	3	NA	NA	NA	NA	NA	NA	NA	NA	NA	NA	5	6	5	2	3	NA	NA	NA	NA	NA	NA	NA	NA	NA	NA	6	6	7	2	3	NA	NA	NA	NA	NA	NA	NA	NA	NA	NA	6	6	7	2
2511413156	8	11	7	2	NA	NA	NA	3	8	NA	NA	NA	NA	NA	NA	8	11	7	2	NA	NA	NA	3	8	NA	NA	NA	NA	NA	NA	9	15	10	2	NA	NA	NA	3	15	NA	NA	NA	NA	NA	NA	9	15	10	2
2511413157	NA	2	3	NA	NA	NA	NA	NA	NA	NA	NA	NA	NA	NA	NA	NA	2	3	NA	NA	NA	NA	NA	NA	NA	NA	NA	NA	NA	NA	NA	2	3	NA	NA	NA	NA	NA	NA	NA	NA	NA	NA	NA	NA	0	2	3	0
2511413159	2	NA	NA	2	NA	NA	NA	NA	NA	NA	NA	NA	NA	NA	NA	2	NA	NA	2	NA	NA	NA	NA	NA	NA	NA	NA	NA	NA	NA	3	NA	NA	3	NA	NA	NA	NA	NA	NA	NA	NA	NA	NA	NA	3	0	0	3
2511413163	2	NA	NA	NA	NA	NA	NA	NA	NA	NA	NA	NA	NA	NA	NA	2	NA	NA	NA	NA	NA	NA	NA	NA	NA	NA	NA	NA	NA	NA	2	NA	NA	NA	NA	NA	NA	NA	NA	NA	NA	NA	NA	NA	NA	2	0	0	0
2511413164	4	4	3	4	NA	NA	NA	NA	NA	NA	NA	NA	NA	NA	NA	4	4	3	4	NA	NA	NA	NA	NA	NA	NA	NA	NA	NA	NA	4	4	3	4	NA	NA	NA	NA	NA	NA	NA	NA	NA	NA	NA	4	4	3	4
2511413165	3	2	NA	NA	NA	NA	NA	NA	NA	NA	NA	NA	NA	NA	NA	3	2	NA	NA	NA	NA	NA	NA	NA	NA	NA	NA	NA	NA	NA	3	3	NA	NA	NA	NA	NA	NA	NA	NA	NA	NA	NA	NA	NA	3	3	0	0
2511413166	NA	NA	NA	2	NA	NA	NA	NA	NA	NA	NA	NA	NA	NA	NA	NA	NA	NA	2	NA	NA	NA	NA	NA	NA	NA	NA	NA	NA	NA	NA	NA	NA	2	NA	NA	NA	NA	NA	NA	NA	NA	NA	NA	NA	0	0	0	2
2511413176	3	5	2	2	NA	2	NA	NA	NA	NA	NA	NA	NA	NA	NA	3	5	2	2	NA	2	NA	NA	NA	NA	NA	NA	NA	NA	NA	3	7	2	2	NA	2	NA	NA	NA	NA	NA	NA	NA	NA	NA	3	7	2	2
2511413177	4	NA	NA	2	NA	NA	NA	NA	2	2	NA	NA	2	NA	NA	4	NA	NA	2	NA	NA	NA	NA	2	2	NA	NA	2	NA	NA	4	NA	NA	2	NA	NA	NA	NA	2	3	NA	NA	2	NA	NA	4	0	0	2
2511413178	11	8	11	4	6	3	2	NA	3	NA	NA	NA	NA	NA	NA	11	8	11	4	6	3	2	NA	3	NA	NA	NA	NA	NA	NA	13	9	13	5	9	3	3	NA	5	NA	NA	NA	NA	NA	NA	13	9	13	5
2511413179	NA	4	5	4	3	3	NA	NA	NA	NA	NA	NA	NA	NA	NA	NA	4	5	4	3	3	NA	NA	NA	NA	NA	NA	NA	NA	NA	NA	4	6	4	4	3	NA	NA	NA	NA	NA	NA	NA	NA	NA	0	4	6	4
2511413180	2	2	NA	NA	NA	NA	NA	NA	NA	NA	NA	NA	NA	NA	NA	2	2	NA	NA	NA	NA	NA	NA	NA	NA	NA	NA	NA	NA	NA	2	3	NA	NA	NA	NA	NA	NA	NA	NA	NA	NA	NA	NA	NA	2	3	0	0
2511413188	8	10	12	6	6	5	NA	3	3	NA	NA	NA	NA	NA	NA	8	10	12	6	6	5	NA	3	3	NA	NA	NA	NA	NA	NA	9	12	14	6	7	6	NA	4	3	NA	NA	NA	NA	NA	NA	9	12	14	6
2511413196	NA	2	NA	NA	NA	NA	NA	NA	NA	NA	NA	NA	NA	NA	NA	NA	2	NA	NA	NA	NA	NA	NA	NA	NA	NA	NA	NA	NA	NA	NA	2	NA	NA	NA	NA	NA	NA	NA	NA	NA	NA	NA	NA	NA	0	2	0	0
2511413215	NA	NA	NA	2	NA	NA	NA	NA	NA	NA	NA	NA	NA	NA	NA	NA	NA	NA	1	NA	NA	NA	NA	NA	NA	NA	NA	NA	NA	NA	NA	NA	NA	2	NA	NA	NA	NA	NA	NA	NA	NA	NA	NA	NA	0	0	0	1
2511413217	NA	NA	NA	2	NA	NA	NA	NA	NA	NA	NA	NA	NA	NA	NA	NA	NA	NA	2	NA	NA	NA	NA	NA	NA	NA	NA	NA	NA	NA	NA	NA	NA	2	NA	NA	NA	NA	NA	NA	NA	NA	NA	NA	NA	0	0	0	2
2511413218	NA	NA	NA	NA	NA	2	NA	NA	NA	NA	NA	NA	NA	NA	NA	NA	NA	NA	NA	NA	2	NA	NA	NA	NA	NA	NA	NA	NA	NA	NA	NA	NA	NA	NA	3	NA	NA	NA	NA	NA	NA	NA	NA	NA	0	0	0	0
2511413230	10	10	10	8	10	8	6	6	6	NA	NA	NA	NA	NA	NA	10	10	10	8	10	8	6	6	6	NA	NA	NA	NA	NA	NA	19	13	16	14	16	10	8	11	8	NA	NA	NA	NA	NA	NA	19	13	16	14
2511413231	2	4	NA	NA	2	3	NA	NA	NA	NA	NA	NA	NA	NA	NA	2	4	NA	NA	2	3	NA	NA	NA	NA	NA	NA	NA	NA	NA	3	4	NA	NA	2	3	NA	NA	NA	NA	NA	NA	NA	NA	NA	3	4	0	0
2511413233	NA	3	2	NA	3	NA	NA	NA	NA	NA	NA	NA	NA	NA	NA	NA	3	2	NA	3	NA	NA	NA	NA	NA	NA	NA	NA	NA	NA	NA	3	3	NA	3	NA	NA	NA	NA	NA	NA	NA	NA	NA	NA	0	3	3	0
2511413234	5	9	8	8	7	4	NA	NA	4	NA	NA	NA	NA	NA	NA	5	9	8	8	7	4	NA	NA	4	NA	NA	NA	NA	NA	NA	8	12	11	12	10	4	NA	NA	4	NA	NA	NA	NA	NA	NA	8	12	11	12
2511413239	NA	2	3	2	NA	NA	NA	NA	NA	NA	NA	NA	NA	NA	NA	NA	2	3	2	NA	NA	NA	NA	NA	NA	NA	NA	NA	NA	NA	NA	2	3	2	NA	NA	NA	NA	NA	NA	NA	NA	NA	NA	NA	0	2	3	2
2511413243	6	2	NA	2	5	2	3	3	2	NA	NA	NA	NA	NA	NA	6	2	NA	2	5	2	3	3	2	NA	NA	NA	NA	NA	NA	8	2	NA	3	6	3	7	7	8	NA	NA	NA	NA	NA	NA	8	2	0	3
2511413244	NA	2	NA	NA	NA	NA	NA	NA	NA	NA	NA	NA	NA	NA	NA	NA	2	NA	NA	NA	NA	NA	NA	NA	NA	NA	NA	NA	NA	NA	NA	2	NA	NA	NA	NA	NA	NA	NA	NA	NA	NA	NA	NA	NA	0	2	0	0
2511413247	NA	2	3	NA	NA	2	NA	NA	NA	NA	NA	NA	NA	NA	NA	NA	2	3	NA	NA	2	NA	NA	NA	NA	NA	NA	NA	NA	NA	NA	3	3	NA	NA	3	NA	NA	NA	NA	NA	NA	NA	NA	NA	0	3	3	0
2511413249	23	19	20	9	14	17	10	6	9	NA	NA	NA	NA	NA	NA	23	19	20	9	14	17	9	5	8	NA	NA	NA	NA	NA	NA	35	31	39	15	27	27	21	13	21	NA	NA	NA	NA	NA	NA	35	31	39	15
2511413250	9	9	13	9	5	8	5	6	6	NA	NA	NA	NA	NA	2	9	9	13	9	5	8	5	6	6	NA	NA	NA	NA	NA	1	11	12	17	10	9	13	11	19	16	NA	NA	NA	NA	NA	2	11	12	17	10
2511413252	13	12	12	14	12	8	7	5	7	NA	NA	NA	NA	NA	NA	13	12	12	14	12	8	7	5	7	NA	NA	NA	NA	NA	NA	28	14	18	18	19	13	11	8	16	NA	NA	NA	NA	NA	NA	28	14	18	18
2511413253	19	17	14	15	19	10	4	5	5	NA	NA	2	NA	NA	NA	19	17	14	14	19	10	3	4	4	NA	NA	1	NA	NA	NA	28	30	24	20	28	15	7	10	13	NA	NA	4	NA	NA	NA	28	30	24	19
2511413254	2	NA	NA	NA	NA	2	NA	NA	NA	NA	NA	NA	NA	NA	NA	2	NA	NA	NA	NA	2	NA	NA	NA	NA	NA	NA	NA	NA	NA	2	NA	NA	NA	NA	2	NA	NA	NA	NA	NA	NA	NA	NA	NA	2	0	0	0
2511413255	22	26	18	22	27	29	5	4	8	NA	NA	NA	NA	NA	NA	22	26	18	22	27	29	5	4	8	NA	NA	NA	NA	NA	NA	35	33	23	27	54	43	7	4	12	NA	NA	NA	NA	NA	NA	35	33	23	27
2511413257	NA	2	NA	NA	NA	NA	NA	NA	NA	NA	NA	NA	NA	NA	NA	NA	2	NA	NA	NA	NA	NA	NA	NA	NA	NA	NA	NA	NA	NA	NA	2	NA	NA	NA	NA	NA	NA	NA	NA	NA	NA	NA	NA	NA	0	2	0	0
2511413258	7	10	11	9	11	9	NA	NA	6	NA	2	2	2	NA	2	7	10	11	9	11	9	NA	NA	4	NA	NA	NA	NA	NA	NA	9	14	15	10	22	15	NA	NA	15	NA	6	7	5	NA	5	9	14	15	10
2511413259	NA	2	NA	NA	NA	NA	NA	NA	NA	NA	NA	NA	NA	NA	NA	NA	2	NA	NA	NA	NA	NA	NA	NA	NA	NA	NA	NA	NA	NA	NA	4	NA	NA	NA	NA	NA	NA	NA	NA	NA	NA	NA	NA	NA	0	4	0	0
2511413260	NA	NA	NA	2	NA	NA	NA	NA	NA	NA	NA	NA	NA	NA	NA	NA	NA	NA	2	NA	NA	NA	NA	NA	NA	NA	NA	NA	NA	NA	NA	NA	NA	2	NA	NA	NA	NA	NA	NA	NA	NA	NA	NA	NA	0	0	0	2
2511413262	13	17	24	18	20	20	2	NA	5	NA	NA	NA	NA	NA	NA	13	17	24	18	20	20	2	NA	5	NA	NA	NA	NA	NA	NA	20	28	37	29	44	27	3	NA	9	NA	NA	NA	NA	NA	NA	20	28	37	29
2511413263	6	5	6	6	6	8	NA	NA	NA	NA	NA	NA	NA	NA	NA	6	5	6	6	6	8	NA	NA	NA	NA	NA	NA	NA	NA	NA	8	10	11	14	17	12	NA	NA	NA	NA	NA	NA	NA	NA	NA	8	10	11	14
2511413268	NA	5	2	NA	NA	NA	NA	NA	NA	NA	NA	NA	NA	NA	NA	NA	5	2	NA	NA	NA	NA	NA	NA	NA	NA	NA	NA	NA	NA	NA	5	2	NA	NA	NA	NA	NA	NA	NA	NA	NA	NA	NA	NA	0	5	2	0
2511413269	3	2	NA	NA	NA	NA	NA	NA	NA	NA	NA	NA	NA	NA	NA	3	2	NA	NA	NA	NA	NA	NA	NA	NA	NA	NA	NA	NA	NA	3	2	NA	NA	NA	NA	NA	NA	NA	NA	NA	NA	NA	NA	NA	3	2	0	0
2511413270	NA	2	4	NA	NA	NA	NA	NA	NA	NA	NA	NA	NA	NA	NA	NA	2	4	NA	NA	NA	NA	NA	NA	NA	NA	NA	NA	NA	NA	NA	2	4	NA	NA	NA	NA	NA	NA	NA	NA	NA	NA	NA	NA	0	2	4	0
2511413272	2	NA	2	NA	2	NA	NA	NA	NA	NA	NA	NA	NA	NA	NA	2	NA	2	NA	2	NA	NA	NA	NA	NA	NA	NA	NA	NA	NA	3	NA	2	NA	2	NA	NA	NA	NA	NA	NA	NA	NA	NA	NA	3	0	2	0
2511413275	NA	NA	2	2	NA	2	2	NA	NA	NA	NA	NA	NA	NA	NA	NA	NA	2	2	NA	2	1	NA	NA	NA	NA	NA	NA	NA	NA	NA	NA	6	5	NA	4	3	NA	NA	NA	NA	NA	NA	NA	NA	0	0	6	5
2511413276	4	5	4	2	5	3	NA	NA	NA	NA	NA	NA	NA	NA	NA	4	5	4	2	5	3	NA	NA	NA	NA	NA	NA	NA	NA	NA	5	8	5	2	8	6	NA	NA	NA	NA	NA	NA	NA	NA	NA	5	8	5	2
2511413279	28	23	28	22	25	27	6	3	5	NA	NA	NA	NA	NA	NA	28	23	28	22	25	27	6	3	5	NA	NA	NA	NA	NA	NA	95	76	114	60	88	91	12	9	12	NA	NA	NA	NA	NA	NA	95	76	114	60
2511413281	18	20	21	16	17	21	9	5	4	NA	NA	NA	NA	NA	NA	18	20	21	16	17	21	9	5	4	NA	NA	NA	NA	NA	NA	37	38	37	37	42	46	11	7	4	NA	NA	NA	NA	NA	NA	37	38	37	37
2511413282	2	2	4	4	3	2	NA	NA	NA	NA	NA	NA	NA	NA	NA	2	2	4	4	3	2	NA	NA	NA	NA	NA	NA	NA	NA	NA	3	2	4	4	3	2	NA	NA	NA	NA	NA	NA	NA	NA	NA	3	2	4	4
2511413285	NA	2	NA	2	NA	NA	NA	NA	NA	NA	NA	NA	NA	NA	NA	NA	2	NA	2	NA	NA	NA	NA	NA	NA	NA	NA	NA	NA	NA	NA	2	NA	2	NA	NA	NA	NA	NA	NA	NA	NA	NA	NA	NA	0	2	0	2
2511413286	2	NA	NA	NA	NA	NA	NA	NA	NA	NA	NA	NA	NA	NA	NA	2	NA	NA	NA	NA	NA	NA	NA	NA	NA	NA	NA	NA	NA	NA	2	NA	NA	NA	NA	NA	NA	NA	NA	NA	NA	NA	NA	NA	NA	2	0	0	0
2511413288	9	8	10	6	8	10	4	2	5	NA	NA	NA	NA	NA	NA	9	8	10	6	8	10	4	2	5	NA	NA	NA	NA	NA	NA	18	21	15	7	13	16	5	3	5	NA	NA	NA	NA	NA	NA	18	21	15	7
2511413291	NA	NA	2	NA	NA	NA	NA	NA	NA	NA	NA	NA	NA	NA	NA	NA	NA	2	NA	NA	NA	NA	NA	NA	NA	NA	NA	NA	NA	NA	NA	NA	3	NA	NA	NA	NA	NA	NA	NA	NA	NA	NA	NA	NA	0	0	3	0
2511413292	13	11	13	12	13	14	9	7	8	NA	NA	NA	NA	NA	NA	12	10	11	11	11	12	8	6	8	NA	NA	NA	NA	NA	NA	95	99	102	49	138	99	71	98	61	NA	NA	NA	NA	NA	NA	93	98	99	48
2511413293	NA	3	NA	2	2	NA	NA	NA	NA	NA	NA	NA	NA	NA	NA	NA	3	NA	2	2	NA	NA	NA	NA	NA	NA	NA	NA	NA	NA	NA	3	NA	2	5	NA	NA	NA	NA	NA	NA	NA	NA	NA	NA	0	3	0	2
2511413294	9	14	14	16	12	15	3	2	6	NA	NA	NA	NA	NA	2	9	14	14	16	12	15	3	2	6	NA	NA	NA	NA	NA	2	22	23	23	23	20	30	3	4	7	NA	NA	NA	NA	NA	3	22	23	23	23
2511413296	11	6	8	8	8	5	6	4	6	NA	2	NA	NA	NA	2	7	4	5	4	6	3	5	3	4	NA	NA	NA	NA	NA	NA	24	16	21	18	26	11	31	18	17	NA	4	NA	NA	NA	3	19	13	17	12
2511413297	8	9	10	7	8	8	2	NA	NA	NA	NA	NA	NA	NA	NA	8	9	10	7	8	8	2	NA	NA	NA	NA	NA	NA	NA	NA	9	13	11	7	11	10	3	NA	NA	NA	NA	NA	NA	NA	NA	9	13	11	7
2511413298	12	14	12	12	10	11	4	6	11	NA	NA	NA	NA	NA	NA	12	14	12	12	10	11	4	6	10	NA	NA	NA	NA	NA	NA	20	21	23	17	18	13	4	9	18	NA	NA	NA	NA	NA	NA	20	21	23	17
2511413299	4	3	3	NA	2	NA	NA	2	NA	NA	NA	NA	NA	NA	NA	4	3	3	NA	2	NA	NA	1	NA	NA	NA	NA	NA	NA	NA	4	4	4	NA	4	NA	NA	2	NA	NA	NA	NA	NA	NA	NA	4	4	4	0
2511413300	3	4	4	NA	2	5	NA	NA	NA	NA	NA	NA	NA	NA	NA	3	4	4	NA	2	5	NA	NA	NA	NA	NA	NA	NA	NA	NA	3	4	5	NA	2	7	NA	NA	NA	NA	NA	NA	NA	NA	NA	3	4	5	0
2511413306	NA	NA	NA	NA	NA	NA	NA	2	NA	NA	NA	NA	NA	NA	NA	NA	NA	NA	NA	NA	NA	NA	2	NA	NA	NA	NA	NA	NA	NA	NA	NA	NA	NA	NA	NA	NA	2	NA	NA	NA	NA	NA	NA	NA	0	0	0	0
2511413308	2	2	NA	NA	NA	2	NA	NA	NA	NA	NA	NA	NA	NA	NA	2	2	NA	NA	NA	2	NA	NA	NA	NA	NA	NA	NA	NA	NA	2	2	NA	NA	NA	2	NA	NA	NA	NA	NA	NA	NA	NA	NA	2	2	0	0
2511413325	4	2	3	NA	NA	NA	NA	NA	NA	NA	NA	NA	NA	NA	NA	4	2	3	NA	NA	NA	NA	NA	NA	NA	NA	NA	NA	NA	NA	4	2	3	NA	NA	NA	NA	NA	NA	NA	NA	NA	NA	NA	NA	4	2	3	0
2511413328	NA	2	NA	NA	NA	NA	NA	NA	NA	NA	NA	NA	NA	NA	NA	NA	2	NA	NA	NA	NA	NA	NA	NA	NA	NA	NA	NA	NA	NA	NA	2	NA	NA	NA	NA	NA	NA	NA	NA	NA	NA	NA	NA	NA	0	2	0	0
2511413336	3	NA	3	NA	NA	2	NA	NA	NA	NA	NA	NA	NA	NA	NA	3	NA	3	NA	NA	2	NA	NA	NA	NA	NA	NA	NA	NA	NA	3	NA	3	NA	NA	2	NA	NA	NA	NA	NA	NA	NA	NA	NA	3	0	3	0
2511413338	2	2	2	5	2	NA	NA	NA	NA	NA	NA	NA	NA	NA	NA	2	2	2	5	2	NA	NA	NA	NA	NA	NA	NA	NA	NA	NA	2	2	2	8	2	NA	NA	NA	NA	NA	NA	NA	NA	NA	NA	2	2	2	8
2511413341	18	21	21	24	24	22	12	10	12	2	3	2	2	3	3	18	17	19	22	22	19	8	7	9	NA	NA	NA	NA	NA	NA	35	38	38	32	46	33	21	35	37	21	22	9	4	6	25	35	33	33	29
2511413343	NA	NA	NA	NA	NA	2	NA	NA	NA	NA	NA	NA	NA	NA	NA	NA	NA	NA	NA	NA	2	NA	NA	NA	NA	NA	NA	NA	NA	NA	NA	NA	NA	NA	NA	4	NA	NA	NA	NA	NA	NA	NA	NA	NA	0	0	0	0
2511413345	NA	5	NA	NA	4	6	NA	NA	NA	NA	NA	NA	NA	NA	NA	NA	5	NA	NA	4	6	NA	NA	NA	NA	NA	NA	NA	NA	NA	NA	5	NA	NA	4	8	NA	NA	NA	NA	NA	NA	NA	NA	NA	0	5	0	0
2511413346	NA	2	NA	2	3	2	NA	NA	NA	NA	NA	NA	NA	NA	NA	NA	2	NA	2	3	2	NA	NA	NA	NA	NA	NA	NA	NA	NA	NA	2	NA	3	4	3	NA	NA	NA	NA	NA	NA	NA	NA	NA	0	2	0	3
2511413351	3	3	4	2	NA	5	2	3	3	NA	NA	NA	NA	NA	NA	3	3	4	2	NA	5	2	3	3	NA	NA	NA	NA	NA	NA	3	3	4	2	NA	6	2	4	3	NA	NA	NA	NA	NA	NA	3	3	4	2
2511413352	NA	6	4	3	3	3	NA	NA	NA	NA	NA	NA	NA	NA	NA	NA	6	4	3	3	3	NA	NA	NA	NA	NA	NA	NA	NA	NA	NA	7	6	3	3	3	NA	NA	NA	NA	NA	NA	NA	NA	NA	0	7	6	3
2511413354	11	11	5	3	7	7	NA	NA	NA	NA	NA	NA	NA	NA	NA	11	11	5	3	7	7	NA	NA	NA	NA	NA	NA	NA	NA	NA	13	14	7	3	11	9	NA	NA	NA	NA	NA	NA	NA	NA	NA	13	14	7	3
2511413356	4	7	5	4	8	4	3	3	2	NA	NA	NA	NA	NA	NA	4	7	5	4	8	4	3	3	2	NA	NA	NA	NA	NA	NA	5	7	7	5	12	5	3	4	3	NA	NA	NA	NA	NA	NA	5	7	7	5
2511413359	NA	2	2	NA	3	2	2	2	2	NA	NA	NA	NA	NA	NA	NA	2	2	NA	3	2	2	2	2	NA	NA	NA	NA	NA	NA	NA	2	3	NA	4	2	3	4	3	NA	NA	NA	NA	NA	NA	0	2	3	0
2511413360	8	9	10	5	5	10	2	NA	2	NA	NA	NA	NA	NA	NA	8	9	10	5	5	10	2	NA	2	NA	NA	NA	NA	NA	NA	9	11	13	5	10	13	2	NA	2	NA	NA	NA	NA	NA	NA	9	11	13	5
2511413361	7	6	4	4	2	4	NA	NA	2	NA	NA	NA	NA	NA	NA	7	6	4	4	2	4	NA	NA	2	NA	NA	NA	NA	NA	NA	7	6	4	4	2	5	NA	NA	2	NA	NA	NA	NA	NA	NA	7	6	4	4
2511413362	13	15	17	11	10	10	2	2	2	NA	NA	NA	NA	NA	NA	13	15	17	11	10	10	2	2	2	NA	NA	NA	NA	NA	NA	15	16	22	15	13	11	3	2	2	NA	NA	NA	NA	NA	NA	15	16	22	15
2511413366	2	NA	NA	NA	NA	NA	NA	NA	NA	NA	NA	NA	NA	NA	NA	2	NA	NA	NA	NA	NA	NA	NA	NA	NA	NA	NA	NA	NA	NA	2	NA	NA	NA	NA	NA	NA	NA	NA	NA	NA	NA	NA	NA	NA	2	0	0	0
2511413369	5	5	7	5	8	7	5	2	4	NA	NA	NA	NA	NA	NA	5	5	7	5	8	7	5	2	4	NA	NA	NA	NA	NA	NA	6	6	8	5	9	11	9	4	7	NA	NA	NA	NA	NA	NA	6	6	8	5
2511413370	2	4	4	2	4	3	NA	NA	2	NA	NA	NA	NA	NA	NA	2	4	4	2	4	3	NA	NA	2	NA	NA	NA	NA	NA	NA	3	6	5	4	6	4	NA	NA	2	NA	NA	NA	NA	NA	NA	3	6	5	4
2511413373	9	6	8	7	5	8	2	2	NA	NA	NA	NA	NA	NA	NA	9	6	8	7	5	8	2	2	NA	NA	NA	NA	NA	NA	NA	16	13	8	12	11	13	2	4	NA	NA	NA	NA	NA	NA	NA	16	13	8	12
2511413374	3	5	5	4	5	4	NA	NA	NA	NA	NA	NA	NA	NA	NA	3	5	5	4	5	4	NA	NA	NA	NA	NA	NA	NA	NA	NA	5	10	9	5	6	4	NA	NA	NA	NA	NA	NA	NA	NA	NA	5	10	9	5
2511413375	NA	3	NA	2	2	3	NA	NA	NA	NA	NA	NA	NA	NA	NA	NA	3	NA	2	2	3	NA	NA	NA	NA	NA	NA	NA	NA	NA	NA	3	NA	2	2	3	NA	NA	NA	NA	NA	NA	NA	NA	NA	0	3	0	2
2511413376	3	NA	2	NA	2	2	NA	NA	NA	NA	NA	NA	NA	NA	NA	3	NA	2	NA	2	2	NA	NA	NA	NA	NA	NA	NA	NA	NA	3	NA	2	NA	3	2	NA	NA	NA	NA	NA	NA	NA	NA	NA	3	0	2	0
2511413379	7	6	9	2	8	7	NA	NA	2	NA	NA	NA	NA	NA	NA	7	6	9	2	8	7	NA	NA	2	NA	NA	NA	NA	NA	NA	13	23	14	3	26	22	NA	NA	2	NA	NA	NA	NA	NA	NA	13	23	14	3
2511413380	5	5	6	5	3	4	2	NA	NA	NA	NA	NA	NA	NA	NA	5	5	6	5	3	4	2	NA	NA	NA	NA	NA	NA	NA	NA	5	6	6	8	4	5	3	NA	NA	NA	NA	NA	NA	NA	NA	5	6	6	8
2511413381	4	6	4	4	2	2	NA	NA	NA	NA	NA	NA	NA	NA	NA	4	6	4	4	2	2	NA	NA	NA	NA	NA	NA	NA	NA	NA	4	8	6	5	2	2	NA	NA	NA	NA	NA	NA	NA	NA	NA	4	8	6	5
2511413384	6	4	4	5	4	4	NA	NA	NA	NA	NA	NA	NA	NA	NA	6	3	3	4	3	3	NA	NA	NA	NA	NA	NA	NA	NA	NA	11	5	6	6	6	5	NA	NA	NA	NA	NA	NA	NA	NA	NA	11	4	5	5
2511413385	NA	NA	3	5	NA	2	NA	NA	NA	NA	NA	NA	NA	NA	NA	NA	NA	3	5	NA	2	NA	NA	NA	NA	NA	NA	NA	NA	NA	NA	NA	3	6	NA	2	NA	NA	NA	NA	NA	NA	NA	NA	NA	0	0	3	6
2511413386	3	3	2	3	3	2	2	2	3	NA	NA	NA	NA	NA	NA	3	3	2	3	3	2	2	2	2	NA	NA	NA	NA	NA	NA	3	4	2	4	5	3	4	5	4	NA	NA	NA	NA	NA	NA	3	4	2	4
2511413387	NA	NA	NA	NA	NA	2	NA	NA	NA	NA	NA	NA	NA	NA	NA	NA	NA	NA	NA	NA	2	NA	NA	NA	NA	NA	NA	NA	NA	NA	NA	NA	NA	NA	NA	3	NA	NA	NA	NA	NA	NA	NA	NA	NA	0	0	0	0
2511413388	NA	NA	NA	NA	NA	3	NA	NA	NA	NA	NA	NA	NA	NA	NA	NA	NA	NA	NA	NA	3	NA	NA	NA	NA	NA	NA	NA	NA	NA	NA	NA	NA	NA	NA	3	NA	NA	NA	NA	NA	NA	NA	NA	NA	0	0	0	0
2511413389	NA	NA	NA	NA	NA	2	NA	NA	NA	NA	NA	NA	NA	NA	NA	NA	NA	NA	NA	NA	2	NA	NA	NA	NA	NA	NA	NA	NA	NA	NA	NA	NA	NA	NA	2	NA	NA	NA	NA	NA	NA	NA	NA	NA	0	0	0	0
2511413390	9	11	8	5	6	7	3	3	2	NA	NA	NA	NA	NA	NA	9	11	8	5	6	7	3	3	2	NA	NA	NA	NA	NA	NA	10	14	11	7	10	8	5	3	4	NA	NA	NA	NA	NA	NA	10	14	11	7
2511413391	NA	2	NA	NA	NA	2	NA	NA	NA	NA	NA	NA	NA	NA	NA	NA	2	NA	NA	NA	2	NA	NA	NA	NA	NA	NA	NA	NA	NA	NA	2	NA	NA	NA	2	NA	NA	NA	NA	NA	NA	NA	NA	NA	0	2	0	0
2511413392	10	10	8	5	5	7	NA	NA	NA	NA	NA	NA	NA	NA	NA	10	10	8	5	5	7	NA	NA	NA	NA	NA	NA	NA	NA	NA	17	15	15	10	10	10	NA	NA	NA	NA	NA	NA	NA	NA	NA	17	15	15	10
2511413394	NA	2	NA	NA	NA	NA	NA	NA	2	NA	NA	NA	NA	NA	NA	NA	2	NA	NA	NA	NA	NA	NA	2	NA	NA	NA	NA	NA	NA	NA	2	NA	NA	NA	NA	NA	NA	3	NA	NA	NA	NA	NA	NA	0	2	0	0
2511413395	7	7	4	5	9	6	NA	NA	NA	NA	NA	NA	NA	NA	NA	7	7	4	5	9	6	NA	NA	NA	NA	NA	NA	NA	NA	NA	8	8	4	5	11	6	NA	NA	NA	NA	NA	NA	NA	NA	NA	8	8	4	5
2511413398	NA	NA	NA	5	3	3	NA	NA	NA	NA	NA	NA	NA	NA	NA	NA	NA	NA	5	3	3	NA	NA	NA	NA	NA	NA	NA	NA	NA	NA	NA	NA	6	3	3	NA	NA	NA	NA	NA	NA	NA	NA	NA	0	0	0	6
2511413400	NA	NA	NA	2	2	2	NA	NA	NA	NA	NA	NA	NA	NA	NA	NA	NA	NA	2	2	2	NA	NA	NA	NA	NA	NA	NA	NA	NA	NA	NA	NA	4	3	2	NA	NA	NA	NA	NA	NA	NA	NA	NA	0	0	0	4
2511413401	NA	NA	NA	NA	3	2	NA	NA	NA	NA	NA	NA	NA	NA	NA	NA	NA	NA	NA	3	2	NA	NA	NA	NA	NA	NA	NA	NA	NA	NA	NA	NA	NA	3	2	NA	NA	NA	NA	NA	NA	NA	NA	NA	0	0	0	0
2511413402	NA	NA	NA	NA	2	NA	NA	NA	NA	NA	NA	NA	NA	NA	NA	NA	NA	NA	NA	2	NA	NA	NA	NA	NA	NA	NA	NA	NA	NA	NA	NA	NA	NA	2	NA	NA	NA	NA	NA	NA	NA	NA	NA	NA	0	0	0	0
2511413409	2	4	4	3	4	3	NA	NA	NA	NA	NA	NA	NA	NA	NA	2	4	4	3	4	3	NA	NA	NA	NA	NA	NA	NA	NA	NA	3	5	6	3	5	5	NA	NA	NA	NA	NA	NA	NA	NA	NA	3	5	6	3
2511413410	NA	NA	2	NA	2	2	NA	NA	NA	NA	NA	NA	NA	NA	NA	NA	NA	2	NA	2	2	NA	NA	NA	NA	NA	NA	NA	NA	NA	NA	NA	2	NA	2	2	NA	NA	NA	NA	NA	NA	NA	NA	NA	0	0	2	0
2511413411	11	9	11	7	7	7	6	4	3	NA	NA	NA	NA	NA	NA	11	9	10	7	7	6	6	4	3	NA	NA	NA	NA	NA	NA	15	12	17	8	10	10	7	8	4	NA	NA	NA	NA	NA	NA	15	12	16	8
2511413413	20	16	17	13	17	10	6	2	7	NA	NA	NA	NA	NA	NA	20	16	17	13	17	10	6	2	7	NA	NA	NA	NA	NA	NA	67	64	64	44	72	51	18	5	15	NA	NA	NA	NA	NA	NA	67	64	64	44
2511413414	16	20	18	16	13	16	10	5	9	NA	NA	NA	NA	NA	NA	16	20	18	16	13	16	10	5	9	NA	NA	NA	NA	NA	NA	26	32	22	22	25	27	12	11	10	NA	NA	NA	NA	NA	NA	26	32	22	22
2511413416	9	6	11	8	12	4	5	2	5	NA	NA	NA	NA	NA	NA	9	6	11	8	12	4	5	2	5	NA	NA	NA	NA	NA	NA	11	7	12	9	14	5	7	4	6	NA	NA	NA	NA	NA	NA	11	7	12	9
2511413417	23	21	19	18	17	22	8	6	13	NA	NA	NA	NA	NA	NA	23	21	19	18	17	22	8	6	13	NA	NA	NA	NA	NA	NA	52	46	49	33	44	44	16	16	22	NA	NA	NA	NA	NA	NA	52	46	49	33
2511413418	NA	2	4	NA	4	NA	NA	NA	NA	NA	NA	NA	NA	NA	NA	NA	2	4	NA	4	NA	NA	NA	NA	NA	NA	NA	NA	NA	NA	NA	2	5	NA	5	NA	NA	NA	NA	NA	NA	NA	NA	NA	NA	0	2	5	0
2511413419	NA	NA	NA	NA	2	NA	NA	NA	NA	NA	NA	NA	NA	NA	NA	NA	NA	NA	NA	2	NA	NA	NA	NA	NA	NA	NA	NA	NA	NA	NA	NA	NA	NA	2	NA	NA	NA	NA	NA	NA	NA	NA	NA	NA	0	0	0	0
2511413424	5	NA	2	NA	3	2	NA	NA	NA	NA	NA	NA	NA	NA	NA	5	NA	2	NA	3	2	NA	NA	NA	NA	NA	NA	NA	NA	NA	5	NA	2	NA	5	3	NA	NA	NA	NA	NA	NA	NA	NA	NA	5	0	2	0
2511413425	2	2	NA	2	NA	NA	NA	NA	NA	NA	NA	NA	NA	NA	NA	2	2	NA	2	NA	NA	NA	NA	NA	NA	NA	NA	NA	NA	NA	2	2	NA	2	NA	NA	NA	NA	NA	NA	NA	NA	NA	NA	NA	2	2	0	2
2511413426	NA	NA	2	NA	NA	NA	NA	NA	NA	NA	NA	NA	NA	NA	NA	NA	NA	2	NA	NA	NA	NA	NA	NA	NA	NA	NA	NA	NA	NA	NA	NA	2	NA	NA	NA	NA	NA	NA	NA	NA	NA	NA	NA	NA	0	0	2	0
2511413428	19	19	18	19	20	14	7	6	7	NA	NA	NA	NA	NA	NA	19	19	18	19	20	12	6	5	6	NA	NA	NA	NA	NA	NA	45	46	45	37	50	40	14	17	26	NA	NA	NA	NA	NA	NA	45	46	45	37
2511413430	24	17	22	17	23	22	10	7	13	NA	NA	NA	NA	NA	NA	21	17	22	15	20	20	8	5	11	NA	NA	NA	NA	NA	NA	31	30	33	20	38	34	19	11	34	NA	NA	NA	NA	NA	NA	27	30	33	17
2511413431	3	NA	NA	NA	NA	NA	NA	NA	2	NA	NA	NA	NA	NA	NA	3	NA	NA	NA	NA	NA	NA	NA	2	NA	NA	NA	NA	NA	NA	3	NA	NA	NA	NA	NA	NA	NA	2	NA	NA	NA	NA	NA	NA	3	0	0	0
2511413432	15	17	16	16	12	14	9	8	14	NA	NA	NA	NA	NA	NA	15	17	16	16	12	14	9	8	14	NA	NA	NA	NA	NA	NA	28	29	25	26	21	21	17	28	24	NA	NA	NA	NA	NA	NA	28	29	25	26
2511413435	14	16	20	17	20	18	8	6	5	NA	NA	NA	NA	NA	NA	14	16	20	17	20	18	8	6	5	NA	NA	NA	NA	NA	NA	32	36	51	33	54	32	19	18	12	NA	NA	NA	NA	NA	NA	32	36	51	33
2511413436	NA	2	3	2	NA	NA	NA	NA	NA	NA	NA	NA	NA	NA	NA	NA	2	3	2	NA	NA	NA	NA	NA	NA	NA	NA	NA	NA	NA	NA	2	3	2	NA	NA	NA	NA	NA	NA	NA	NA	NA	NA	NA	0	2	3	2
2511413437	NA	3	NA	NA	3	NA	NA	NA	NA	NA	NA	NA	NA	NA	NA	NA	3	NA	NA	3	NA	NA	NA	NA	NA	NA	NA	NA	NA	NA	NA	3	NA	NA	3	NA	NA	NA	NA	NA	NA	NA	NA	NA	NA	0	3	0	0
2511413441	3	2	NA	NA	3	NA	NA	NA	NA	NA	NA	NA	NA	NA	NA	3	2	NA	NA	3	NA	NA	NA	NA	NA	NA	NA	NA	NA	NA	3	2	NA	NA	3	NA	NA	NA	NA	NA	NA	NA	NA	NA	NA	3	2	0	0
2511413444	2	2	NA	NA	NA	NA	NA	NA	NA	NA	NA	NA	NA	NA	NA	2	2	NA	NA	NA	NA	NA	NA	NA	NA	NA	NA	NA	NA	NA	2	3	NA	NA	NA	NA	NA	NA	NA	NA	NA	NA	NA	NA	NA	2	3	0	0
2511413445	6	4	3	5	3	3	NA	NA	NA	NA	NA	NA	NA	NA	NA	6	4	3	5	3	3	NA	NA	NA	NA	NA	NA	NA	NA	NA	9	5	6	7	4	3	NA	NA	NA	NA	NA	NA	NA	NA	NA	9	5	6	7
2511413449	7	3	2	4	4	NA	2	NA	2	NA	NA	NA	NA	NA	NA	7	3	2	4	4	NA	2	NA	2	NA	NA	NA	NA	NA	NA	7	3	2	4	4	NA	2	NA	2	NA	NA	NA	NA	NA	NA	7	3	2	4
2511413451	5	7	3	4	5	4	NA	2	2	NA	NA	NA	NA	NA	NA	5	7	3	4	5	4	NA	2	2	NA	NA	NA	NA	NA	NA	5	8	4	4	6	5	NA	3	3	NA	NA	NA	NA	NA	NA	5	8	4	4
2511413452	12	11	7	3	8	4	2	2	3	NA	NA	NA	NA	NA	NA	12	11	7	3	8	4	2	2	3	NA	NA	NA	NA	NA	NA	18	15	11	4	11	7	2	2	3	NA	NA	NA	NA	NA	NA	18	15	11	4
2511413453	NA	3	3	NA	NA	NA	NA	NA	NA	NA	NA	NA	NA	NA	NA	NA	3	3	NA	NA	NA	NA	NA	NA	NA	NA	NA	NA	NA	NA	NA	3	3	NA	NA	NA	NA	NA	NA	NA	NA	NA	NA	NA	NA	0	3	3	0
2511413454	3	7	2	5	5	6	NA	NA	2	NA	NA	2	NA	NA	NA	3	7	2	5	5	6	NA	NA	NA	NA	NA	NA	NA	NA	NA	4	8	2	6	5	6	NA	NA	3	NA	NA	2	NA	NA	NA	4	8	2	6
2511413455	3	2	NA	2	4	3	NA	NA	NA	NA	NA	NA	NA	NA	NA	3	2	NA	2	4	3	NA	NA	NA	NA	NA	NA	NA	NA	NA	3	3	NA	2	4	5	NA	NA	NA	NA	NA	NA	NA	NA	NA	3	3	0	2
2511413460	8	10	10	9	5	9	NA	NA	2	NA	NA	NA	NA	NA	NA	8	10	10	9	5	9	NA	NA	2	NA	NA	NA	NA	NA	NA	9	11	11	9	5	9	NA	NA	2	NA	NA	NA	NA	NA	NA	9	11	11	9
2511413461	2	6	3	2	3	5	NA	NA	NA	NA	NA	NA	NA	NA	NA	2	6	3	2	3	5	NA	NA	NA	NA	NA	NA	NA	NA	NA	2	7	4	2	5	7	NA	NA	NA	NA	NA	NA	NA	NA	NA	2	7	4	2
2511413462	4	3	2	2	2	5	NA	NA	NA	NA	NA	NA	NA	NA	NA	4	3	2	2	2	5	NA	NA	NA	NA	NA	NA	NA	NA	NA	4	4	2	2	3	5	NA	NA	NA	NA	NA	NA	NA	NA	NA	4	4	2	2
2511413463	5	3	4	3	2	NA	NA	2	NA	NA	NA	NA	NA	NA	NA	5	3	4	3	2	NA	NA	2	NA	NA	NA	NA	NA	NA	NA	5	3	5	4	2	NA	NA	2	NA	NA	NA	NA	NA	NA	NA	5	3	5	4
2511413464	32	35	31	39	35	38	16	14	21	NA	NA	NA	NA	NA	NA	32	35	31	39	35	38	16	14	21	NA	NA	NA	NA	NA	NA	79	99	80	82	142	86	36	48	76	NA	NA	NA	NA	NA	NA	79	99	80	82
2511413465	10	10	10	5	7	6	4	3	4	NA	NA	NA	NA	NA	NA	10	10	10	5	7	6	4	3	4	NA	NA	NA	NA	NA	NA	10	14	16	6	9	8	6	3	10	NA	NA	NA	NA	NA	NA	10	14	16	6
2511413468	2	4	NA	NA	NA	NA	NA	NA	NA	NA	NA	NA	NA	NA	NA	2	4	NA	NA	NA	NA	NA	NA	NA	NA	NA	NA	NA	NA	NA	2	5	NA	NA	NA	NA	NA	NA	NA	NA	NA	NA	NA	NA	NA	2	5	0	0
2511413473	2	5	5	5	4	5	NA	NA	2	NA	NA	NA	NA	NA	NA	2	5	5	3	4	5	NA	NA	2	NA	NA	NA	NA	NA	NA	2	6	5	5	4	9	NA	NA	2	NA	NA	NA	NA	NA	NA	2	6	5	3
2511413475	4	5	7	5	5	7	NA	NA	NA	NA	NA	NA	NA	NA	NA	4	5	7	5	5	7	NA	NA	NA	NA	NA	NA	NA	NA	NA	4	5	8	5	6	10	NA	NA	NA	NA	NA	NA	NA	NA	NA	4	5	8	5
2511413476	8	7	9	9	9	10	4	3	3	NA	NA	NA	NA	NA	NA	8	7	9	9	9	10	4	3	3	NA	NA	NA	NA	NA	NA	9	10	14	12	17	15	4	4	5	NA	NA	NA	NA	NA	NA	9	10	14	12
2511413477	29	31	36	25	28	25	16	14	18	NA	NA	NA	NA	NA	NA	29	31	36	25	27	25	16	14	18	NA	NA	NA	NA	NA	NA	98	129	115	70	129	83	36	28	52	NA	NA	NA	NA	NA	NA	98	129	115	70
2511413478	17	14	10	14	13	7	4	2	6	NA	NA	NA	NA	NA	NA	17	14	10	14	13	7	4	2	6	NA	NA	NA	NA	NA	NA	28	17	23	19	32	14	6	3	9	NA	NA	NA	NA	NA	NA	28	17	23	19
2511413479	4	7	8	10	4	4	NA	NA	2	2	NA	NA	NA	NA	NA	2	4	4	7	1	1	NA	NA	1	NA	NA	NA	NA	NA	NA	5	10	9	12	6	5	NA	NA	2	2	NA	NA	NA	NA	NA	2	6	4	9
2511413484	2	3	NA	NA	NA	4	NA	NA	NA	NA	NA	NA	NA	NA	NA	2	3	NA	NA	NA	4	NA	NA	NA	NA	NA	NA	NA	NA	NA	2	3	NA	NA	NA	4	NA	NA	NA	NA	NA	NA	NA	NA	NA	2	3	0	0
2511413487	4	4	4	2	5	5	NA	NA	NA	NA	NA	NA	NA	NA	NA	4	4	4	2	5	5	NA	NA	NA	NA	NA	NA	NA	NA	NA	4	6	6	2	7	5	NA	NA	NA	NA	NA	NA	NA	NA	NA	4	6	6	2
2511413490	4	NA	NA	NA	NA	3	NA	NA	NA	NA	NA	NA	NA	NA	NA	4	NA	NA	NA	NA	3	NA	NA	NA	NA	NA	NA	NA	NA	NA	5	NA	NA	NA	NA	3	NA	NA	NA	NA	NA	NA	NA	NA	NA	5	0	0	0
2511413491	7	6	8	5	6	6	3	3	NA	NA	NA	NA	NA	NA	NA	7	6	8	5	6	6	3	3	NA	NA	NA	NA	NA	NA	NA	21	18	29	22	46	33	6	4	NA	NA	NA	NA	NA	NA	NA	21	18	29	22
2511413492	23	23	24	20	24	16	7	10	9	NA	NA	NA	NA	NA	NA	23	23	23	20	24	16	7	10	9	NA	NA	NA	NA	NA	NA	55	66	59	51	64	36	36	44	73	NA	NA	NA	NA	NA	NA	55	66	58	51
2511413493	4	3	5	3	3	NA	NA	NA	NA	NA	NA	NA	NA	NA	NA	4	3	5	3	3	NA	NA	NA	NA	NA	NA	NA	NA	NA	NA	4	4	7	4	3	NA	NA	NA	NA	NA	NA	NA	NA	NA	NA	4	4	7	4
2511413494	6	3	3	4	4	6	NA	NA	NA	NA	NA	NA	NA	NA	NA	6	3	3	4	4	6	NA	NA	NA	NA	NA	NA	NA	NA	NA	18	8	12	10	15	12	NA	NA	NA	NA	NA	NA	NA	NA	NA	18	8	12	10
2511413495	NA	2	NA	NA	NA	NA	NA	NA	NA	NA	NA	NA	NA	NA	NA	NA	2	NA	NA	NA	NA	NA	NA	NA	NA	NA	NA	NA	NA	NA	NA	2	NA	NA	NA	NA	NA	NA	NA	NA	NA	NA	NA	NA	NA	0	2	0	0
2511413497	5	7	6	7	5	5	2	2	3	NA	NA	NA	NA	NA	NA	5	7	6	7	5	5	2	2	3	NA	NA	NA	NA	NA	NA	7	9	11	9	9	7	5	2	7	NA	NA	NA	NA	NA	NA	7	9	11	9
2511413498	6	10	7	4	9	6	NA	2	2	NA	NA	NA	NA	NA	NA	6	10	7	4	9	6	NA	2	2	NA	NA	NA	NA	NA	NA	8	13	9	5	10	7	NA	2	2	NA	NA	NA	NA	NA	NA	8	13	9	5
2511413500	NA	2	3	2	2	2	NA	NA	NA	NA	NA	NA	NA	NA	NA	NA	2	3	2	2	2	NA	NA	NA	NA	NA	NA	NA	NA	NA	NA	2	5	2	2	2	NA	NA	NA	NA	NA	NA	NA	NA	NA	0	2	5	2
2511413501	NA	2	NA	NA	NA	NA	NA	NA	NA	NA	NA	NA	NA	NA	NA	NA	2	NA	NA	NA	NA	NA	NA	NA	NA	NA	NA	NA	NA	NA	NA	2	NA	NA	NA	NA	NA	NA	NA	NA	NA	NA	NA	NA	NA	0	2	0	0
2511413502	8	14	10	17	15	9	2	NA	2	NA	NA	NA	NA	NA	NA	8	14	10	17	15	9	2	NA	2	NA	NA	NA	NA	NA	NA	9	16	10	18	16	11	2	NA	2	NA	NA	NA	NA	NA	NA	9	16	10	18
2511413506	NA	2	NA	NA	NA	NA	NA	NA	NA	NA	NA	NA	NA	NA	NA	NA	2	NA	NA	NA	NA	NA	NA	NA	NA	NA	NA	NA	NA	NA	NA	2	NA	NA	NA	NA	NA	NA	NA	NA	NA	NA	NA	NA	NA	0	2	0	0
2511413508	14	25	18	29	25	30	4	2	5	NA	NA	NA	NA	NA	NA	14	25	18	29	25	30	4	2	5	NA	NA	NA	NA	NA	NA	24	39	28	39	51	47	4	3	6	NA	NA	NA	NA	NA	NA	24	39	28	39
2511413510	NA	NA	NA	2	NA	NA	NA	NA	NA	NA	NA	NA	NA	NA	NA	NA	NA	NA	2	NA	NA	NA	NA	NA	NA	NA	NA	NA	NA	NA	NA	NA	NA	2	NA	NA	NA	NA	NA	NA	NA	NA	NA	NA	NA	0	0	0	2
2511413525	4	4	2	4	3	6	NA	NA	NA	NA	NA	NA	NA	NA	NA	4	4	2	4	3	6	NA	NA	NA	NA	NA	NA	NA	NA	NA	5	4	4	6	4	7	NA	NA	NA	NA	NA	NA	NA	NA	NA	5	4	4	6
2511413526	7	8	14	14	12	15	5	3	4	2	NA	NA	NA	NA	NA	7	8	14	14	12	15	4	2	3	1	NA	NA	NA	NA	NA	9	11	22	19	20	20	8	4	5	6	NA	NA	NA	NA	NA	9	11	22	19
2511413527	2	2	NA	2	4	NA	NA	NA	NA	NA	NA	NA	NA	NA	NA	2	2	NA	2	4	NA	NA	NA	NA	NA	NA	NA	NA	NA	NA	2	2	NA	2	4	NA	NA	NA	NA	NA	NA	NA	NA	NA	NA	2	2	0	2
2511413528	3	NA	NA	NA	NA	NA	NA	NA	NA	NA	NA	NA	NA	NA	NA	3	NA	NA	NA	NA	NA	NA	NA	NA	NA	NA	NA	NA	NA	NA	3	NA	NA	NA	NA	NA	NA	NA	NA	NA	NA	NA	NA	NA	NA	3	0	0	0
2511413530	NA	NA	NA	2	NA	NA	NA	NA	NA	NA	NA	NA	NA	NA	NA	NA	NA	NA	2	NA	NA	NA	NA	NA	NA	NA	NA	NA	NA	NA	NA	NA	NA	2	NA	NA	NA	NA	NA	NA	NA	NA	NA	NA	NA	0	0	0	2
2511413534	NA	2	4	NA	NA	NA	NA	NA	2	NA	NA	NA	NA	NA	NA	NA	2	4	NA	NA	NA	NA	NA	2	NA	NA	NA	NA	NA	NA	NA	2	4	NA	NA	NA	NA	NA	2	NA	NA	NA	NA	NA	NA	0	2	4	0
2511413535	10	9	16	11	14	13	7	7	9	NA	NA	NA	NA	NA	NA	10	9	16	11	14	13	7	7	9	NA	NA	NA	NA	NA	NA	13	12	23	12	21	16	8	15	11	NA	NA	NA	NA	NA	NA	13	12	23	12
2511413536	5	3	2	NA	NA	NA	NA	NA	NA	NA	NA	NA	NA	NA	NA	5	3	2	NA	NA	NA	NA	NA	NA	NA	NA	NA	NA	NA	NA	5	3	3	NA	NA	NA	NA	NA	NA	NA	NA	NA	NA	NA	NA	5	3	3	0
2511413538	2	2	2	NA	NA	NA	NA	NA	NA	NA	NA	NA	NA	NA	NA	2	2	2	NA	NA	NA	NA	NA	NA	NA	NA	NA	NA	NA	NA	2	3	3	NA	NA	NA	NA	NA	NA	NA	NA	NA	NA	NA	NA	2	3	3	0
2511413550	2	NA	NA	2	2	NA	NA	NA	NA	NA	NA	NA	NA	NA	NA	2	NA	NA	2	2	NA	NA	NA	NA	NA	NA	NA	NA	NA	NA	3	NA	NA	2	2	NA	NA	NA	NA	NA	NA	NA	NA	NA	NA	3	0	0	2
2511413551	6	5	3	3	5	5	NA	2	NA	NA	NA	NA	NA	NA	NA	6	5	3	3	5	5	NA	2	NA	NA	NA	NA	NA	NA	NA	8	6	5	3	7	5	NA	4	NA	NA	NA	NA	NA	NA	NA	8	6	5	3
2511413553	NA	2	NA	NA	2	NA	NA	NA	NA	NA	NA	NA	NA	NA	NA	NA	2	NA	NA	2	NA	NA	NA	NA	NA	NA	NA	NA	NA	NA	NA	2	NA	NA	2	NA	NA	NA	NA	NA	NA	NA	NA	NA	NA	0	2	0	0
2511413554	3	3	3	3	3	NA	NA	NA	NA	NA	NA	NA	NA	NA	NA	3	3	3	3	3	NA	NA	NA	NA	NA	NA	NA	NA	NA	NA	3	3	4	4	4	NA	NA	NA	NA	NA	NA	NA	NA	NA	NA	3	3	4	4
2511413555	NA	2	NA	NA	2	3	NA	NA	NA	NA	NA	NA	NA	NA	NA	NA	2	NA	NA	2	3	NA	NA	NA	NA	NA	NA	NA	NA	NA	NA	3	NA	NA	2	3	NA	NA	NA	NA	NA	NA	NA	NA	NA	0	3	0	0
2511413556	NA	3	NA	NA	NA	NA	NA	NA	NA	NA	NA	NA	NA	NA	NA	NA	3	NA	NA	NA	NA	NA	NA	NA	NA	NA	NA	NA	NA	NA	NA	3	NA	NA	NA	NA	NA	NA	NA	NA	NA	NA	NA	NA	NA	0	3	0	0
2511413558	8	9	10	11	7	7	3	NA	3	NA	NA	NA	NA	NA	NA	8	9	10	11	7	7	3	NA	3	NA	NA	NA	NA	NA	NA	9	16	15	14	8	10	4	NA	3	NA	NA	NA	NA	NA	NA	9	16	15	14
2511413560	4	3	5	3	5	2	2	2	3	NA	NA	NA	NA	NA	NA	4	3	5	3	5	2	2	2	3	NA	NA	NA	NA	NA	NA	4	4	7	3	8	3	2	3	3	NA	NA	NA	NA	NA	NA	4	4	7	3
2511413561	3	2	5	NA	3	NA	NA	NA	NA	NA	NA	NA	NA	NA	NA	3	2	5	NA	3	NA	NA	NA	NA	NA	NA	NA	NA	NA	NA	6	3	6	NA	4	NA	NA	NA	NA	NA	NA	NA	NA	NA	NA	6	3	6	0
2511413562	2	2	NA	NA	NA	2	NA	NA	NA	NA	NA	NA	NA	NA	NA	2	2	NA	NA	NA	2	NA	NA	NA	NA	NA	NA	NA	NA	NA	2	2	NA	NA	NA	2	NA	NA	NA	NA	NA	NA	NA	NA	NA	2	2	0	0
2511413563	2	5	4	2	3	3	NA	NA	NA	NA	NA	NA	NA	NA	NA	2	5	4	2	3	3	NA	NA	NA	NA	NA	NA	NA	NA	NA	3	6	7	2	5	5	NA	NA	NA	NA	NA	NA	NA	NA	NA	3	6	7	2
2511413564	NA	2	NA	NA	NA	2	NA	NA	NA	NA	NA	NA	NA	NA	NA	NA	2	NA	NA	NA	2	NA	NA	NA	NA	NA	NA	NA	NA	NA	NA	2	NA	NA	NA	2	NA	NA	NA	NA	NA	NA	NA	NA	NA	0	2	0	0
2511413565	7	5	8	7	5	4	NA	2	2	NA	NA	NA	NA	NA	NA	7	5	8	7	5	4	NA	2	2	NA	NA	NA	NA	NA	NA	9	9	11	7	10	5	NA	3	2	NA	NA	NA	NA	NA	NA	9	9	11	7
2511413568	4	5	5	3	5	2	NA	2	NA	NA	NA	NA	NA	NA	NA	4	5	5	3	5	2	NA	2	NA	NA	NA	NA	NA	NA	NA	7	7	6	5	7	3	NA	3	NA	NA	NA	NA	NA	NA	NA	7	7	6	5
2511413569	2	2	2	2	NA	NA	NA	NA	NA	NA	NA	NA	NA	NA	NA	2	2	2	2	NA	NA	NA	NA	NA	NA	NA	NA	NA	NA	NA	2	4	3	2	NA	NA	NA	NA	NA	NA	NA	NA	NA	NA	NA	2	4	3	2
2511413571	6	2	NA	4	2	4	NA	NA	NA	NA	NA	NA	NA	NA	NA	6	2	NA	4	2	4	NA	NA	NA	NA	NA	NA	NA	NA	NA	6	2	NA	4	2	4	NA	NA	NA	NA	NA	NA	NA	NA	NA	6	2	0	4
2511413573	3	6	4	4	NA	3	NA	NA	NA	NA	NA	NA	NA	NA	NA	3	6	4	4	NA	3	NA	NA	NA	NA	NA	NA	NA	NA	NA	3	9	4	6	NA	5	NA	NA	NA	NA	NA	NA	NA	NA	NA	3	9	4	6
2511413574	NA	NA	NA	NA	NA	2	NA	NA	NA	NA	NA	NA	NA	NA	NA	NA	NA	NA	NA	NA	2	NA	NA	NA	NA	NA	NA	NA	NA	NA	NA	NA	NA	NA	NA	2	NA	NA	NA	NA	NA	NA	NA	NA	NA	0	0	0	0
2511413576	NA	NA	NA	4	4	4	NA	NA	NA	NA	NA	NA	NA	NA	NA	NA	NA	NA	4	4	4	NA	NA	NA	NA	NA	NA	NA	NA	NA	NA	NA	NA	4	8	8	NA	NA	NA	NA	NA	NA	NA	NA	NA	0	0	0	4
2511413577	2	NA	NA	NA	NA	3	NA	NA	2	NA	NA	NA	NA	NA	NA	2	NA	NA	NA	NA	3	NA	NA	2	NA	NA	NA	NA	NA	NA	2	NA	NA	NA	NA	3	NA	NA	3	NA	NA	NA	NA	NA	NA	2	0	0	0
2511413578	NA	2	NA	NA	2	2	NA	NA	NA	NA	NA	NA	NA	NA	NA	NA	2	NA	NA	2	2	NA	NA	NA	NA	NA	NA	NA	NA	NA	NA	4	NA	NA	2	3	NA	NA	NA	NA	NA	NA	NA	NA	NA	0	4	0	0
2511413581	3	2	NA	3	5	2	NA	NA	NA	NA	NA	NA	NA	NA	NA	3	2	NA	3	5	2	NA	NA	NA	NA	NA	NA	NA	NA	NA	6	6	NA	4	11	3	NA	NA	NA	NA	NA	NA	NA	NA	NA	6	6	0	4
2511413583	NA	2	NA	2	NA	2	NA	NA	NA	NA	NA	NA	NA	NA	NA	NA	2	NA	2	NA	2	NA	NA	NA	NA	NA	NA	NA	NA	NA	NA	2	NA	2	NA	2	NA	NA	NA	NA	NA	NA	NA	NA	NA	0	2	0	2
2511413584	NA	2	NA	NA	NA	NA	NA	NA	NA	NA	NA	NA	NA	NA	NA	NA	2	NA	NA	NA	NA	NA	NA	NA	NA	NA	NA	NA	NA	NA	NA	3	NA	NA	NA	NA	NA	NA	NA	NA	NA	NA	NA	NA	NA	0	3	0	0
2511413586	NA	NA	NA	NA	NA	NA	NA	NA	2	NA	NA	NA	NA	NA	2	NA	NA	NA	NA	NA	NA	NA	NA	2	NA	NA	NA	NA	NA	2	NA	NA	NA	NA	NA	NA	NA	NA	2	NA	NA	NA	NA	NA	3	0	0	0	0
2511413593	NA	NA	2	NA	NA	NA	NA	NA	NA	NA	NA	NA	NA	NA	NA	NA	NA	1	NA	NA	NA	NA	NA	NA	NA	NA	NA	NA	NA	NA	NA	NA	2	NA	NA	NA	NA	NA	NA	NA	NA	NA	NA	NA	NA	0	0	1	0
2511413594	2	5	5	2	4	NA	NA	NA	NA	NA	NA	NA	NA	NA	NA	2	5	5	2	4	NA	NA	NA	NA	NA	NA	NA	NA	NA	NA	2	8	5	2	5	NA	NA	NA	NA	NA	NA	NA	NA	NA	NA	2	8	5	2
2511413599	NA	NA	NA	2	NA	NA	NA	NA	NA	NA	NA	NA	NA	NA	NA	NA	NA	NA	2	NA	NA	NA	NA	NA	NA	NA	NA	NA	NA	NA	NA	NA	NA	2	NA	NA	NA	NA	NA	NA	NA	NA	NA	NA	NA	0	0	0	2
2511413603	7	9	8	13	10	12	3	NA	5	NA	NA	NA	NA	NA	NA	7	9	8	13	10	12	3	NA	5	NA	NA	NA	NA	NA	NA	12	16	19	16	18	18	7	NA	10	NA	NA	NA	NA	NA	NA	12	16	19	16
2511413617	11	10	10	7	7	6	NA	NA	2	NA	NA	NA	NA	NA	NA	11	10	10	7	7	6	NA	NA	2	NA	NA	NA	NA	NA	NA	34	31	25	9	10	11	NA	NA	2	NA	NA	NA	NA	NA	NA	34	31	25	9
2511413623	NA	2	NA	NA	NA	2	NA	NA	NA	NA	NA	NA	NA	NA	NA	NA	2	NA	NA	NA	2	NA	NA	NA	NA	NA	NA	NA	NA	NA	NA	2	NA	NA	NA	2	NA	NA	NA	NA	NA	NA	NA	NA	NA	0	2	0	0
2511413624	5	7	6	4	4	6	NA	NA	NA	NA	NA	NA	NA	NA	NA	5	7	6	4	4	6	NA	NA	NA	NA	NA	NA	NA	NA	NA	6	12	14	4	6	13	NA	NA	NA	NA	NA	NA	NA	NA	NA	6	12	14	4
2511413625	2	NA	3	2	NA	2	NA	NA	NA	NA	NA	NA	NA	NA	NA	2	NA	3	2	NA	2	NA	NA	NA	NA	NA	NA	NA	NA	NA	2	NA	3	3	NA	2	NA	NA	NA	NA	NA	NA	NA	NA	NA	2	0	3	3
2511413630	NA	2	NA	2	2	3	NA	NA	NA	NA	NA	NA	NA	NA	NA	NA	2	NA	2	2	3	NA	NA	NA	NA	NA	NA	NA	NA	NA	NA	2	NA	2	2	4	NA	NA	NA	NA	NA	NA	NA	NA	NA	0	2	0	2
2511413631	NA	NA	NA	NA	2	NA	NA	NA	NA	NA	NA	NA	NA	NA	NA	NA	NA	NA	NA	2	NA	NA	NA	NA	NA	NA	NA	NA	NA	NA	NA	NA	NA	NA	2	NA	NA	NA	NA	NA	NA	NA	NA	NA	NA	0	0	0	0
2511413635	NA	NA	NA	3	3	3	NA	NA	NA	NA	NA	NA	NA	NA	NA	NA	NA	NA	3	3	3	NA	NA	NA	NA	NA	NA	NA	NA	NA	NA	NA	NA	4	4	3	NA	NA	NA	NA	NA	NA	NA	NA	NA	0	0	0	4
2511413636	5	NA	2	2	2	4	NA	NA	NA	NA	NA	NA	NA	NA	NA	1	NA	NA	NA	NA	NA	NA	NA	NA	NA	NA	NA	NA	NA	NA	6	NA	3	2	4	4	NA	NA	NA	NA	NA	NA	NA	NA	NA	1	0	0	0
2511413638	3	NA	4	NA	NA	NA	NA	NA	NA	NA	NA	NA	NA	NA	NA	3	NA	4	NA	NA	NA	NA	NA	NA	NA	NA	NA	NA	NA	NA	6	NA	4	NA	NA	NA	NA	NA	NA	NA	NA	NA	NA	NA	NA	6	0	4	0
2511413639	NA	NA	NA	4	3	NA	NA	NA	NA	NA	NA	NA	NA	NA	NA	NA	NA	NA	4	3	NA	NA	NA	NA	NA	NA	NA	NA	NA	NA	NA	NA	NA	5	3	NA	NA	NA	NA	NA	NA	NA	NA	NA	NA	0	0	0	5
2511413647	3	NA	2	2	3	3	NA	NA	NA	NA	NA	NA	NA	NA	NA	3	NA	2	2	3	3	NA	NA	NA	NA	NA	NA	NA	NA	NA	3	NA	2	2	4	4	NA	NA	NA	NA	NA	NA	NA	NA	NA	3	0	2	2
2511413648	10	9	12	4	6	7	2	3	NA	NA	NA	NA	NA	NA	NA	10	9	12	4	6	7	2	3	NA	NA	NA	NA	NA	NA	NA	16	21	22	4	9	12	3	6	NA	NA	NA	NA	NA	NA	NA	16	21	22	4
2511413652	NA	NA	NA	NA	2	NA	NA	NA	NA	NA	NA	NA	NA	NA	NA	NA	NA	NA	NA	2	NA	NA	NA	NA	NA	NA	NA	NA	NA	NA	NA	NA	NA	NA	2	NA	NA	NA	NA	NA	NA	NA	NA	NA	NA	0	0	0	0
2511413655	7	4	7	5	2	5	NA	NA	NA	NA	NA	NA	NA	NA	NA	7	4	7	5	2	5	NA	NA	NA	NA	NA	NA	NA	NA	NA	12	4	11	7	6	7	NA	NA	NA	NA	NA	NA	NA	NA	NA	12	4	11	7
2511413656	4	4	5	NA	2	2	NA	NA	NA	NA	NA	NA	NA	NA	NA	4	4	5	NA	2	2	NA	NA	NA	NA	NA	NA	NA	NA	NA	5	8	9	NA	7	4	NA	NA	NA	NA	NA	NA	NA	NA	NA	5	8	9	0
2511413657	2	NA	NA	NA	NA	NA	NA	NA	NA	NA	NA	NA	NA	NA	NA	2	NA	NA	NA	NA	NA	NA	NA	NA	NA	NA	NA	NA	NA	NA	2	NA	NA	NA	NA	NA	NA	NA	NA	NA	NA	NA	NA	NA	NA	2	0	0	0
2511413668	4	2	NA	3	2	NA	NA	NA	NA	NA	NA	NA	NA	NA	NA	4	2	NA	3	2	NA	NA	NA	NA	NA	NA	NA	NA	NA	NA	5	2	NA	3	2	NA	NA	NA	NA	NA	NA	NA	NA	NA	NA	5	2	0	3
2511413670	12	6	7	7	10	13	3	4	4	NA	NA	NA	NA	NA	NA	12	6	7	7	10	13	3	4	4	NA	NA	NA	NA	NA	NA	18	7	12	12	16	15	4	6	5	NA	NA	NA	NA	NA	NA	18	7	12	12
2511413671	2	3	6	3	2	3	NA	NA	NA	NA	NA	NA	NA	NA	NA	2	3	6	3	2	3	NA	NA	NA	NA	NA	NA	NA	NA	NA	2	4	6	3	3	4	NA	NA	NA	NA	NA	NA	NA	NA	NA	2	4	6	3
2511413673	NA	2	NA	NA	NA	NA	NA	NA	NA	NA	NA	NA	NA	NA	NA	NA	2	NA	NA	NA	NA	NA	NA	NA	NA	NA	NA	NA	NA	NA	NA	3	NA	NA	NA	NA	NA	NA	NA	NA	NA	NA	NA	NA	NA	0	3	0	0
2511413674	6	6	8	7	5	3	NA	NA	2	NA	NA	NA	NA	NA	NA	5	5	7	6	5	3	NA	NA	1	NA	NA	NA	NA	NA	NA	6	10	10	8	5	4	NA	NA	2	NA	NA	NA	NA	NA	NA	5	8	9	7
2511413675	NA	NA	NA	NA	2	NA	NA	NA	NA	NA	NA	NA	NA	NA	NA	NA	NA	NA	NA	2	NA	NA	NA	NA	NA	NA	NA	NA	NA	NA	NA	NA	NA	NA	3	NA	NA	NA	NA	NA	NA	NA	NA	NA	NA	0	0	0	0
2511413676	NA	NA	NA	NA	2	NA	NA	NA	NA	NA	NA	NA	NA	NA	NA	NA	NA	NA	NA	2	NA	NA	NA	NA	NA	NA	NA	NA	NA	NA	NA	NA	NA	NA	2	NA	NA	NA	NA	NA	NA	NA	NA	NA	NA	0	0	0	0
2511413678	4	2	5	4	7	7	2	2	NA	NA	NA	NA	NA	NA	NA	4	2	5	4	7	7	2	2	NA	NA	NA	NA	NA	NA	NA	5	2	5	5	10	9	2	2	NA	NA	NA	NA	NA	NA	NA	5	2	5	5
2511413679	3	2	NA	NA	2	4	NA	NA	NA	NA	NA	NA	NA	NA	NA	3	2	NA	NA	2	4	NA	NA	NA	NA	NA	NA	NA	NA	NA	4	2	NA	NA	2	5	NA	NA	NA	NA	NA	NA	NA	NA	NA	4	2	0	0
2511413680	30	31	38	34	37	40	19	17	23	NA	NA	NA	NA	NA	NA	30	31	38	34	37	39	18	16	22	NA	NA	NA	NA	NA	NA	88	112	122	93	183	152	81	76	82	NA	NA	NA	NA	NA	NA	88	112	122	93
2511413681	NA	2	NA	NA	NA	NA	NA	NA	NA	NA	NA	NA	NA	NA	NA	NA	2	NA	NA	NA	NA	NA	NA	NA	NA	NA	NA	NA	NA	NA	NA	2	NA	NA	NA	NA	NA	NA	NA	NA	NA	NA	NA	NA	NA	0	2	0	0
2511413684	4	6	6	8	4	3	NA	NA	3	2	2	NA	NA	NA	NA	4	4	6	8	2	3	NA	NA	2	NA	NA	NA	NA	NA	NA	4	7	6	11	4	4	NA	NA	3	4	3	NA	NA	NA	NA	4	5	6	11
2511413688	7	4	5	7	9	7	2	2	2	NA	NA	NA	NA	NA	NA	7	4	5	7	9	7	2	2	2	NA	NA	NA	NA	NA	NA	7	7	7	10	15	14	2	3	3	NA	NA	NA	NA	NA	NA	7	7	7	10
2511413690	2	NA	2	7	6	2	NA	NA	NA	NA	NA	NA	NA	NA	NA	2	NA	2	7	6	2	NA	NA	NA	NA	NA	NA	NA	NA	NA	2	NA	2	9	8	2	NA	NA	NA	NA	NA	NA	NA	NA	NA	2	0	2	9
2511413691	NA	NA	NA	2	2	NA	NA	NA	NA	NA	NA	NA	NA	NA	NA	NA	NA	NA	2	2	NA	NA	NA	NA	NA	NA	NA	NA	NA	NA	NA	NA	NA	2	2	NA	NA	NA	NA	NA	NA	NA	NA	NA	NA	0	0	0	2
2511413692	NA	NA	NA	NA	4	2	NA	NA	NA	NA	NA	NA	NA	NA	NA	NA	NA	NA	NA	4	2	NA	NA	NA	NA	NA	NA	NA	NA	NA	NA	NA	NA	NA	4	2	NA	NA	NA	NA	NA	NA	NA	NA	NA	0	0	0	0
2511413693	4	NA	3	9	9	15	NA	NA	NA	NA	NA	NA	NA	NA	NA	4	NA	3	9	9	15	NA	NA	NA	NA	NA	NA	NA	NA	NA	4	NA	3	11	11	17	NA	NA	NA	NA	NA	NA	NA	NA	NA	4	0	3	11
2511413694	15	14	14	14	17	18	7	6	9	NA	NA	NA	NA	NA	NA	15	14	14	14	17	18	7	6	9	NA	NA	NA	NA	NA	NA	61	72	50	46	101	75	24	23	41	NA	NA	NA	NA	NA	NA	61	72	50	46
2511413695	4	7	4	3	3	5	NA	NA	NA	NA	NA	NA	NA	NA	NA	4	7	4	3	3	5	NA	NA	NA	NA	NA	NA	NA	NA	NA	4	11	5	3	4	9	NA	NA	NA	NA	NA	NA	NA	NA	NA	4	11	5	3
2511413698	2	NA	NA	NA	2	2	NA	NA	NA	NA	NA	NA	NA	NA	NA	2	NA	NA	NA	2	2	NA	NA	NA	NA	NA	NA	NA	NA	NA	2	NA	NA	NA	2	2	NA	NA	NA	NA	NA	NA	NA	NA	NA	2	0	0	0
2511413700	3	2	2	2	NA	3	NA	NA	NA	NA	NA	NA	NA	NA	NA	3	2	2	2	NA	3	NA	NA	NA	NA	NA	NA	NA	NA	NA	3	2	2	2	NA	3	NA	NA	NA	NA	NA	NA	NA	NA	NA	3	2	2	2
2511413701	13	11	11	9	12	11	5	5	5	NA	NA	NA	NA	NA	NA	13	11	11	9	12	11	5	5	5	NA	NA	NA	NA	NA	NA	17	25	20	10	23	15	12	7	10	NA	NA	NA	NA	NA	NA	17	25	20	10
2511413702	NA	NA	NA	NA	NA	2	NA	NA	NA	NA	NA	NA	NA	NA	NA	NA	NA	NA	NA	NA	2	NA	NA	NA	NA	NA	NA	NA	NA	NA	NA	NA	NA	NA	NA	2	NA	NA	NA	NA	NA	NA	NA	NA	NA	0	0	0	0
2511413705	2	2	2	2	NA	NA	NA	NA	NA	NA	NA	NA	NA	NA	NA	2	2	2	2	NA	NA	NA	NA	NA	NA	NA	NA	NA	NA	NA	2	2	2	2	NA	NA	NA	NA	NA	NA	NA	NA	NA	NA	NA	2	2	2	2
2511413706	NA	2	3	NA	NA	NA	NA	NA	NA	NA	NA	NA	NA	NA	NA	NA	2	3	NA	NA	NA	NA	NA	NA	NA	NA	NA	NA	NA	NA	NA	2	3	NA	NA	NA	NA	NA	NA	NA	NA	NA	NA	NA	NA	0	2	3	0
2511413707	9	6	11	7	7	4	NA	NA	NA	NA	NA	NA	NA	NA	NA	9	6	11	7	7	4	NA	NA	NA	NA	NA	NA	NA	NA	NA	12	12	15	9	11	6	NA	NA	NA	NA	NA	NA	NA	NA	NA	12	12	15	9
2511413708	24	28	32	22	26	23	9	7	9	NA	NA	NA	NA	NA	NA	24	28	32	22	26	23	9	7	9	NA	NA	NA	NA	NA	NA	47	69	75	49	93	49	11	13	15	NA	NA	NA	NA	NA	NA	47	69	75	49
2511413709	2	NA	NA	3	NA	NA	NA	NA	NA	NA	NA	NA	NA	NA	NA	2	NA	NA	3	NA	NA	NA	NA	NA	NA	NA	NA	NA	NA	NA	2	NA	NA	3	NA	NA	NA	NA	NA	NA	NA	NA	NA	NA	NA	2	0	0	3
2511413711	2	NA	NA	NA	NA	NA	NA	NA	NA	NA	NA	NA	NA	NA	NA	2	NA	NA	NA	NA	NA	NA	NA	NA	NA	NA	NA	NA	NA	NA	2	NA	NA	NA	NA	NA	NA	NA	NA	NA	NA	NA	NA	NA	NA	2	0	0	0
2511413712	8	13	14	11	15	13	4	NA	4	NA	NA	NA	NA	NA	NA	8	13	14	11	15	13	4	NA	4	NA	NA	NA	NA	NA	NA	13	21	35	22	33	18	5	NA	7	NA	NA	NA	NA	NA	NA	13	21	35	22
2511413713	3	3	3	3	4	6	NA	NA	3	NA	NA	NA	NA	NA	NA	3	3	2	3	4	6	NA	NA	3	NA	NA	NA	NA	NA	NA	3	4	3	3	5	8	NA	NA	4	NA	NA	NA	NA	NA	NA	3	4	2	3
2511413714	3	5	9	9	8	4	NA	2	NA	NA	NA	NA	NA	NA	NA	3	5	9	9	8	4	NA	2	NA	NA	NA	NA	NA	NA	NA	3	5	9	10	8	4	NA	2	NA	NA	NA	NA	NA	NA	NA	3	5	9	10
2511413715	2	2	NA	2	2	NA	NA	2	NA	NA	NA	NA	NA	NA	NA	2	2	NA	2	2	NA	NA	2	NA	NA	NA	NA	NA	NA	NA	3	2	NA	3	2	NA	NA	2	NA	NA	NA	NA	NA	NA	NA	3	2	0	3
2511413717	NA	NA	NA	NA	NA	NA	NA	NA	NA	NA	2	NA	NA	NA	2	NA	NA	NA	NA	NA	NA	NA	NA	NA	NA	2	NA	NA	NA	2	NA	NA	NA	NA	NA	NA	NA	NA	NA	NA	4	NA	NA	NA	2	0	0	0	0
2511413721	5	3	4	5	5	8	NA	NA	2	NA	NA	NA	NA	NA	NA	5	3	4	5	5	8	NA	NA	2	NA	NA	NA	NA	NA	NA	5	3	4	6	7	9	NA	NA	2	NA	NA	NA	NA	NA	NA	5	3	4	6
2511413722	7	7	7	5	7	9	3	2	NA	NA	NA	NA	NA	NA	NA	7	7	7	5	7	9	3	2	NA	NA	NA	NA	NA	NA	NA	26	19	20	10	22	16	4	5	NA	NA	NA	NA	NA	NA	NA	26	19	20	10
2511413723	2	3	NA	2	NA	NA	NA	NA	NA	NA	NA	NA	NA	NA	NA	2	3	NA	2	NA	NA	NA	NA	NA	NA	NA	NA	NA	NA	NA	2	3	NA	3	NA	NA	NA	NA	NA	NA	NA	NA	NA	NA	NA	2	3	0	3
2511413724	2	NA	NA	NA	3	NA	NA	NA	NA	NA	NA	NA	NA	NA	NA	2	NA	NA	NA	3	NA	NA	NA	NA	NA	NA	NA	NA	NA	NA	2	NA	NA	NA	4	NA	NA	NA	NA	NA	NA	NA	NA	NA	NA	2	0	0	0
2511413725	3	3	3	2	3	NA	NA	NA	NA	NA	NA	NA	NA	NA	NA	3	3	3	2	3	NA	NA	NA	NA	NA	NA	NA	NA	NA	NA	3	3	4	4	4	NA	NA	NA	NA	NA	NA	NA	NA	NA	NA	3	3	4	4
2511413728	NA	NA	NA	NA	NA	NA	NA	NA	2	NA	NA	NA	NA	NA	NA	NA	NA	NA	NA	NA	NA	NA	NA	2	NA	NA	NA	NA	NA	NA	NA	NA	NA	NA	NA	NA	NA	NA	2	NA	NA	NA	NA	NA	NA	0	0	0	0
2511413730	8	6	7	9	11	11	4	3	3	NA	NA	NA	NA	NA	NA	8	6	7	9	11	11	4	3	3	NA	NA	NA	NA	NA	NA	12	9	8	14	20	18	4	4	4	NA	NA	NA	NA	NA	NA	12	9	8	14
2511413731	9	11	8	8	9	9	2	NA	2	NA	NA	NA	NA	NA	NA	9	11	8	8	9	9	2	NA	2	NA	NA	NA	NA	NA	NA	11	13	11	10	15	12	2	NA	2	NA	NA	NA	NA	NA	NA	11	13	11	10
2511413734	2	NA	NA	2	NA	2	NA	NA	NA	NA	NA	NA	NA	NA	NA	2	NA	NA	2	NA	2	NA	NA	NA	NA	NA	NA	NA	NA	NA	3	NA	NA	2	NA	2	NA	NA	NA	NA	NA	NA	NA	NA	NA	3	0	0	2
2511413735	3	NA	NA	2	NA	NA	NA	NA	NA	NA	NA	NA	NA	NA	NA	3	NA	NA	2	NA	NA	NA	NA	NA	NA	NA	NA	NA	NA	NA	3	NA	NA	2	NA	NA	NA	NA	NA	NA	NA	NA	NA	NA	NA	3	0	0	2
2511413736	NA	NA	NA	3	4	2	NA	NA	NA	NA	NA	NA	NA	NA	NA	NA	NA	NA	3	4	2	NA	NA	NA	NA	NA	NA	NA	NA	NA	NA	NA	NA	3	4	2	NA	NA	NA	NA	NA	NA	NA	NA	NA	0	0	0	3
2511413740	5	7	6	7	3	7	2	3	NA	NA	NA	NA	NA	NA	NA	5	7	6	6	3	7	2	2	NA	NA	NA	NA	NA	NA	NA	5	12	8	10	9	10	3	5	NA	NA	NA	NA	NA	NA	NA	5	12	8	8
2511413744	3	NA	5	2	NA	3	NA	NA	NA	NA	NA	NA	NA	NA	NA	3	NA	5	2	NA	3	NA	NA	NA	NA	NA	NA	NA	NA	NA	3	NA	5	2	NA	3	NA	NA	NA	NA	NA	NA	NA	NA	NA	3	0	5	2
2511413745	4	8	9	6	5	9	NA	NA	NA	NA	NA	NA	NA	NA	NA	4	8	8	6	5	9	NA	NA	NA	NA	NA	NA	NA	NA	NA	7	17	17	6	15	17	NA	NA	NA	NA	NA	NA	NA	NA	NA	7	17	16	6
2511413746	3	NA	NA	3	4	2	NA	NA	NA	NA	NA	NA	NA	NA	NA	3	NA	NA	3	4	2	NA	NA	NA	NA	NA	NA	NA	NA	NA	3	NA	NA	3	5	2	NA	NA	NA	NA	NA	NA	NA	NA	NA	3	0	0	3
2511413749	2	2	4	3	4	2	NA	NA	NA	NA	NA	NA	NA	NA	NA	2	2	4	3	4	2	NA	NA	NA	NA	NA	NA	NA	NA	NA	2	3	4	4	5	2	NA	NA	NA	NA	NA	NA	NA	NA	NA	2	3	4	4
2511413756	NA	NA	2	NA	NA	NA	NA	NA	NA	NA	NA	NA	NA	NA	NA	NA	NA	2	NA	NA	NA	NA	NA	NA	NA	NA	NA	NA	NA	NA	NA	NA	2	NA	NA	NA	NA	NA	NA	NA	NA	NA	NA	NA	NA	0	0	2	0
2511413763	2	6	5	4	NA	6	NA	NA	NA	NA	NA	NA	NA	NA	NA	2	6	5	4	NA	6	NA	NA	NA	NA	NA	NA	NA	NA	NA	2	6	5	4	NA	6	NA	NA	NA	NA	NA	NA	NA	NA	NA	2	6	5	4
2511413764	2	5	6	5	NA	NA	NA	NA	NA	NA	NA	NA	NA	NA	NA	2	5	6	5	NA	NA	NA	NA	NA	NA	NA	NA	NA	NA	NA	2	5	6	5	NA	NA	NA	NA	NA	NA	NA	NA	NA	NA	NA	2	5	6	5
2511413765	38	36	36	32	31	27	21	14	17	NA	NA	NA	NA	NA	NA	38	36	35	32	31	27	21	14	17	NA	NA	NA	NA	NA	NA	69	81	72	49	69	44	43	25	25	NA	NA	NA	NA	NA	NA	69	81	71	49
2511413768	NA	NA	NA	NA	NA	NA	6	5	6	2	2	2	2	NA	2	NA	NA	NA	NA	NA	NA	4	3	4	NA	NA	NA	NA	NA	NA	NA	NA	NA	NA	NA	NA	11	18	11	5	3	3	6	NA	3	0	0	0	0
2511413772	3	5	3	3	NA	NA	NA	NA	NA	NA	NA	NA	NA	NA	NA	3	5	3	3	NA	NA	NA	NA	NA	NA	NA	NA	NA	NA	NA	3	7	4	3	NA	NA	NA	NA	NA	NA	NA	NA	NA	NA	NA	3	7	4	3
2511413778	NA	NA	NA	2	NA	NA	NA	NA	NA	NA	NA	NA	NA	NA	NA	NA	NA	NA	2	NA	NA	NA	NA	NA	NA	NA	NA	NA	NA	NA	NA	NA	NA	2	NA	NA	NA	NA	NA	NA	NA	NA	NA	NA	NA	0	0	0	2
2511413779	2	NA	2	3	NA	NA	NA	NA	NA	NA	NA	NA	NA	NA	NA	2	NA	2	3	NA	NA	NA	NA	NA	NA	NA	NA	NA	NA	NA	2	NA	2	5	NA	NA	NA	NA	NA	NA	NA	NA	NA	NA	NA	2	0	2	5
2511413781	2	NA	NA	4	NA	4	NA	NA	NA	NA	NA	NA	NA	NA	NA	2	NA	NA	3	NA	4	NA	NA	NA	NA	NA	NA	NA	NA	NA	2	NA	NA	4	NA	4	NA	NA	NA	NA	NA	NA	NA	NA	NA	2	0	0	3
2511413787	3	6	8	6	3	5	NA	NA	3	NA	NA	NA	NA	NA	NA	3	6	8	6	2	5	NA	NA	3	NA	NA	NA	NA	NA	NA	3	7	8	7	3	5	NA	NA	4	NA	NA	NA	NA	NA	NA	3	7	8	7
2511413788	17	17	18	15	13	10	5	2	9	4	NA	NA	NA	2	NA	17	14	16	15	11	8	4	2	7	1	NA	NA	NA	NA	NA	22	30	33	22	19	17	9	4	22	5	NA	NA	NA	3	NA	22	26	29	22
2511413789	20	23	26	22	18	24	8	7	10	NA	NA	NA	NA	NA	NA	20	23	26	22	18	24	8	7	10	NA	NA	NA	NA	NA	NA	45	50	52	36	44	39	14	17	26	NA	NA	NA	NA	NA	NA	45	50	52	36
2511413790	2	3	3	NA	NA	NA	NA	NA	NA	NA	NA	NA	NA	NA	NA	2	3	3	NA	NA	NA	NA	NA	NA	NA	NA	NA	NA	NA	NA	2	4	3	NA	NA	NA	NA	NA	NA	NA	NA	NA	NA	NA	NA	2	4	3	0
2511413792	5	4	3	3	3	3	NA	NA	NA	NA	NA	NA	NA	NA	NA	5	4	3	3	3	3	NA	NA	NA	NA	NA	NA	NA	NA	NA	5	4	3	3	3	3	NA	NA	NA	NA	NA	NA	NA	NA	NA	5	4	3	3
2511413794	21	19	22	25	19	23	13	7	11	NA	NA	NA	NA	NA	NA	21	19	22	25	19	23	13	7	11	NA	NA	NA	NA	NA	NA	49	30	45	39	48	38	24	18	35	NA	NA	NA	NA	NA	NA	49	30	45	39
2511413795	10	9	9	9	9	10	3	2	3	NA	NA	NA	NA	NA	NA	10	9	9	9	9	10	2	2	2	NA	NA	NA	NA	NA	NA	43	36	42	39	44	61	10	14	9	NA	NA	NA	NA	NA	NA	43	36	42	39
2511413796	NA	NA	3	2	2	2	NA	NA	NA	NA	NA	NA	NA	NA	NA	NA	NA	3	2	2	2	NA	NA	NA	NA	NA	NA	NA	NA	NA	NA	NA	3	2	3	3	NA	NA	NA	NA	NA	NA	NA	NA	NA	0	0	3	2
2511413798	2	NA	NA	NA	NA	NA	NA	NA	NA	NA	NA	NA	NA	NA	NA	2	NA	NA	NA	NA	NA	NA	NA	NA	NA	NA	NA	NA	NA	NA	3	NA	NA	NA	NA	NA	NA	NA	NA	NA	NA	NA	NA	NA	NA	3	0	0	0
2511413799	6	7	6	7	7	3	4	3	3	NA	NA	NA	NA	NA	NA	6	7	6	7	7	3	4	3	3	NA	NA	NA	NA	NA	NA	12	9	7	13	11	6	5	3	3	NA	NA	NA	NA	NA	NA	12	9	7	13
2511413800	NA	2	2	3	NA	NA	NA	NA	NA	NA	NA	NA	NA	NA	NA	NA	2	2	3	NA	NA	NA	NA	NA	NA	NA	NA	NA	NA	NA	NA	3	2	3	NA	NA	NA	NA	NA	NA	NA	NA	NA	NA	NA	0	3	2	3
2511413802	5	3	3	3	NA	2	NA	NA	NA	NA	NA	NA	NA	NA	NA	5	3	3	3	NA	2	NA	NA	NA	NA	NA	NA	NA	NA	NA	5	3	3	4	NA	2	NA	NA	NA	NA	NA	NA	NA	NA	NA	5	3	3	4
2511413811	NA	NA	3	NA	NA	NA	NA	NA	NA	NA	NA	NA	NA	NA	NA	NA	NA	3	NA	NA	NA	NA	NA	NA	NA	NA	NA	NA	NA	NA	NA	NA	3	NA	NA	NA	NA	NA	NA	NA	NA	NA	NA	NA	NA	0	0	3	0
2511413813	2	3	3	5	4	NA	NA	NA	NA	NA	NA	NA	NA	NA	NA	2	3	3	5	4	NA	NA	NA	NA	NA	NA	NA	NA	NA	NA	2	3	3	5	4	NA	NA	NA	NA	NA	NA	NA	NA	NA	NA	2	3	3	5
2511413818	10	13	13	7	7	7	NA	NA	3	NA	NA	NA	NA	NA	NA	10	13	13	7	7	7	NA	NA	3	NA	NA	NA	NA	NA	NA	19	24	21	10	13	13	NA	NA	3	NA	NA	NA	NA	NA	NA	19	24	21	10
2511413821	2	2	5	NA	NA	NA	NA	NA	NA	NA	NA	NA	NA	NA	NA	2	2	5	NA	NA	NA	NA	NA	NA	NA	NA	NA	NA	NA	NA	3	4	7	NA	NA	NA	NA	NA	NA	NA	NA	NA	NA	NA	NA	3	4	7	0
2511413824	2	NA	NA	NA	NA	3	NA	NA	NA	NA	NA	NA	NA	NA	NA	2	NA	NA	NA	NA	3	NA	NA	NA	NA	NA	NA	NA	NA	NA	2	NA	NA	NA	NA	3	NA	NA	NA	NA	NA	NA	NA	NA	NA	2	0	0	0
2511413825	NA	2	NA	NA	NA	NA	2	NA	2	NA	NA	NA	NA	NA	NA	NA	2	NA	NA	NA	NA	2	NA	2	NA	NA	NA	NA	NA	NA	NA	2	NA	NA	NA	NA	2	NA	2	NA	NA	NA	NA	NA	NA	0	2	0	0
2511413826	3	4	NA	NA	3	NA	NA	NA	NA	NA	NA	NA	NA	NA	NA	3	4	NA	NA	3	NA	NA	NA	NA	NA	NA	NA	NA	NA	NA	3	5	NA	NA	3	NA	NA	NA	NA	NA	NA	NA	NA	NA	NA	3	5	0	0
2511413827	5	9	6	6	5	6	4	NA	2	NA	NA	NA	NA	NA	NA	5	9	6	6	5	6	4	NA	2	NA	NA	NA	NA	NA	NA	6	9	10	7	5	6	4	NA	2	NA	NA	NA	NA	NA	NA	6	9	10	7
2511413830	2	2	NA	2	3	NA	NA	NA	NA	NA	NA	NA	NA	NA	NA	2	2	NA	2	3	NA	NA	NA	NA	NA	NA	NA	NA	NA	NA	2	2	NA	2	3	NA	NA	NA	NA	NA	NA	NA	NA	NA	NA	2	2	0	2
2511413831	10	12	9	5	6	7	NA	NA	NA	NA	NA	NA	NA	NA	NA	10	12	9	5	6	7	NA	NA	NA	NA	NA	NA	NA	NA	NA	12	17	12	5	7	8	NA	NA	NA	NA	NA	NA	NA	NA	NA	12	17	12	5
2511413833	2	5	2	3	4	4	NA	NA	NA	NA	NA	NA	NA	NA	NA	2	5	2	3	4	4	NA	NA	NA	NA	NA	NA	NA	NA	NA	2	6	2	5	5	5	NA	NA	NA	NA	NA	NA	NA	NA	NA	2	6	2	5
2511413834	7	10	7	5	2	7	NA	NA	2	NA	NA	NA	NA	NA	NA	7	10	7	5	2	7	NA	NA	2	NA	NA	NA	NA	NA	NA	7	14	8	5	5	8	NA	NA	2	NA	NA	NA	NA	NA	NA	7	14	8	5
2511413835	2	4	4	4	4	2	NA	NA	NA	NA	NA	NA	NA	NA	NA	2	4	4	4	4	2	NA	NA	NA	NA	NA	NA	NA	NA	NA	2	6	5	4	7	3	NA	NA	NA	NA	NA	NA	NA	NA	NA	2	6	5	4
2511413836	11	6	6	5	7	5	NA	NA	NA	NA	NA	NA	2	NA	NA	11	6	6	5	7	5	NA	NA	NA	NA	NA	NA	1	NA	NA	15	10	8	6	9	5	NA	NA	NA	NA	NA	NA	3	NA	NA	15	10	8	6
2511413837	4	3	5	NA	NA	3	NA	NA	NA	NA	NA	NA	NA	NA	NA	2	2	3	NA	NA	1	NA	NA	NA	NA	NA	NA	NA	NA	NA	4	3	6	NA	NA	5	NA	NA	NA	NA	NA	NA	NA	NA	NA	2	2	3	0
2511413838	5	6	5	5	5	4	NA	NA	NA	NA	NA	NA	NA	NA	NA	5	6	5	5	5	4	NA	NA	NA	NA	NA	NA	NA	NA	NA	8	11	8	6	9	7	NA	NA	NA	NA	NA	NA	NA	NA	NA	8	11	8	6
2511413840	2	4	4	3	NA	3	NA	NA	NA	NA	NA	NA	NA	NA	NA	2	4	4	3	NA	3	NA	NA	NA	NA	NA	NA	NA	NA	NA	2	4	4	3	NA	3	NA	NA	NA	NA	NA	NA	NA	NA	NA	2	4	4	3
2511413841	17	9	6	10	8	9	NA	NA	5	NA	NA	NA	NA	NA	NA	17	9	6	10	8	9	NA	NA	5	NA	NA	NA	NA	NA	NA	21	12	7	11	12	12	NA	NA	7	NA	NA	NA	NA	NA	NA	21	12	7	11
2511413842	4	5	4	4	NA	NA	NA	NA	NA	NA	NA	NA	NA	NA	NA	4	5	4	4	NA	NA	NA	NA	NA	NA	NA	NA	NA	NA	NA	4	6	4	5	NA	NA	NA	NA	NA	NA	NA	NA	NA	NA	NA	4	6	4	5
2511413843	2	NA	NA	NA	3	NA	NA	NA	NA	NA	NA	NA	NA	NA	NA	2	NA	NA	NA	3	NA	NA	NA	NA	NA	NA	NA	NA	NA	NA	2	NA	NA	NA	3	NA	NA	NA	NA	NA	NA	NA	NA	NA	NA	2	0	0	0
2511413846	NA	3	2	NA	2	4	NA	NA	NA	NA	NA	NA	NA	NA	NA	NA	3	2	NA	2	4	NA	NA	NA	NA	NA	NA	NA	NA	NA	NA	3	2	NA	2	4	NA	NA	NA	NA	NA	NA	NA	NA	NA	0	3	2	0
2511413851	2	3	3	NA	2	2	NA	NA	NA	NA	NA	NA	NA	NA	NA	2	3	3	NA	2	2	NA	NA	NA	NA	NA	NA	NA	NA	NA	2	4	5	NA	2	2	NA	NA	NA	NA	NA	NA	NA	NA	NA	2	4	5	0
2511413856	14	7	9	8	12	11	4	6	6	NA	NA	NA	NA	NA	NA	14	7	9	8	12	11	3	5	5	NA	NA	NA	NA	NA	NA	21	16	17	13	44	17	7	18	16	NA	NA	NA	NA	NA	NA	21	16	17	13
2511413866	12	11	15	10	5	5	NA	NA	4	NA	NA	NA	NA	NA	NA	12	11	15	10	5	5	NA	NA	4	NA	NA	NA	NA	NA	NA	16	15	23	11	8	6	NA	NA	4	NA	NA	NA	NA	NA	NA	16	15	23	11
2511413867	16	16	15	14	12	11	NA	2	4	NA	NA	NA	NA	NA	NA	16	16	15	14	12	11	NA	2	4	NA	NA	NA	NA	NA	NA	25	20	25	17	17	15	NA	3	6	NA	NA	NA	NA	NA	NA	25	20	25	17
2511413869	5	2	3	2	3	3	NA	NA	NA	NA	NA	NA	NA	NA	NA	5	2	3	2	3	3	NA	NA	NA	NA	NA	NA	NA	NA	NA	5	2	3	2	3	3	NA	NA	NA	NA	NA	NA	NA	NA	NA	5	2	3	2
2511413873	NA	3	NA	3	3	2	NA	NA	2	NA	NA	NA	NA	NA	NA	NA	3	NA	3	3	2	NA	NA	2	NA	NA	NA	NA	NA	NA	NA	3	NA	3	3	3	NA	NA	2	NA	NA	NA	NA	NA	NA	0	3	0	3
2511413874	2	NA	3	3	4	3	NA	NA	NA	NA	NA	NA	NA	NA	NA	2	NA	3	3	4	3	NA	NA	NA	NA	NA	NA	NA	NA	NA	4	NA	3	4	6	3	NA	NA	NA	NA	NA	NA	NA	NA	NA	4	0	3	4
2511413878	11	14	11	6	9	12	2	NA	NA	NA	NA	NA	NA	NA	NA	11	14	11	6	9	12	2	NA	NA	NA	NA	NA	NA	NA	NA	15	20	18	8	12	17	2	NA	NA	NA	NA	NA	NA	NA	NA	15	20	18	8
2511413879	NA	NA	2	NA	NA	NA	NA	NA	NA	NA	NA	NA	NA	NA	NA	NA	NA	2	NA	NA	NA	NA	NA	NA	NA	NA	NA	NA	NA	NA	NA	NA	2	NA	NA	NA	NA	NA	NA	NA	NA	NA	NA	NA	NA	0	0	2	0
2511413880	NA	6	2	7	5	4	NA	NA	NA	NA	NA	NA	NA	NA	NA	NA	6	2	7	5	4	NA	NA	NA	NA	NA	NA	NA	NA	NA	NA	8	2	8	5	4	NA	NA	NA	NA	NA	NA	NA	NA	NA	0	8	2	8
2511413881	NA	NA	NA	NA	3	2	NA	NA	NA	NA	NA	NA	NA	NA	NA	NA	NA	NA	NA	3	2	NA	NA	NA	NA	NA	NA	NA	NA	NA	NA	NA	NA	NA	3	2	NA	NA	NA	NA	NA	NA	NA	NA	NA	0	0	0	0
2511413882	2	6	9	6	5	5	NA	3	4	NA	NA	2	NA	NA	NA	2	6	9	6	5	5	NA	3	2	NA	NA	NA	NA	NA	NA	4	8	10	6	7	7	NA	4	4	NA	NA	2	NA	NA	NA	4	8	10	6
2511413884	NA	NA	NA	NA	NA	NA	NA	NA	NA	2	NA	NA	NA	NA	NA	NA	NA	NA	NA	NA	NA	NA	NA	NA	2	NA	NA	NA	NA	NA	NA	NA	NA	NA	NA	NA	NA	NA	NA	2	NA	NA	NA	NA	NA	0	0	0	0
2511413887	2	NA	NA	2	2	NA	NA	NA	NA	NA	NA	NA	NA	NA	NA	2	NA	NA	2	2	NA	NA	NA	NA	NA	NA	NA	NA	NA	NA	2	NA	NA	2	2	NA	NA	NA	NA	NA	NA	NA	NA	NA	NA	2	0	0	2
2511413890	3	6	5	3	4	4	NA	NA	NA	NA	NA	NA	NA	NA	NA	1	5	3	2	3	2	NA	NA	NA	NA	NA	NA	NA	NA	NA	3	7	6	3	6	6	NA	NA	NA	NA	NA	NA	NA	NA	NA	1	6	3	2
2511413898	3	5	8	NA	4	2	NA	NA	NA	NA	NA	NA	NA	NA	NA	3	5	8	NA	4	2	NA	NA	NA	NA	NA	NA	NA	NA	NA	3	6	8	NA	5	2	NA	NA	NA	NA	NA	NA	NA	NA	NA	3	6	8	0
2511413900	2	2	2	NA	3	NA	NA	NA	NA	NA	NA	NA	NA	NA	NA	2	2	2	NA	3	NA	NA	NA	NA	NA	NA	NA	NA	NA	NA	3	3	3	NA	3	NA	NA	NA	NA	NA	NA	NA	NA	NA	NA	3	3	3	0
2511413905	2	NA	NA	NA	NA	NA	NA	NA	NA	NA	NA	NA	NA	NA	NA	2	NA	NA	NA	NA	NA	NA	NA	NA	NA	NA	NA	NA	NA	NA	2	NA	NA	NA	NA	NA	NA	NA	NA	NA	NA	NA	NA	NA	NA	2	0	0	0
2511413906	3	3	2	4	5	4	NA	NA	2	NA	NA	NA	NA	NA	NA	3	3	2	4	5	4	NA	NA	2	NA	NA	NA	NA	NA	NA	5	3	2	5	6	4	NA	NA	2	NA	NA	NA	NA	NA	NA	5	3	2	5
2511413907	7	11	9	7	7	5	2	NA	2	NA	NA	NA	NA	NA	NA	7	11	9	7	7	5	2	NA	2	NA	NA	NA	NA	NA	NA	8	16	9	14	11	8	5	NA	4	NA	NA	NA	NA	NA	NA	8	16	9	14
2511413912	NA	NA	NA	4	NA	NA	NA	NA	NA	NA	NA	NA	NA	NA	NA	NA	NA	NA	4	NA	NA	NA	NA	NA	NA	NA	NA	NA	NA	NA	NA	NA	NA	4	NA	NA	NA	NA	NA	NA	NA	NA	NA	NA	NA	0	0	0	4
2511413918	NA	3	NA	2	NA	NA	NA	NA	NA	NA	NA	NA	NA	NA	NA	NA	3	NA	2	NA	NA	NA	NA	NA	NA	NA	NA	NA	NA	NA	NA	4	NA	2	NA	NA	NA	NA	NA	NA	NA	NA	NA	NA	NA	0	4	0	2
2511413919	NA	3	2	5	NA	NA	NA	NA	NA	NA	NA	NA	2	NA	NA	NA	3	2	5	NA	NA	NA	NA	NA	NA	NA	NA	1	NA	NA	NA	4	2	6	NA	NA	NA	NA	NA	NA	NA	NA	2	NA	NA	0	4	2	6
2511413921	NA	2	2	NA	2	2	NA	NA	NA	NA	NA	NA	NA	NA	NA	NA	2	2	NA	2	2	NA	NA	NA	NA	NA	NA	NA	NA	NA	NA	2	2	NA	3	4	NA	NA	NA	NA	NA	NA	NA	NA	NA	0	2	2	0
2511413923	NA	NA	4	NA	NA	NA	NA	NA	NA	NA	NA	NA	NA	NA	NA	NA	NA	4	NA	NA	NA	NA	NA	NA	NA	NA	NA	NA	NA	NA	NA	NA	4	NA	NA	NA	NA	NA	NA	NA	NA	NA	NA	NA	NA	0	0	4	0
2511413930	15	12	16	3	4	5	4	6	6	NA	NA	NA	NA	NA	NA	15	12	16	3	4	5	4	6	6	NA	NA	NA	NA	NA	NA	19	18	19	3	5	6	4	8	6	NA	NA	NA	NA	NA	NA	19	18	19	3
2511413931	13	13	7	4	2	3	NA	NA	3	NA	NA	NA	NA	NA	NA	13	13	7	4	2	3	NA	NA	3	NA	NA	NA	NA	NA	NA	17	15	8	4	3	3	NA	NA	3	NA	NA	NA	NA	NA	NA	17	15	8	4
2511413932	3	NA	NA	NA	NA	NA	NA	NA	NA	NA	NA	NA	NA	NA	NA	3	NA	NA	NA	NA	NA	NA	NA	NA	NA	NA	NA	NA	NA	NA	3	NA	NA	NA	NA	NA	NA	NA	NA	NA	NA	NA	NA	NA	NA	3	0	0	0
2511413933	3	2	NA	NA	NA	NA	NA	NA	NA	NA	NA	NA	NA	NA	NA	3	2	NA	NA	NA	NA	NA	NA	NA	NA	NA	NA	NA	NA	NA	3	2	NA	NA	NA	NA	NA	NA	NA	NA	NA	NA	NA	NA	NA	3	2	0	0
2511413934	NA	NA	NA	NA	NA	NA	NA	NA	3	NA	NA	NA	NA	NA	NA	NA	NA	NA	NA	NA	NA	NA	NA	3	NA	NA	NA	NA	NA	NA	NA	NA	NA	NA	NA	NA	NA	NA	3	NA	NA	NA	NA	NA	NA	0	0	0	0
2511413935	NA	2	NA	NA	NA	NA	NA	NA	NA	NA	NA	NA	NA	NA	NA	NA	2	NA	NA	NA	NA	NA	NA	NA	NA	NA	NA	NA	NA	NA	NA	2	NA	NA	NA	NA	NA	NA	NA	NA	NA	NA	NA	NA	NA	0	2	0	0
2511413937	3	NA	NA	2	NA	NA	2	NA	NA	NA	NA	NA	NA	NA	NA	3	NA	NA	2	NA	NA	2	NA	NA	NA	NA	NA	NA	NA	NA	3	NA	NA	2	NA	NA	2	NA	NA	NA	NA	NA	NA	NA	NA	3	0	0	2
2511413942	NA	NA	NA	NA	NA	3	NA	NA	NA	NA	NA	NA	NA	NA	NA	NA	NA	NA	NA	NA	3	NA	NA	NA	NA	NA	NA	NA	NA	NA	NA	NA	NA	NA	NA	3	NA	NA	NA	NA	NA	NA	NA	NA	NA	0	0	0	0
2511413944	6	9	9	9	9	11	NA	NA	3	NA	NA	NA	NA	NA	NA	6	9	9	9	9	11	NA	NA	3	NA	NA	NA	NA	NA	NA	7	11	12	10	17	14	NA	NA	3	NA	NA	NA	NA	NA	NA	7	11	12	10
2511413947	4	3	5	3	5	2	NA	NA	NA	NA	NA	NA	NA	NA	NA	4	3	5	3	5	2	NA	NA	NA	NA	NA	NA	NA	NA	NA	4	4	6	3	9	2	NA	NA	NA	NA	NA	NA	NA	NA	NA	4	4	6	3
2511413948	NA	3	NA	4	2	NA	NA	NA	NA	NA	NA	NA	NA	NA	NA	NA	3	NA	4	2	NA	NA	NA	NA	NA	NA	NA	NA	NA	NA	NA	4	NA	4	2	NA	NA	NA	NA	NA	NA	NA	NA	NA	NA	0	4	0	4
2511413949	2	NA	NA	NA	NA	NA	NA	NA	NA	NA	NA	NA	NA	NA	NA	2	NA	NA	NA	NA	NA	NA	NA	NA	NA	NA	NA	NA	NA	NA	2	NA	NA	NA	NA	NA	NA	NA	NA	NA	NA	NA	NA	NA	NA	2	0	0	0
2511413950	NA	NA	NA	NA	NA	2	NA	NA	NA	NA	NA	NA	NA	NA	NA	NA	NA	NA	NA	NA	2	NA	NA	NA	NA	NA	NA	NA	NA	NA	NA	NA	NA	NA	NA	2	NA	NA	NA	NA	NA	NA	NA	NA	NA	0	0	0	0
2511413952	23	22	17	21	15	13	6	10	7	NA	NA	NA	NA	NA	NA	23	22	17	21	15	13	6	10	7	NA	NA	NA	NA	NA	NA	32	40	29	28	26	15	6	15	12	NA	NA	NA	NA	NA	NA	32	40	29	28
2511413953	NA	2	NA	NA	NA	NA	NA	NA	NA	NA	NA	NA	NA	NA	NA	NA	2	NA	NA	NA	NA	NA	NA	NA	NA	NA	NA	NA	NA	NA	NA	2	NA	NA	NA	NA	NA	NA	NA	NA	NA	NA	NA	NA	NA	0	2	0	0
2511413954	NA	2	NA	NA	NA	NA	NA	NA	NA	NA	NA	NA	NA	NA	NA	NA	2	NA	NA	NA	NA	NA	NA	NA	NA	NA	NA	NA	NA	NA	NA	2	NA	NA	NA	NA	NA	NA	NA	NA	NA	NA	NA	NA	NA	0	2	0	0
2511413959	NA	NA	NA	NA	4	2	NA	NA	NA	NA	NA	NA	NA	NA	NA	NA	NA	NA	NA	4	2	NA	NA	NA	NA	NA	NA	NA	NA	NA	NA	NA	NA	NA	4	2	NA	NA	NA	NA	NA	NA	NA	NA	NA	0	0	0	0
2511413960	NA	NA	2	2	NA	2	NA	NA	NA	NA	NA	NA	2	NA	NA	NA	NA	2	2	NA	2	NA	NA	NA	NA	NA	NA	2	NA	NA	NA	NA	2	3	NA	2	NA	NA	NA	NA	NA	NA	2	NA	NA	0	0	2	3
2511413961	NA	NA	NA	3	NA	NA	NA	NA	NA	NA	NA	NA	NA	NA	NA	NA	NA	NA	3	NA	NA	NA	NA	NA	NA	NA	NA	NA	NA	NA	NA	NA	NA	3	NA	NA	NA	NA	NA	NA	NA	NA	NA	NA	NA	0	0	0	3
2511413962	2	NA	5	NA	4	4	NA	2	NA	NA	NA	NA	NA	NA	NA	2	NA	5	NA	4	4	NA	2	NA	NA	NA	NA	NA	NA	NA	2	NA	6	NA	5	5	NA	2	NA	NA	NA	NA	NA	NA	NA	2	0	6	0
2511413963	NA	3	NA	NA	NA	NA	NA	NA	NA	NA	NA	NA	NA	NA	NA	NA	3	NA	NA	NA	NA	NA	NA	NA	NA	NA	NA	NA	NA	NA	NA	3	NA	NA	NA	NA	NA	NA	NA	NA	NA	NA	NA	NA	NA	0	3	0	0
2511413966	12	12	16	12	10	10	NA	2	5	NA	NA	NA	NA	NA	NA	12	12	16	12	10	10	NA	2	5	NA	NA	NA	NA	NA	NA	14	18	19	16	12	11	NA	3	6	NA	NA	NA	NA	NA	NA	14	18	19	16
2511413972	NA	7	3	6	7	4	NA	NA	NA	NA	NA	NA	NA	NA	NA	NA	7	3	6	7	4	NA	NA	NA	NA	NA	NA	NA	NA	NA	NA	7	3	8	7	4	NA	NA	NA	NA	NA	NA	NA	NA	NA	0	7	3	8
2511413976	NA	NA	NA	2	NA	NA	NA	NA	NA	NA	NA	NA	NA	NA	NA	NA	NA	NA	2	NA	NA	NA	NA	NA	NA	NA	NA	NA	NA	NA	NA	NA	NA	2	NA	NA	NA	NA	NA	NA	NA	NA	NA	NA	NA	0	0	0	2
2511413980	8	3	5	NA	5	8	NA	NA	NA	NA	NA	NA	NA	NA	NA	8	3	5	NA	5	8	NA	NA	NA	NA	NA	NA	NA	NA	NA	8	4	8	NA	5	9	NA	NA	NA	NA	NA	NA	NA	NA	NA	8	4	8	0
2511413983	2	3	NA	NA	NA	2	NA	NA	NA	NA	NA	NA	NA	NA	NA	2	3	NA	NA	NA	2	NA	NA	NA	NA	NA	NA	NA	NA	NA	2	3	NA	NA	NA	2	NA	NA	NA	NA	NA	NA	NA	NA	NA	2	3	0	0
2511413984	5	4	4	4	3	NA	NA	NA	NA	NA	NA	NA	NA	NA	NA	5	4	4	4	3	NA	NA	NA	NA	NA	NA	NA	NA	NA	NA	6	4	5	4	5	NA	NA	NA	NA	NA	NA	NA	NA	NA	NA	6	4	5	4
2511413985	2	4	3	NA	2	2	NA	NA	NA	NA	NA	NA	NA	NA	NA	2	4	3	NA	2	2	NA	NA	NA	NA	NA	NA	NA	NA	NA	2	4	3	NA	2	2	NA	NA	NA	NA	NA	NA	NA	NA	NA	2	4	3	0
2511413987	NA	NA	2	2	NA	2	NA	NA	NA	NA	NA	NA	NA	NA	NA	NA	NA	2	2	NA	2	NA	NA	NA	NA	NA	NA	NA	NA	NA	NA	NA	2	2	NA	2	NA	NA	NA	NA	NA	NA	NA	NA	NA	0	0	2	2
2511413989	NA	4	3	3	3	NA	NA	NA	NA	NA	NA	NA	NA	NA	NA	NA	4	3	3	3	NA	NA	NA	NA	NA	NA	NA	NA	NA	NA	NA	5	4	6	6	NA	NA	NA	NA	NA	NA	NA	NA	NA	NA	0	5	4	6
2511413992	6	2	2	NA	2	2	5	6	5	NA	NA	NA	NA	NA	NA	6	2	2	NA	2	2	5	6	5	NA	NA	NA	NA	NA	NA	7	2	2	NA	2	2	10	14	19	NA	NA	NA	NA	NA	NA	7	2	2	0
2511413993	6	NA	2	NA	NA	NA	3	3	4	NA	NA	NA	NA	NA	NA	6	NA	1	NA	NA	NA	3	3	4	NA	NA	NA	NA	NA	NA	6	NA	2	NA	NA	NA	4	5	8	NA	NA	NA	NA	NA	NA	6	0	1	0
2511413994	NA	NA	NA	NA	NA	2	NA	NA	NA	NA	NA	NA	NA	NA	NA	NA	NA	NA	NA	NA	2	NA	NA	NA	NA	NA	NA	NA	NA	NA	NA	NA	NA	NA	NA	2	NA	NA	NA	NA	NA	NA	NA	NA	NA	0	0	0	0
2511413996	4	NA	NA	NA	NA	NA	NA	NA	2	NA	NA	NA	NA	NA	NA	4	NA	NA	NA	NA	NA	NA	NA	2	NA	NA	NA	NA	NA	NA	5	NA	NA	NA	NA	NA	NA	NA	2	NA	NA	NA	NA	NA	NA	5	0	0	0
2511413998	NA	NA	NA	NA	NA	NA	NA	NA	2	NA	NA	NA	NA	NA	NA	NA	NA	NA	NA	NA	NA	NA	NA	2	NA	NA	NA	NA	NA	NA	NA	NA	NA	NA	NA	NA	NA	NA	2	NA	NA	NA	NA	NA	NA	0	0	0	0
2511413999	NA	3	NA	NA	NA	NA	NA	NA	NA	NA	NA	NA	NA	NA	NA	NA	3	NA	NA	NA	NA	NA	NA	NA	NA	NA	NA	NA	NA	NA	NA	3	NA	NA	NA	NA	NA	NA	NA	NA	NA	NA	NA	NA	NA	0	3	0	0
2511414001	3	NA	NA	NA	NA	NA	NA	NA	NA	NA	NA	NA	NA	NA	NA	3	NA	NA	NA	NA	NA	NA	NA	NA	NA	NA	NA	NA	NA	NA	3	NA	NA	NA	NA	NA	NA	NA	NA	NA	NA	NA	NA	NA	NA	3	0	0	0
2511414006	2	NA	NA	NA	NA	2	NA	NA	NA	NA	NA	NA	NA	NA	NA	2	NA	NA	NA	NA	2	NA	NA	NA	NA	NA	NA	NA	NA	NA	2	NA	NA	NA	NA	3	NA	NA	NA	NA	NA	NA	NA	NA	NA	2	0	0	0
2511414008	NA	NA	2	NA	NA	NA	NA	NA	NA	NA	NA	NA	NA	NA	NA	NA	NA	2	NA	NA	NA	NA	NA	NA	NA	NA	NA	NA	NA	NA	NA	NA	2	NA	NA	NA	NA	NA	NA	NA	NA	NA	NA	NA	NA	0	0	2	0
2511414012	3	NA	3	NA	NA	2	NA	NA	NA	NA	NA	NA	NA	NA	NA	3	NA	3	NA	NA	2	NA	NA	NA	NA	NA	NA	NA	NA	NA	4	NA	3	NA	NA	2	NA	NA	NA	NA	NA	NA	NA	NA	NA	4	0	3	0
2511414018	13	16	19	11	16	11	3	5	5	NA	NA	NA	NA	NA	NA	13	16	19	11	16	11	3	5	5	NA	NA	NA	NA	NA	NA	21	28	28	15	24	15	8	14	7	NA	NA	NA	NA	NA	NA	21	28	28	15
2511414019	2	2	NA	NA	3	NA	NA	NA	NA	NA	NA	NA	NA	NA	NA	1	2	NA	NA	3	NA	NA	NA	NA	NA	NA	NA	NA	NA	NA	2	2	NA	NA	3	NA	NA	NA	NA	NA	NA	NA	NA	NA	NA	1	2	0	0
2511414020	NA	2	NA	NA	NA	NA	NA	NA	NA	NA	NA	NA	NA	NA	NA	NA	2	NA	NA	NA	NA	NA	NA	NA	NA	NA	NA	NA	NA	NA	NA	2	NA	NA	NA	NA	NA	NA	NA	NA	NA	NA	NA	NA	NA	0	2	0	0
2511414021	4	7	6	4	5	5	NA	NA	NA	NA	NA	NA	NA	NA	NA	4	7	6	4	5	5	NA	NA	NA	NA	NA	NA	NA	NA	NA	7	8	6	4	6	6	NA	NA	NA	NA	NA	NA	NA	NA	NA	7	8	6	4
2511414029	10	12	11	10	9	7	4	4	7	NA	NA	NA	NA	NA	NA	10	12	11	10	9	7	4	4	7	NA	NA	NA	NA	NA	NA	13	17	17	13	14	10	6	10	16	NA	NA	NA	NA	NA	NA	13	17	17	13
2511414030	NA	2	2	NA	4	NA	NA	NA	NA	NA	NA	NA	NA	NA	NA	NA	2	2	NA	4	NA	NA	NA	NA	NA	NA	NA	NA	NA	NA	NA	2	2	NA	6	NA	NA	NA	NA	NA	NA	NA	NA	NA	NA	0	2	2	0
2511414031	NA	NA	NA	8	NA	5	NA	NA	NA	NA	NA	NA	NA	NA	NA	NA	NA	NA	8	NA	5	NA	NA	NA	NA	NA	NA	NA	NA	NA	NA	NA	NA	10	NA	6	NA	NA	NA	NA	NA	NA	NA	NA	NA	0	0	0	10
2511414032	NA	NA	NA	3	NA	NA	NA	NA	NA	NA	NA	NA	NA	NA	NA	NA	NA	NA	3	NA	NA	NA	NA	NA	NA	NA	NA	NA	NA	NA	NA	NA	NA	4	NA	NA	NA	NA	NA	NA	NA	NA	NA	NA	NA	0	0	0	4
2511414033	NA	6	3	5	3	3	NA	NA	NA	NA	NA	NA	NA	NA	NA	NA	6	3	5	3	3	NA	NA	NA	NA	NA	NA	NA	NA	NA	NA	6	3	8	3	3	NA	NA	NA	NA	NA	NA	NA	NA	NA	0	6	3	8
2511414036	NA	NA	NA	2	NA	NA	NA	NA	NA	NA	NA	NA	NA	NA	NA	NA	NA	NA	2	NA	NA	NA	NA	NA	NA	NA	NA	NA	NA	NA	NA	NA	NA	2	NA	NA	NA	NA	NA	NA	NA	NA	NA	NA	NA	0	0	0	2
2511414042	2	2	2	NA	NA	NA	NA	NA	NA	NA	NA	NA	NA	NA	NA	2	2	2	NA	NA	NA	NA	NA	NA	NA	NA	NA	NA	NA	NA	2	2	2	NA	NA	NA	NA	NA	NA	NA	NA	NA	NA	NA	NA	2	2	2	0
2511414045	NA	NA	NA	7	5	5	3	3	3	NA	NA	NA	NA	NA	NA	NA	NA	NA	1	1	2	1	1	1	NA	NA	NA	NA	NA	NA	NA	NA	NA	10	16	13	8	19	10	NA	NA	NA	NA	NA	NA	0	0	0	1
2511414047	3	4	2	3	2	NA	NA	NA	NA	NA	NA	NA	NA	NA	NA	3	4	2	3	2	NA	NA	NA	NA	NA	NA	NA	NA	NA	NA	3	4	2	3	2	NA	NA	NA	NA	NA	NA	NA	NA	NA	NA	3	4	2	3
2511414049	NA	2	3	NA	NA	NA	NA	NA	NA	NA	NA	NA	NA	NA	NA	NA	2	3	NA	NA	NA	NA	NA	NA	NA	NA	NA	NA	NA	NA	NA	4	5	NA	NA	NA	NA	NA	NA	NA	NA	NA	NA	NA	NA	0	4	5	0
2511414053	5	9	8	5	6	5	NA	NA	NA	NA	NA	NA	NA	NA	NA	5	9	8	5	6	5	NA	NA	NA	NA	NA	NA	NA	NA	NA	7	10	9	6	7	6	NA	NA	NA	NA	NA	NA	NA	NA	NA	7	10	9	6
2511414057	4	7	2	NA	NA	NA	NA	NA	3	NA	NA	NA	NA	NA	NA	4	7	2	NA	NA	NA	NA	NA	3	NA	NA	NA	NA	NA	NA	4	7	2	NA	NA	NA	NA	NA	3	NA	NA	NA	NA	NA	NA	4	7	2	0
2511414059	24	21	25	19	16	20	7	7	7	NA	NA	NA	NA	NA	NA	24	21	25	19	16	20	7	7	7	NA	NA	NA	NA	NA	NA	29	36	36	23	28	28	10	12	11	NA	NA	NA	NA	NA	NA	29	36	36	23
2511414062	8	7	2	4	5	6	NA	NA	2	NA	NA	NA	NA	NA	NA	8	7	2	4	5	6	NA	NA	2	NA	NA	NA	NA	NA	NA	9	10	3	4	6	6	NA	NA	2	NA	NA	NA	NA	NA	NA	9	10	3	4
2511414063	2	4	5	3	4	4	NA	NA	NA	NA	NA	NA	NA	NA	NA	2	4	5	3	4	4	NA	NA	NA	NA	NA	NA	NA	NA	NA	2	5	5	3	6	4	NA	NA	NA	NA	NA	NA	NA	NA	NA	2	5	5	3
2511414064	NA	2	3	2	NA	NA	NA	NA	NA	NA	NA	NA	NA	NA	NA	NA	2	3	2	NA	NA	NA	NA	NA	NA	NA	NA	NA	NA	NA	NA	2	4	2	NA	NA	NA	NA	NA	NA	NA	NA	NA	NA	NA	0	2	4	2
2511414066	2	5	2	5	4	2	NA	NA	2	NA	NA	NA	NA	NA	NA	2	5	2	5	4	2	NA	NA	2	NA	NA	NA	NA	NA	NA	3	5	2	5	4	3	NA	NA	2	NA	NA	NA	NA	NA	NA	3	5	2	5
2511414075	6	6	4	2	4	8	NA	NA	NA	NA	NA	NA	NA	NA	NA	6	6	4	2	4	8	NA	NA	NA	NA	NA	NA	NA	NA	NA	8	6	4	3	5	15	NA	NA	NA	NA	NA	NA	NA	NA	NA	8	6	4	3
2511414076	NA	3	3	2	3	3	NA	NA	NA	NA	NA	NA	NA	NA	NA	NA	3	3	2	3	3	NA	NA	NA	NA	NA	NA	NA	NA	NA	NA	6	4	2	7	4	NA	NA	NA	NA	NA	NA	NA	NA	NA	0	6	4	2
2511414077	5	8	3	NA	NA	NA	NA	2	5	NA	NA	NA	NA	NA	NA	5	8	3	NA	NA	NA	NA	2	5	NA	NA	NA	NA	NA	NA	6	8	3	NA	NA	NA	NA	2	6	NA	NA	NA	NA	NA	NA	6	8	3	0
2511414080	5	6	3	NA	NA	2	2	2	3	NA	NA	NA	NA	NA	NA	5	6	3	NA	NA	2	2	2	3	NA	NA	NA	NA	NA	NA	7	7	4	NA	NA	2	2	2	4	NA	NA	NA	NA	NA	NA	7	7	4	0
2511414081	NA	NA	NA	NA	NA	2	2	2	4	NA	NA	NA	NA	NA	NA	NA	NA	NA	NA	NA	2	2	2	4	NA	NA	NA	NA	NA	NA	NA	NA	NA	NA	NA	2	4	2	6	NA	NA	NA	NA	NA	NA	0	0	0	0
2511414088	5	2	NA	3	2	2	NA	NA	NA	NA	NA	NA	NA	NA	NA	5	2	NA	3	2	2	NA	NA	NA	NA	NA	NA	NA	NA	NA	5	2	NA	4	3	2	NA	NA	NA	NA	NA	NA	NA	NA	NA	5	2	0	4
2511414089	10	11	12	10	8	11	NA	2	NA	NA	NA	NA	NA	NA	NA	10	11	12	10	8	11	NA	1	NA	NA	NA	NA	NA	NA	NA	39	59	44	27	39	30	NA	3	NA	NA	NA	NA	NA	NA	NA	39	59	44	27
2511414090	2	2	NA	NA	NA	2	NA	NA	NA	NA	NA	NA	NA	NA	NA	2	2	NA	NA	NA	2	NA	NA	NA	NA	NA	NA	NA	NA	NA	2	2	NA	NA	NA	2	NA	NA	NA	NA	NA	NA	NA	NA	NA	2	2	0	0
2511414091	13	11	13	10	13	15	5	5	3	NA	NA	NA	NA	NA	NA	13	11	13	10	13	15	5	5	3	NA	NA	NA	NA	NA	NA	42	27	41	56	44	33	12	19	5	NA	NA	NA	NA	NA	NA	42	27	41	56
2511414092	71	69	79	61	66	77	49	34	52	NA	NA	NA	2	NA	NA	71	68	76	60	65	76	48	34	51	NA	NA	NA	1	NA	NA	360	399	349	242	363	297	344	232	418	NA	NA	NA	4	NA	NA	360	397	344	239
2511414093	10	9	13	11	7	11	2	3	5	NA	NA	NA	NA	NA	NA	10	9	13	11	7	11	2	3	5	NA	NA	NA	NA	NA	NA	10	12	15	14	9	18	4	3	7	NA	NA	NA	NA	NA	NA	10	12	15	14
2511414094	6	6	6	4	2	6	3	NA	2	NA	NA	NA	NA	NA	NA	6	6	6	4	2	6	3	NA	2	NA	NA	NA	NA	NA	NA	6	8	7	4	2	6	3	NA	3	NA	NA	NA	NA	NA	NA	6	8	7	4
2511414095	7	7	11	12	9	8	7	3	6	NA	NA	NA	NA	NA	NA	7	7	11	12	9	8	7	3	6	NA	NA	NA	NA	NA	NA	15	12	13	16	16	8	9	6	18	NA	NA	NA	NA	NA	NA	15	12	13	16
2511414096	38	36	33	32	38	31	20	13	24	5	6	5	5	2	6	30	28	27	26	29	24	16	11	20	1	1	1	1	NA	1	75	59	66	46	75	49	30	29	61	12	15	13	12	7	15	59	45	49	37
2511414097	14	9	9	15	9	11	NA	3	4	NA	NA	NA	NA	NA	NA	14	9	9	15	9	11	NA	3	4	NA	NA	NA	NA	NA	NA	38	30	35	27	31	20	NA	6	6	NA	NA	NA	NA	NA	NA	38	30	35	27
2511414099	6	3	9	8	6	6	NA	NA	NA	NA	NA	NA	NA	NA	NA	6	3	9	8	6	6	NA	NA	NA	NA	NA	NA	NA	NA	NA	10	3	11	11	16	11	NA	NA	NA	NA	NA	NA	NA	NA	NA	10	3	11	11
2511414100	2	NA	NA	2	NA	NA	NA	NA	NA	NA	NA	NA	NA	NA	NA	2	NA	NA	2	NA	NA	NA	NA	NA	NA	NA	NA	NA	NA	NA	2	NA	NA	2	NA	NA	NA	NA	NA	NA	NA	NA	NA	NA	NA	2	0	0	2
2511414101	4	2	NA	2	2	3	NA	NA	NA	NA	NA	NA	NA	NA	NA	4	2	NA	2	2	3	NA	NA	NA	NA	NA	NA	NA	NA	NA	5	2	NA	2	3	4	NA	NA	NA	NA	NA	NA	NA	NA	NA	5	2	0	2
2511414102	17	15	22	19	17	26	7	7	10	NA	NA	NA	NA	NA	2	15	15	19	17	16	25	7	7	10	NA	NA	NA	NA	NA	NA	42	34	49	42	54	48	17	15	24	NA	NA	NA	NA	NA	8	40	34	46	40
2511414103	2	2	3	2	3	NA	2	NA	2	NA	NA	NA	NA	NA	NA	2	2	3	2	3	NA	2	NA	2	NA	NA	NA	NA	NA	NA	2	2	3	2	3	NA	2	NA	2	NA	NA	NA	NA	NA	NA	2	2	3	2
2511414104	9	6	5	5	7	5	NA	2	3	NA	NA	NA	NA	NA	NA	9	6	5	5	7	5	NA	2	3	NA	NA	NA	NA	NA	NA	15	11	7	9	16	6	NA	3	3	NA	NA	NA	NA	NA	NA	15	11	7	9
2511414105	7	6	8	6	8	2	3	NA	3	NA	NA	NA	NA	NA	NA	7	6	8	6	8	2	3	NA	3	NA	NA	NA	NA	NA	NA	13	8	14	12	18	6	5	NA	4	NA	NA	NA	NA	NA	NA	13	8	14	12
2511414109	NA	4	2	2	4	2	NA	NA	NA	NA	NA	NA	NA	NA	NA	NA	4	2	2	4	2	NA	NA	NA	NA	NA	NA	NA	NA	NA	NA	7	2	3	5	2	NA	NA	NA	NA	NA	NA	NA	NA	NA	0	7	2	3
2511414110	27	34	29	29	31	31	16	15	17	NA	NA	NA	NA	NA	NA	26	33	29	29	31	31	15	15	16	NA	NA	NA	NA	NA	NA	73	82	70	69	87	74	29	30	48	NA	NA	NA	NA	NA	NA	72	81	70	69
2511414111	44	35	31	39	33	40	10	9	14	NA	NA	2	NA	2	NA	43	34	31	37	33	40	9	8	13	NA	NA	NA	NA	1	NA	94	84	75	67	83	75	15	15	31	NA	NA	2	NA	3	NA	93	82	75	65
2511414112	4	4	3	2	2	4	NA	NA	NA	NA	NA	NA	NA	NA	NA	4	4	3	2	2	4	NA	NA	NA	NA	NA	NA	NA	NA	NA	6	4	12	4	7	6	NA	NA	NA	NA	NA	NA	NA	NA	NA	6	4	12	4
2511414113	4	7	5	6	5	6	NA	NA	NA	NA	NA	NA	NA	NA	NA	4	7	5	6	5	6	NA	NA	NA	NA	NA	NA	NA	NA	NA	5	10	5	7	5	6	NA	NA	NA	NA	NA	NA	NA	NA	NA	5	10	5	7
2511414115	38	39	41	39	34	43	13	12	16	NA	NA	NA	NA	NA	NA	38	39	41	39	34	43	12	12	15	NA	NA	NA	NA	NA	NA	109	111	126	96	123	102	40	36	69	NA	NA	NA	NA	NA	NA	109	111	126	96
2511414118	NA	3	NA	NA	NA	NA	NA	NA	NA	NA	NA	NA	NA	NA	NA	NA	3	NA	NA	NA	NA	NA	NA	NA	NA	NA	NA	NA	NA	NA	NA	3	NA	NA	NA	NA	NA	NA	NA	NA	NA	NA	NA	NA	NA	0	3	0	0
2511414119	2	2	3	NA	NA	NA	NA	NA	NA	NA	NA	NA	NA	NA	NA	2	2	3	NA	NA	NA	NA	NA	NA	NA	NA	NA	NA	NA	NA	4	3	4	NA	NA	NA	NA	NA	NA	NA	NA	NA	NA	NA	NA	4	3	4	0
2511414120	3	2	8	4	4	4	NA	NA	NA	NA	NA	NA	NA	NA	NA	3	2	8	4	4	4	NA	NA	NA	NA	NA	NA	NA	NA	NA	3	2	12	5	8	4	NA	NA	NA	NA	NA	NA	NA	NA	NA	3	2	12	5
2511414124	NA	3	4	5	6	2	NA	NA	NA	NA	NA	NA	NA	NA	NA	NA	3	4	5	6	2	NA	NA	NA	NA	NA	NA	NA	NA	NA	NA	3	5	5	10	3	NA	NA	NA	NA	NA	NA	NA	NA	NA	0	3	5	5
2511414125	NA	2	NA	2	NA	3	NA	NA	NA	NA	NA	NA	NA	NA	NA	NA	2	NA	2	NA	3	NA	NA	NA	NA	NA	NA	NA	NA	NA	NA	2	NA	3	NA	3	NA	NA	NA	NA	NA	NA	NA	NA	NA	0	2	0	3
2511414129	2	6	3	3	3	3	NA	NA	NA	NA	NA	NA	NA	NA	NA	2	6	3	3	3	3	NA	NA	NA	NA	NA	NA	NA	NA	NA	2	7	3	4	3	3	NA	NA	NA	NA	NA	NA	NA	NA	NA	2	7	3	4
2511414130	6	4	6	5	3	6	NA	NA	NA	NA	NA	2	NA	NA	NA	6	4	6	5	3	6	NA	NA	NA	NA	NA	2	NA	NA	NA	6	4	6	5	5	6	NA	NA	NA	NA	NA	2	NA	NA	NA	6	4	6	5
2511414131	4	NA	NA	NA	NA	NA	NA	NA	NA	NA	NA	NA	NA	NA	NA	4	NA	NA	NA	NA	NA	NA	NA	NA	NA	NA	NA	NA	NA	NA	5	NA	NA	NA	NA	NA	NA	NA	NA	NA	NA	NA	NA	NA	NA	5	0	0	0
2511414134	NA	NA	NA	NA	NA	NA	NA	NA	2	NA	NA	NA	NA	NA	NA	NA	NA	NA	NA	NA	NA	NA	NA	2	NA	NA	NA	NA	NA	NA	NA	NA	NA	NA	NA	NA	NA	NA	3	NA	NA	NA	NA	NA	NA	0	0	0	0
2511414138	4	9	3	5	4	2	NA	3	2	NA	NA	NA	NA	NA	NA	4	9	3	5	4	2	NA	3	2	NA	NA	NA	NA	NA	NA	5	12	5	6	4	3	NA	4	2	NA	NA	NA	NA	NA	NA	5	12	5	6
2511414139	4	4	4	4	8	8	NA	NA	NA	NA	NA	NA	NA	NA	NA	4	4	4	4	8	8	NA	NA	NA	NA	NA	NA	NA	NA	NA	5	5	4	5	10	8	NA	NA	NA	NA	NA	NA	NA	NA	NA	5	5	4	5
2511414141	3	5	4	3	2	3	NA	NA	NA	NA	NA	NA	NA	NA	NA	3	5	4	3	2	3	NA	NA	NA	NA	NA	NA	NA	NA	NA	4	5	4	3	2	3	NA	NA	NA	NA	NA	NA	NA	NA	NA	4	5	4	3
2511414143	11	12	11	10	12	11	NA	NA	NA	NA	NA	NA	NA	NA	NA	11	12	11	10	12	9	NA	NA	NA	NA	NA	NA	NA	NA	NA	15	16	20	13	15	14	NA	NA	NA	NA	NA	NA	NA	NA	NA	15	16	20	13
2511414146	14	12	10	18	16	13	3	3	4	NA	NA	NA	NA	NA	NA	14	12	10	18	16	13	3	3	4	NA	NA	NA	NA	NA	NA	22	14	14	28	36	21	3	3	4	NA	NA	NA	NA	NA	NA	22	14	14	28
2511414148	4	7	5	4	4	7	3	NA	2	NA	NA	NA	NA	NA	NA	4	7	5	4	4	7	3	NA	2	NA	NA	NA	NA	NA	NA	9	16	13	17	16	15	3	NA	2	NA	NA	NA	NA	NA	NA	9	16	13	17
2511414149	2	2	3	4	4	NA	NA	NA	NA	NA	NA	NA	NA	NA	NA	2	2	3	4	4	NA	NA	NA	NA	NA	NA	NA	NA	NA	NA	2	2	5	4	4	NA	NA	NA	NA	NA	NA	NA	NA	NA	NA	2	2	5	4
2511414150	5	4	4	6	6	7	NA	NA	NA	NA	NA	NA	NA	NA	NA	5	4	4	6	6	7	NA	NA	NA	NA	NA	NA	NA	NA	NA	8	10	7	11	11	11	NA	NA	NA	NA	NA	NA	NA	NA	NA	8	10	7	11
2511414158	2	4	NA	NA	5	3	NA	NA	NA	NA	NA	NA	NA	NA	NA	2	4	NA	NA	5	3	NA	NA	NA	NA	NA	NA	NA	NA	NA	2	4	NA	NA	5	3	NA	NA	NA	NA	NA	NA	NA	NA	NA	2	4	0	0
2511414160	NA	NA	2	NA	NA	NA	NA	NA	NA	NA	NA	NA	NA	NA	NA	NA	NA	2	NA	NA	NA	NA	NA	NA	NA	NA	NA	NA	NA	NA	NA	NA	2	NA	NA	NA	NA	NA	NA	NA	NA	NA	NA	NA	NA	0	0	2	0
2511414161	23	26	26	15	22	24	4	4	7	NA	NA	NA	NA	NA	NA	23	26	26	15	22	24	4	4	7	NA	NA	NA	NA	NA	NA	47	44	36	21	37	33	4	7	9	NA	NA	NA	NA	NA	NA	47	44	36	21
2511414162	13	11	15	9	9	11	3	NA	3	NA	NA	NA	NA	NA	NA	13	11	15	9	9	11	3	NA	3	NA	NA	NA	NA	NA	NA	22	24	25	13	17	21	5	NA	7	NA	NA	NA	NA	NA	NA	22	24	25	13
2511414164	15	18	17	18	18	16	12	9	15	NA	2	2	2	2	2	15	18	17	16	16	14	10	7	12	NA	NA	NA	NA	NA	NA	25	30	36	31	47	24	38	26	35	NA	11	13	13	4	11	25	30	36	28
2511414165	2	5	4	9	NA	3	NA	NA	2	NA	NA	NA	NA	NA	NA	2	5	4	9	NA	3	NA	NA	2	NA	NA	NA	NA	NA	NA	2	6	4	9	NA	4	NA	NA	2	NA	NA	NA	NA	NA	NA	2	6	4	9
2511414167	NA	2	3	2	NA	NA	NA	NA	NA	NA	NA	NA	NA	NA	NA	NA	2	3	2	NA	NA	NA	NA	NA	NA	NA	NA	NA	NA	NA	NA	3	3	2	NA	NA	NA	NA	NA	NA	NA	NA	NA	NA	NA	0	3	3	2
2511414168	4	10	4	8	6	2	NA	NA	NA	NA	NA	NA	NA	NA	NA	4	10	4	8	6	2	NA	NA	NA	NA	NA	NA	NA	NA	NA	6	10	5	9	7	2	NA	NA	NA	NA	NA	NA	NA	NA	NA	6	10	5	9
2511414169	3	NA	5	4	2	NA	NA	NA	NA	NA	NA	NA	NA	NA	NA	3	NA	5	4	2	NA	NA	NA	NA	NA	NA	NA	NA	NA	NA	3	NA	6	4	2	NA	NA	NA	NA	NA	NA	NA	NA	NA	NA	3	0	6	4
2511414170	NA	2	NA	NA	NA	NA	NA	NA	NA	NA	NA	NA	NA	NA	NA	NA	2	NA	NA	NA	NA	NA	NA	NA	NA	NA	NA	NA	NA	NA	NA	2	NA	NA	NA	NA	NA	NA	NA	NA	NA	NA	NA	NA	NA	0	2	0	0
2511414171	7	9	8	10	3	6	2	NA	2	NA	NA	NA	NA	NA	NA	5	9	8	10	3	6	1	NA	2	NA	NA	NA	NA	NA	NA	7	9	9	11	3	7	3	NA	2	NA	NA	NA	NA	NA	NA	5	9	9	11
2511414172	5	7	11	10	11	10	NA	NA	2	NA	NA	NA	NA	NA	NA	5	7	11	10	11	10	NA	NA	2	NA	NA	NA	NA	NA	NA	7	11	19	18	22	16	NA	NA	2	NA	NA	NA	NA	NA	NA	7	11	19	18
2511414173	8	9	7	7	7	7	2	3	NA	NA	NA	NA	NA	NA	NA	8	9	7	7	7	7	2	3	NA	NA	NA	NA	NA	NA	NA	11	12	11	9	13	8	3	4	NA	NA	NA	NA	NA	NA	NA	11	12	11	9
2511414177	NA	NA	NA	NA	2	NA	NA	NA	NA	NA	NA	NA	NA	NA	NA	NA	NA	NA	NA	2	NA	NA	NA	NA	NA	NA	NA	NA	NA	NA	NA	NA	NA	NA	2	NA	NA	NA	NA	NA	NA	NA	NA	NA	NA	0	0	0	0
2511414180	NA	2	NA	NA	3	NA	NA	NA	NA	NA	NA	NA	NA	NA	NA	NA	2	NA	NA	3	NA	NA	NA	NA	NA	NA	NA	NA	NA	NA	NA	2	NA	NA	3	NA	NA	NA	NA	NA	NA	NA	NA	NA	NA	0	2	0	0
2511414181	NA	3	4	3	3	3	NA	NA	NA	NA	NA	NA	NA	NA	NA	NA	3	4	3	3	3	NA	NA	NA	NA	NA	NA	NA	NA	NA	NA	3	4	3	3	4	NA	NA	NA	NA	NA	NA	NA	NA	NA	0	3	4	3
2511414182	5	NA	3	2	2	3	NA	NA	NA	NA	NA	NA	NA	NA	NA	5	NA	3	2	2	3	NA	NA	NA	NA	NA	NA	NA	NA	NA	6	NA	4	2	2	5	NA	NA	NA	NA	NA	NA	NA	NA	NA	6	0	4	2
2511414183	NA	2	NA	NA	NA	NA	NA	NA	NA	NA	NA	NA	NA	NA	NA	NA	2	NA	NA	NA	NA	NA	NA	NA	NA	NA	NA	NA	NA	NA	NA	2	NA	NA	NA	NA	NA	NA	NA	NA	NA	NA	NA	NA	NA	0	2	0	0
2511414187	5	5	4	NA	4	3	NA	NA	NA	NA	NA	NA	NA	NA	NA	5	5	4	NA	4	3	NA	NA	NA	NA	NA	NA	NA	NA	NA	6	7	4	NA	5	3	NA	NA	NA	NA	NA	NA	NA	NA	NA	6	7	4	0
2511414194	2	7	5	NA	3	NA	NA	NA	NA	NA	NA	NA	NA	NA	NA	2	6	4	NA	3	NA	NA	NA	NA	NA	NA	NA	NA	NA	NA	2	7	5	NA	3	NA	NA	NA	NA	NA	NA	NA	NA	NA	NA	2	6	4	0
2511414195	2	4	2	NA	NA	2	NA	NA	NA	NA	NA	NA	NA	NA	NA	2	4	2	NA	NA	2	NA	NA	NA	NA	NA	NA	NA	NA	NA	2	7	4	NA	NA	2	NA	NA	NA	NA	NA	NA	NA	NA	NA	2	7	4	0
2511414204	NA	2	2	2	2	2	NA	NA	NA	NA	NA	NA	NA	NA	NA	NA	2	2	2	2	2	NA	NA	NA	NA	NA	NA	NA	NA	NA	NA	2	3	3	2	3	NA	NA	NA	NA	NA	NA	NA	NA	NA	0	2	3	3
2511414205	8	11	12	5	3	4	4	3	5	NA	NA	NA	NA	NA	NA	8	11	12	5	3	4	4	3	5	NA	NA	NA	NA	NA	NA	16	16	19	5	4	4	7	6	8	NA	NA	NA	NA	NA	NA	16	16	19	5
2511414207	NA	NA	2	NA	2	NA	NA	NA	NA	NA	NA	NA	NA	NA	NA	NA	NA	2	NA	2	NA	NA	NA	NA	NA	NA	NA	NA	NA	NA	NA	NA	3	NA	2	NA	NA	NA	NA	NA	NA	NA	NA	NA	NA	0	0	3	0
2511414210	NA	NA	NA	NA	2	NA	NA	NA	NA	NA	NA	NA	NA	NA	NA	NA	NA	NA	NA	1	NA	NA	NA	NA	NA	NA	NA	NA	NA	NA	NA	NA	NA	NA	2	NA	NA	NA	NA	NA	NA	NA	NA	NA	NA	0	0	0	0
2511414212	10	18	17	12	13	7	3	NA	2	NA	NA	NA	NA	NA	NA	10	18	17	12	13	7	3	NA	2	NA	NA	NA	NA	NA	NA	14	28	28	13	20	11	3	NA	2	NA	NA	NA	NA	NA	NA	14	28	28	13
2511414225	5	9	7	2	2	NA	NA	NA	NA	NA	NA	NA	NA	NA	NA	5	9	7	2	2	NA	NA	NA	NA	NA	NA	NA	NA	NA	NA	5	10	7	2	2	NA	NA	NA	NA	NA	NA	NA	NA	NA	NA	5	10	7	2
2511414238	NA	NA	NA	3	NA	NA	NA	NA	NA	NA	NA	NA	NA	NA	NA	NA	NA	NA	3	NA	NA	NA	NA	NA	NA	NA	NA	NA	NA	NA	NA	NA	NA	3	NA	NA	NA	NA	NA	NA	NA	NA	NA	NA	NA	0	0	0	3
2511414240	5	7	5	3	3	2	NA	NA	NA	NA	NA	NA	NA	NA	NA	5	7	5	3	3	2	NA	NA	NA	NA	NA	NA	NA	NA	NA	5	7	5	3	4	2	NA	NA	NA	NA	NA	NA	NA	NA	NA	5	7	5	3
2511414246	3	NA	2	NA	NA	NA	NA	NA	NA	NA	NA	NA	NA	NA	NA	1	NA	NA	NA	NA	NA	NA	NA	NA	NA	NA	NA	NA	NA	NA	3	NA	3	NA	NA	NA	NA	NA	NA	NA	NA	NA	NA	NA	NA	1	0	0	0
2511414249	5	5	5	5	3	4	2	NA	NA	NA	NA	NA	NA	NA	NA	5	5	5	5	3	4	2	NA	NA	NA	NA	NA	NA	NA	NA	5	6	5	5	3	4	2	NA	NA	NA	NA	NA	NA	NA	NA	5	6	5	5
2511414251	NA	NA	NA	2	NA	NA	NA	NA	NA	NA	NA	NA	NA	NA	NA	NA	NA	NA	2	NA	NA	NA	NA	NA	NA	NA	NA	NA	NA	NA	NA	NA	NA	2	NA	NA	NA	NA	NA	NA	NA	NA	NA	NA	NA	0	0	0	2
2511414256	4	4	6	7	4	5	2	2	NA	NA	NA	NA	NA	NA	NA	4	4	6	7	4	5	2	2	NA	NA	NA	NA	NA	NA	NA	7	8	12	9	8	6	2	2	NA	NA	NA	NA	NA	NA	NA	7	8	12	9
2511414257	2	2	NA	NA	NA	NA	NA	NA	NA	NA	NA	NA	NA	NA	NA	1	2	NA	NA	NA	NA	NA	NA	NA	NA	NA	NA	NA	NA	NA	4	2	NA	NA	NA	NA	NA	NA	NA	NA	NA	NA	NA	NA	NA	3	2	0	0
2511414272	3	3	3	52	56	60	NA	NA	NA	NA	NA	NA	NA	NA	NA	3	3	3	52	56	60	NA	NA	NA	NA	NA	NA	NA	NA	NA	3	3	3	70	106	95	NA	NA	NA	NA	NA	NA	NA	NA	NA	3	3	3	70
2511414281	11	6	4	7	4	6	NA	NA	NA	NA	NA	NA	NA	NA	NA	11	6	4	7	4	6	NA	NA	NA	NA	NA	NA	NA	NA	NA	14	9	6	9	10	7	NA	NA	NA	NA	NA	NA	NA	NA	NA	14	9	6	9
2511414283	NA	2	2	NA	NA	NA	NA	NA	NA	NA	NA	NA	NA	NA	NA	NA	2	2	NA	NA	NA	NA	NA	NA	NA	NA	NA	NA	NA	NA	NA	3	2	NA	NA	NA	NA	NA	NA	NA	NA	NA	NA	NA	NA	0	3	2	0
2511414284	2	2	NA	NA	2	NA	NA	NA	NA	NA	NA	NA	NA	NA	NA	2	2	NA	NA	2	NA	NA	NA	NA	NA	NA	NA	NA	NA	NA	2	2	NA	NA	2	NA	NA	NA	NA	NA	NA	NA	NA	NA	NA	2	2	0	0
2511414285	NA	2	NA	NA	NA	NA	NA	NA	NA	NA	NA	NA	NA	NA	NA	NA	2	NA	NA	NA	NA	NA	NA	NA	NA	NA	NA	NA	NA	NA	NA	2	NA	NA	NA	NA	NA	NA	NA	NA	NA	NA	NA	NA	NA	0	2	0	0
2511414288	3	NA	NA	NA	2	2	NA	NA	NA	NA	NA	NA	NA	NA	NA	3	NA	NA	NA	2	2	NA	NA	NA	NA	NA	NA	NA	NA	NA	3	NA	NA	NA	2	2	NA	NA	NA	NA	NA	NA	NA	NA	NA	3	0	0	0
2511414293	2	3	2	NA	NA	3	NA	NA	NA	NA	NA	NA	NA	NA	NA	2	3	2	NA	NA	3	NA	NA	NA	NA	NA	NA	NA	NA	NA	3	4	2	NA	NA	3	NA	NA	NA	NA	NA	NA	NA	NA	NA	3	4	2	0
2511414295	2	3	2	NA	NA	2	NA	NA	NA	NA	NA	NA	NA	NA	NA	2	3	2	NA	NA	2	NA	NA	NA	NA	NA	NA	NA	NA	NA	2	3	2	NA	NA	2	NA	NA	NA	NA	NA	NA	NA	NA	NA	2	3	2	0
2511414297	12	9	5	9	7	12	NA	NA	2	NA	NA	NA	NA	NA	NA	12	9	5	9	7	12	NA	NA	2	NA	NA	NA	NA	NA	NA	16	10	5	9	10	15	NA	NA	2	NA	NA	NA	NA	NA	NA	16	10	5	9
2511414307	10	12	9	6	4	2	2	3	2	NA	NA	NA	NA	NA	NA	10	12	9	6	4	2	2	3	2	NA	NA	NA	NA	NA	NA	15	21	13	6	5	3	4	6	3	NA	NA	NA	NA	NA	NA	15	21	13	6
2511414308	NA	NA	2	NA	NA	NA	NA	NA	NA	NA	NA	NA	NA	NA	NA	NA	NA	2	NA	NA	NA	NA	NA	NA	NA	NA	NA	NA	NA	NA	NA	NA	2	NA	NA	NA	NA	NA	NA	NA	NA	NA	NA	NA	NA	0	0	2	0
2511414309	NA	2	NA	NA	NA	NA	NA	NA	NA	NA	NA	NA	NA	NA	NA	NA	2	NA	NA	NA	NA	NA	NA	NA	NA	NA	NA	NA	NA	NA	NA	3	NA	NA	NA	NA	NA	NA	NA	NA	NA	NA	NA	NA	NA	0	3	0	0
2511414310	6	8	5	3	4	NA	NA	NA	2	NA	NA	NA	NA	NA	NA	6	8	5	3	4	NA	NA	NA	2	NA	NA	NA	NA	NA	NA	9	8	8	4	4	NA	NA	NA	2	NA	NA	NA	NA	NA	NA	9	8	8	4
2511414315	2	2	4	NA	2	2	NA	NA	NA	NA	NA	NA	NA	NA	NA	2	2	4	NA	2	2	NA	NA	NA	NA	NA	NA	NA	NA	NA	2	2	4	NA	2	2	NA	NA	NA	NA	NA	NA	NA	NA	NA	2	2	4	0
2511414317	2	2	2	NA	NA	NA	NA	NA	NA	NA	NA	NA	NA	NA	NA	2	2	2	NA	NA	NA	NA	NA	NA	NA	NA	NA	NA	NA	NA	3	2	3	NA	NA	NA	NA	NA	NA	NA	NA	NA	NA	NA	NA	3	2	3	0
2511414320	3	6	6	5	6	4	NA	NA	NA	NA	NA	NA	NA	NA	NA	3	6	6	5	6	4	NA	NA	NA	NA	NA	NA	NA	NA	NA	3	6	6	5	8	4	NA	NA	NA	NA	NA	NA	NA	NA	NA	3	6	6	5
2511414322	7	3	4	4	3	5	2	2	NA	NA	NA	NA	NA	NA	NA	7	3	4	4	3	5	2	2	NA	NA	NA	NA	NA	NA	NA	9	3	4	5	3	5	2	2	NA	NA	NA	NA	NA	NA	NA	9	3	4	5
2511414323	5	6	8	4	4	5	2	2	3	NA	NA	NA	NA	NA	NA	5	6	8	4	4	5	2	2	3	NA	NA	NA	NA	NA	NA	12	9	11	6	4	10	2	2	3	NA	NA	NA	NA	NA	NA	12	9	11	6
2511414324	NA	NA	NA	2	NA	NA	NA	NA	NA	NA	NA	NA	NA	NA	NA	NA	NA	NA	2	NA	NA	NA	NA	NA	NA	NA	NA	NA	NA	NA	NA	NA	NA	2	NA	NA	NA	NA	NA	NA	NA	NA	NA	NA	NA	0	0	0	2
2511414326	29	30	31	22	22	27	7	2	9	NA	NA	NA	NA	NA	NA	28	29	30	21	21	26	6	2	8	NA	NA	NA	NA	NA	NA	93	95	103	55	58	41	13	7	15	NA	NA	NA	NA	NA	NA	91	92	98	49
2511414327	54	50	60	42	34	35	10	10	18	NA	NA	2	NA	NA	NA	53	49	60	42	34	35	9	9	17	NA	NA	1	NA	NA	NA	121	100	135	64	72	54	12	22	34	NA	NA	2	NA	NA	NA	120	99	135	64
2511414328	2	3	NA	6	3	2	NA	2	2	NA	NA	NA	NA	NA	NA	2	3	NA	6	3	2	NA	2	2	NA	NA	NA	NA	NA	NA	2	3	NA	7	3	3	NA	2	2	NA	NA	NA	NA	NA	NA	2	3	0	7
2511414329	NA	2	3	NA	NA	NA	NA	NA	NA	NA	NA	NA	NA	NA	NA	NA	2	3	NA	NA	NA	NA	NA	NA	NA	NA	NA	NA	NA	NA	NA	2	3	NA	NA	NA	NA	NA	NA	NA	NA	NA	NA	NA	NA	0	2	3	0
2511414330	NA	NA	2	NA	NA	NA	NA	NA	NA	NA	NA	NA	NA	NA	NA	NA	NA	2	NA	NA	NA	NA	NA	NA	NA	NA	NA	NA	NA	NA	NA	NA	2	NA	NA	NA	NA	NA	NA	NA	NA	NA	NA	NA	NA	0	0	2	0
2511414331	NA	NA	2	NA	NA	2	NA	NA	NA	NA	NA	NA	NA	NA	NA	NA	NA	2	NA	NA	2	NA	NA	NA	NA	NA	NA	NA	NA	NA	NA	NA	2	NA	NA	2	NA	NA	NA	NA	NA	NA	NA	NA	NA	0	0	2	0
2511414333	NA	2	NA	2	NA	NA	NA	NA	NA	NA	NA	NA	NA	NA	NA	NA	2	NA	2	NA	NA	NA	NA	NA	NA	NA	NA	NA	NA	NA	NA	2	NA	2	NA	NA	NA	NA	NA	NA	NA	NA	NA	NA	NA	0	2	0	2
2511414334	3	2	2	4	3	3	NA	NA	NA	NA	NA	NA	NA	NA	NA	3	2	2	4	3	3	NA	NA	NA	NA	NA	NA	NA	NA	NA	3	2	2	4	4	4	NA	NA	NA	NA	NA	NA	NA	NA	NA	3	2	2	4
2511414337	8	5	8	5	5	5	3	NA	3	NA	NA	NA	NA	NA	NA	8	5	8	5	5	5	3	NA	3	NA	NA	NA	NA	NA	NA	11	8	11	8	7	6	5	NA	4	NA	NA	NA	NA	NA	NA	11	8	11	8
2511414340	3	3	3	2	4	NA	2	NA	NA	NA	NA	NA	NA	NA	NA	3	3	3	2	4	NA	2	NA	NA	NA	NA	NA	NA	NA	NA	4	3	3	2	6	NA	2	NA	NA	NA	NA	NA	NA	NA	NA	4	3	3	2
2511414341	4	5	9	7	7	5	NA	NA	3	NA	NA	NA	NA	NA	NA	4	5	9	7	7	4	NA	NA	3	NA	NA	NA	NA	NA	NA	4	7	10	7	8	6	NA	NA	3	NA	NA	NA	NA	NA	NA	4	7	10	7
2511414342	3	NA	NA	NA	NA	NA	NA	NA	NA	NA	NA	NA	NA	NA	NA	3	NA	NA	NA	NA	NA	NA	NA	NA	NA	NA	NA	NA	NA	NA	3	NA	NA	NA	NA	NA	NA	NA	NA	NA	NA	NA	NA	NA	NA	3	0	0	0
2511414344	4	9	4	6	9	8	NA	3	4	NA	NA	NA	NA	NA	NA	4	9	4	6	9	8	NA	3	3	NA	NA	NA	NA	NA	NA	5	12	5	7	17	10	NA	4	4	NA	NA	NA	NA	NA	NA	5	12	5	7
2511414345	NA	NA	NA	3	NA	NA	NA	NA	NA	NA	NA	NA	NA	NA	NA	NA	NA	NA	3	NA	NA	NA	NA	NA	NA	NA	NA	NA	NA	NA	NA	NA	NA	3	NA	NA	NA	NA	NA	NA	NA	NA	NA	NA	NA	0	0	0	3
2511414347	2	NA	NA	3	NA	NA	NA	NA	NA	NA	NA	NA	NA	NA	NA	2	NA	NA	3	NA	NA	NA	NA	NA	NA	NA	NA	NA	NA	NA	2	NA	NA	3	NA	NA	NA	NA	NA	NA	NA	NA	NA	NA	NA	2	0	0	3
2511414348	2	NA	NA	NA	3	NA	NA	NA	NA	NA	NA	NA	NA	NA	NA	2	NA	NA	NA	3	NA	NA	NA	NA	NA	NA	NA	NA	NA	NA	2	NA	NA	NA	3	NA	NA	NA	NA	NA	NA	NA	NA	NA	NA	2	0	0	0
2511414349	2	4	3	2	2	5	NA	NA	NA	NA	NA	NA	NA	NA	NA	2	4	3	2	2	5	NA	NA	NA	NA	NA	NA	NA	NA	NA	2	4	4	2	2	5	NA	NA	NA	NA	NA	NA	NA	NA	NA	2	4	4	2
2511414350	3	3	3	4	3	NA	NA	NA	NA	NA	NA	NA	NA	NA	NA	3	3	3	4	3	NA	NA	NA	NA	NA	NA	NA	NA	NA	NA	4	3	3	5	3	NA	NA	NA	NA	NA	NA	NA	NA	NA	NA	4	3	3	5
2511414354	15	19	19	18	18	15	NA	2	3	NA	NA	NA	NA	NA	NA	15	19	19	18	18	15	NA	2	3	NA	NA	NA	NA	NA	NA	25	26	32	23	33	29	NA	3	4	NA	NA	NA	NA	NA	NA	25	26	32	23
2511414355	13	15	12	14	9	16	6	5	9	NA	2	NA	NA	NA	NA	13	15	12	14	7	16	4	3	7	NA	NA	NA	NA	NA	NA	23	20	19	19	23	19	20	23	32	NA	19	NA	NA	NA	NA	23	20	19	19
2511414357	NA	NA	NA	4	NA	2	NA	NA	NA	NA	NA	NA	NA	NA	NA	NA	NA	NA	4	NA	2	NA	NA	NA	NA	NA	NA	NA	NA	NA	NA	NA	NA	4	NA	2	NA	NA	NA	NA	NA	NA	NA	NA	NA	0	0	0	4
2511414358	NA	4	2	NA	NA	NA	NA	NA	NA	NA	NA	NA	NA	NA	NA	NA	4	2	NA	NA	NA	NA	NA	NA	NA	NA	NA	NA	NA	NA	NA	4	2	NA	NA	NA	NA	NA	NA	NA	NA	NA	NA	NA	NA	0	4	2	0
2511414362	11	12	10	14	8	8	NA	NA	2	NA	NA	NA	NA	2	NA	11	12	10	14	8	8	NA	NA	2	NA	NA	NA	NA	1	NA	14	13	11	17	15	10	NA	NA	3	NA	NA	NA	NA	2	NA	14	13	11	17
2511414365	19	12	14	16	11	19	3	3	4	NA	NA	NA	NA	NA	NA	19	12	14	16	11	19	3	3	4	NA	NA	NA	NA	NA	NA	27	16	19	17	19	22	5	5	5	NA	NA	NA	NA	NA	NA	27	16	19	17
2511414366	8	6	5	4	8	6	NA	NA	2	NA	NA	NA	NA	NA	NA	8	6	5	4	8	6	NA	NA	2	NA	NA	NA	NA	NA	NA	11	9	7	7	12	7	NA	NA	3	NA	NA	NA	NA	NA	NA	11	9	7	7
2511414367	3	3	8	6	4	7	NA	NA	2	NA	NA	NA	NA	NA	NA	3	3	7	6	4	7	NA	NA	2	NA	NA	NA	NA	NA	NA	4	3	8	7	5	10	NA	NA	2	NA	NA	NA	NA	NA	NA	4	3	7	7
2511414368	3	2	4	3	3	2	NA	NA	NA	NA	NA	NA	NA	NA	NA	3	2	4	3	3	2	NA	NA	NA	NA	NA	NA	NA	NA	NA	3	2	5	3	3	2	NA	NA	NA	NA	NA	NA	NA	NA	NA	3	2	5	3
2511414369	2	2	2	3	NA	NA	NA	NA	NA	NA	NA	NA	NA	NA	NA	2	2	2	3	NA	NA	NA	NA	NA	NA	NA	NA	NA	NA	NA	2	3	2	3	NA	NA	NA	NA	NA	NA	NA	NA	NA	NA	NA	2	3	2	3
2511414370	3	4	4	2	3	5	NA	NA	NA	NA	NA	NA	NA	NA	NA	3	4	4	2	3	5	NA	NA	NA	NA	NA	NA	NA	NA	NA	3	4	4	3	4	7	NA	NA	NA	NA	NA	NA	NA	NA	NA	3	4	4	3
2511414371	7	9	10	6	7	3	3	5	3	NA	NA	NA	NA	NA	NA	7	9	10	6	7	3	3	5	3	NA	NA	NA	NA	NA	NA	11	14	15	9	16	6	4	10	4	NA	NA	NA	NA	NA	NA	11	14	15	9
2511414372	NA	2	NA	2	2	2	NA	NA	NA	NA	NA	NA	NA	NA	NA	NA	2	NA	2	2	2	NA	NA	NA	NA	NA	NA	NA	NA	NA	NA	2	NA	2	2	2	NA	NA	NA	NA	NA	NA	NA	NA	NA	0	2	0	2
2511414374	5	7	4	NA	2	3	NA	NA	NA	NA	NA	NA	NA	NA	NA	5	7	4	NA	2	3	NA	NA	NA	NA	NA	NA	NA	NA	NA	6	10	5	NA	3	3	NA	NA	NA	NA	NA	NA	NA	NA	NA	6	10	5	0
2511414376	3	4	3	3	2	NA	NA	NA	2	NA	NA	NA	NA	NA	NA	3	4	3	3	2	NA	NA	NA	2	NA	NA	NA	NA	NA	NA	5	6	4	3	2	NA	NA	NA	2	NA	NA	NA	NA	NA	NA	5	6	4	3
2511414377	2	3	4	3	3	5	NA	NA	NA	NA	NA	NA	NA	NA	NA	2	3	4	3	3	5	NA	NA	NA	NA	NA	NA	NA	NA	NA	2	5	9	3	3	8	NA	NA	NA	NA	NA	NA	NA	NA	NA	2	5	9	3
2511414379	3	NA	NA	NA	2	4	NA	NA	NA	NA	NA	NA	NA	NA	NA	3	NA	NA	NA	2	4	NA	NA	NA	NA	NA	NA	NA	NA	NA	3	NA	NA	NA	2	4	NA	NA	NA	NA	NA	NA	NA	NA	NA	3	0	0	0
2511414383	6	9	10	4	5	6	NA	2	NA	NA	NA	NA	NA	NA	NA	6	9	10	4	5	6	NA	2	NA	NA	NA	NA	NA	NA	NA	6	10	12	4	7	6	NA	4	NA	NA	NA	NA	NA	NA	NA	6	10	12	4
2511414384	4	6	4	6	7	6	NA	NA	2	NA	2	NA	NA	NA	NA	4	6	4	6	7	6	NA	NA	2	NA	2	NA	NA	NA	NA	5	8	6	8	8	6	NA	NA	2	NA	2	NA	NA	NA	NA	5	8	6	8
2511414385	NA	3	2	NA	NA	2	NA	NA	NA	NA	NA	NA	NA	NA	NA	NA	3	2	NA	NA	2	NA	NA	NA	NA	NA	NA	NA	NA	NA	NA	3	2	NA	NA	2	NA	NA	NA	NA	NA	NA	NA	NA	NA	0	3	2	0
2511414386	3	NA	3	3	NA	2	NA	NA	NA	NA	NA	NA	NA	NA	NA	3	NA	3	3	NA	1	NA	NA	NA	NA	NA	NA	NA	NA	NA	7	NA	7	5	NA	2	NA	NA	NA	NA	NA	NA	NA	NA	NA	7	0	7	5
2511414387	3	3	7	5	4	2	2	NA	NA	NA	NA	NA	NA	NA	NA	3	3	5	5	4	2	2	NA	NA	NA	NA	NA	NA	NA	NA	3	4	9	5	6	2	2	NA	NA	NA	NA	NA	NA	NA	NA	3	4	7	5
2511414388	19	26	22	21	17	20	6	7	11	NA	NA	NA	NA	NA	NA	19	26	22	21	17	20	6	7	10	NA	NA	NA	NA	NA	NA	36	54	53	41	57	56	13	20	29	NA	NA	NA	NA	NA	NA	36	54	53	41
2511414389	25	22	23	20	21	22	6	4	12	NA	NA	NA	NA	NA	NA	25	22	23	20	21	22	6	4	12	NA	NA	NA	NA	NA	NA	45	46	44	38	66	45	7	5	19	NA	NA	NA	NA	NA	NA	45	46	44	38
2511414390	9	13	8	7	10	11	3	3	5	NA	NA	NA	NA	NA	NA	9	13	8	7	10	11	3	3	5	NA	NA	NA	NA	NA	NA	11	16	11	8	15	11	14	7	19	NA	NA	NA	NA	NA	NA	11	16	11	8
2511414391	18	17	16	13	17	12	8	5	6	2	2	2	2	NA	3	14	14	13	10	15	9	6	4	4	NA	NA	NA	NA	NA	1	35	27	29	18	30	18	12	8	15	5	9	6	4	NA	7	31	24	24	14
2511414392	11	18	15	17	14	14	NA	NA	3	NA	NA	NA	NA	NA	NA	11	18	15	17	14	14	NA	NA	3	NA	NA	NA	NA	NA	NA	14	22	18	23	21	18	NA	NA	3	NA	NA	NA	NA	NA	NA	14	22	18	23
2511414394	8	9	5	9	4	7	NA	NA	NA	NA	NA	NA	NA	NA	NA	8	9	5	9	4	7	NA	NA	NA	NA	NA	NA	NA	NA	NA	12	11	7	10	4	7	NA	NA	NA	NA	NA	NA	NA	NA	NA	12	11	7	10
2511414397	22	21	22	21	16	25	2	4	5	NA	NA	NA	NA	NA	NA	22	21	22	21	16	25	2	4	5	NA	NA	NA	NA	NA	NA	27	28	31	33	38	28	2	4	5	NA	NA	NA	NA	NA	NA	27	28	31	33
2511414398	5	7	8	3	10	9	3	3	3	NA	NA	NA	NA	NA	NA	5	7	8	3	10	9	3	3	3	NA	NA	NA	NA	NA	NA	7	10	12	3	17	16	4	3	4	NA	NA	NA	NA	NA	NA	7	10	12	3
2511414399	17	15	16	14	15	17	4	6	7	NA	NA	NA	NA	NA	NA	17	15	15	14	14	16	4	6	7	NA	NA	NA	NA	NA	NA	65	54	80	52	82	65	13	29	20	NA	NA	NA	NA	NA	NA	65	54	79	52
2511414400	10	8	8	8	7	7	5	2	5	NA	NA	NA	NA	NA	NA	10	8	8	8	7	7	5	2	5	NA	NA	NA	NA	NA	NA	30	36	29	22	29	35	27	16	33	NA	NA	NA	NA	NA	NA	30	36	29	22
2511414402	13	10	14	17	11	10	9	6	6	NA	2	NA	NA	NA	NA	13	10	14	16	11	10	9	6	6	NA	2	NA	NA	NA	NA	40	42	49	40	55	39	46	78	43	NA	5	NA	NA	NA	NA	40	42	49	39
2511414403	3	6	2	7	3	4	NA	NA	NA	NA	NA	NA	NA	NA	NA	3	6	2	7	3	4	NA	NA	NA	NA	NA	NA	NA	NA	NA	3	6	2	7	3	4	NA	NA	NA	NA	NA	NA	NA	NA	NA	3	6	2	7
2511414407	2	NA	NA	NA	NA	NA	NA	NA	NA	NA	NA	NA	NA	NA	NA	2	NA	NA	NA	NA	NA	NA	NA	NA	NA	NA	NA	NA	NA	NA	2	NA	NA	NA	NA	NA	NA	NA	NA	NA	NA	NA	NA	NA	NA	2	0	0	0
2511414408	6	4	5	4	4	2	NA	NA	3	NA	NA	NA	NA	NA	NA	6	4	5	4	4	2	NA	NA	3	NA	NA	NA	NA	NA	NA	7	4	6	5	4	2	NA	NA	3	NA	NA	NA	NA	NA	NA	7	4	6	5
2511414409	NA	2	NA	NA	NA	NA	NA	NA	NA	NA	NA	NA	NA	NA	NA	NA	2	NA	NA	NA	NA	NA	NA	NA	NA	NA	NA	NA	NA	NA	NA	2	NA	NA	NA	NA	NA	NA	NA	NA	NA	NA	NA	NA	NA	0	2	0	0
2511414412	NA	NA	NA	NA	2	NA	NA	NA	NA	NA	NA	NA	NA	NA	NA	NA	NA	NA	NA	2	NA	NA	NA	NA	NA	NA	NA	NA	NA	NA	NA	NA	NA	NA	3	NA	NA	NA	NA	NA	NA	NA	NA	NA	NA	0	0	0	0
2511414414	16	9	16	11	10	12	6	5	6	NA	NA	NA	NA	NA	NA	16	9	16	11	10	12	6	5	6	NA	NA	NA	NA	NA	NA	65	72	86	39	79	47	55	48	79	NA	NA	NA	NA	NA	NA	65	72	86	39
2511414415	7	4	6	6	4	4	2	NA	NA	NA	NA	NA	NA	NA	NA	7	4	6	6	4	4	2	NA	NA	NA	NA	NA	NA	NA	NA	7	5	6	6	5	6	2	NA	NA	NA	NA	NA	NA	NA	NA	7	5	6	6
2511414418	2	3	NA	2	NA	3	NA	2	NA	NA	NA	NA	NA	NA	NA	2	3	NA	2	NA	3	NA	2	NA	NA	NA	NA	NA	NA	NA	5	3	NA	2	NA	3	NA	2	NA	NA	NA	NA	NA	NA	NA	5	3	0	2
2511414420	30	35	37	33	30	34	6	5	10	2	NA	NA	NA	NA	NA	30	34	36	33	29	33	6	5	10	1	NA	NA	NA	NA	NA	70	114	90	64	124	92	22	15	27	2	NA	NA	NA	NA	NA	70	113	89	64
2511414424	2	4	2	2	5	2	NA	NA	NA	NA	NA	NA	NA	NA	NA	2	4	2	2	5	2	NA	NA	NA	NA	NA	NA	NA	NA	NA	5	6	2	2	6	3	NA	NA	NA	NA	NA	NA	NA	NA	NA	5	6	2	2
2511414426	2	3	6	5	2	3	NA	NA	2	NA	NA	NA	NA	NA	NA	2	3	6	5	2	3	NA	NA	2	NA	NA	NA	NA	NA	NA	3	4	6	5	2	3	NA	NA	2	NA	NA	NA	NA	NA	NA	3	4	6	5
2511414430	NA	NA	NA	NA	NA	NA	2	NA	2	NA	NA	NA	NA	NA	NA	NA	NA	NA	NA	NA	NA	2	NA	2	NA	NA	NA	NA	NA	NA	NA	NA	NA	NA	NA	NA	3	NA	2	NA	NA	NA	NA	NA	NA	0	0	0	0
2511414435	9	10	13	14	10	13	NA	NA	4	NA	NA	NA	NA	NA	NA	9	10	13	14	10	13	NA	NA	4	NA	NA	NA	NA	NA	NA	9	15	18	17	14	18	NA	NA	6	NA	NA	NA	NA	NA	NA	9	15	18	17
2511414436	11	13	9	12	13	16	NA	NA	NA	NA	NA	NA	NA	NA	NA	11	13	9	12	13	16	NA	NA	NA	NA	NA	NA	NA	NA	NA	20	31	18	28	46	49	NA	NA	NA	NA	NA	NA	NA	NA	NA	20	31	18	28
2511414440	NA	2	NA	NA	NA	NA	NA	NA	NA	NA	NA	NA	NA	NA	NA	NA	2	NA	NA	NA	NA	NA	NA	NA	NA	NA	NA	NA	NA	NA	NA	3	NA	NA	NA	NA	NA	NA	NA	NA	NA	NA	NA	NA	NA	0	3	0	0
2511414445	2	NA	NA	NA	NA	NA	NA	NA	NA	NA	NA	NA	NA	NA	NA	2	NA	NA	NA	NA	NA	NA	NA	NA	NA	NA	NA	NA	NA	NA	2	NA	NA	NA	NA	NA	NA	NA	NA	NA	NA	NA	NA	NA	NA	2	0	0	0
2511414446	16	15	12	14	12	13	2	NA	3	NA	NA	NA	NA	NA	NA	16	15	12	14	12	13	2	NA	3	NA	NA	NA	NA	NA	NA	23	20	20	16	25	20	3	NA	8	NA	NA	NA	NA	NA	NA	23	20	20	16
2511414448	4	3	3	4	NA	2	NA	NA	2	NA	NA	NA	NA	NA	NA	4	3	3	4	NA	2	NA	NA	1	NA	NA	NA	NA	NA	NA	4	3	3	4	NA	2	NA	NA	3	NA	NA	NA	NA	NA	NA	4	3	3	4
2511414449	2	NA	NA	NA	NA	NA	NA	NA	NA	NA	NA	NA	NA	NA	NA	2	NA	NA	NA	NA	NA	NA	NA	NA	NA	NA	NA	NA	NA	NA	3	NA	NA	NA	NA	NA	NA	NA	NA	NA	NA	NA	NA	NA	NA	3	0	0	0
2511414450	NA	NA	NA	NA	NA	NA	2	NA	NA	NA	NA	NA	NA	NA	NA	NA	NA	NA	NA	NA	NA	2	NA	NA	NA	NA	NA	NA	NA	NA	NA	NA	NA	NA	NA	NA	2	NA	NA	NA	NA	NA	NA	NA	NA	0	0	0	0
2511414451	NA	NA	NA	NA	NA	NA	NA	NA	2	NA	NA	NA	NA	NA	NA	NA	NA	NA	NA	NA	NA	NA	NA	2	NA	NA	NA	NA	NA	NA	NA	NA	NA	NA	NA	NA	NA	NA	2	NA	NA	NA	NA	NA	NA	0	0	0	0
2511414452	4	2	2	3	2	4	NA	NA	NA	NA	NA	NA	NA	NA	NA	4	2	2	3	2	4	NA	NA	NA	NA	NA	NA	NA	NA	NA	6	2	2	3	2	4	NA	NA	NA	NA	NA	NA	NA	NA	NA	6	2	2	3
2511414453	24	36	30	25	38	19	5	4	6	NA	NA	NA	NA	NA	NA	22	34	28	25	36	17	3	3	5	NA	NA	NA	NA	NA	NA	40	56	52	31	87	25	6	7	9	NA	NA	NA	NA	NA	NA	38	53	48	31
2511414454	NA	NA	NA	NA	NA	NA	NA	5	8	NA	NA	NA	NA	NA	NA	NA	NA	NA	NA	NA	NA	NA	5	8	NA	NA	NA	NA	NA	NA	NA	NA	NA	NA	NA	NA	NA	12	15	NA	NA	NA	NA	NA	NA	0	0	0	0
2511414456	4	6	2	2	7	3	2	2	2	NA	NA	NA	NA	NA	NA	4	6	2	2	7	3	2	2	2	NA	NA	NA	NA	NA	NA	8	7	2	3	10	3	3	2	5	NA	NA	NA	NA	NA	NA	8	7	2	3
2511414462	8	14	12	9	10	13	NA	NA	NA	NA	NA	NA	NA	NA	NA	8	14	12	9	10	13	NA	NA	NA	NA	NA	NA	NA	NA	NA	11	23	22	13	20	21	NA	NA	NA	NA	NA	NA	NA	NA	NA	11	23	22	13
2511414463	NA	NA	NA	NA	2	2	NA	NA	NA	NA	NA	NA	NA	NA	NA	NA	NA	NA	NA	2	2	NA	NA	NA	NA	NA	NA	NA	NA	NA	NA	NA	NA	NA	3	2	NA	NA	NA	NA	NA	NA	NA	NA	NA	0	0	0	0
2511414464	2	2	2	2	3	2	NA	2	2	NA	NA	NA	NA	NA	NA	NA	2	NA	NA	1	NA	NA	NA	NA	NA	NA	NA	NA	NA	NA	3	2	3	10	17	7	NA	6	4	NA	NA	NA	NA	NA	NA	0	2	0	0
2511414466	5	NA	3	NA	3	NA	NA	NA	7	NA	NA	NA	NA	NA	NA	5	NA	3	NA	2	NA	NA	NA	7	NA	NA	NA	NA	NA	NA	6	NA	3	NA	3	NA	NA	NA	7	NA	NA	NA	NA	NA	NA	6	0	3	0
2511414467	2	NA	NA	NA	NA	NA	NA	NA	NA	NA	NA	NA	NA	NA	NA	2	NA	NA	NA	NA	NA	NA	NA	NA	NA	NA	NA	NA	NA	NA	2	NA	NA	NA	NA	NA	NA	NA	NA	NA	NA	NA	NA	NA	NA	2	0	0	0
2511414468	12	5	NA	NA	NA	NA	3	NA	6	NA	NA	NA	NA	NA	NA	12	5	NA	NA	NA	NA	3	NA	6	NA	NA	NA	NA	NA	NA	13	5	NA	NA	NA	NA	3	NA	6	NA	NA	NA	NA	NA	NA	13	5	0	0
2511414469	4	NA	NA	NA	3	NA	NA	NA	12	NA	NA	NA	NA	NA	NA	4	NA	NA	NA	2	NA	NA	NA	12	NA	NA	NA	NA	NA	NA	5	NA	NA	NA	3	NA	NA	NA	13	NA	NA	NA	NA	NA	NA	5	0	0	0
2511414470	6	8	4	NA	NA	NA	2	NA	NA	NA	NA	NA	NA	NA	NA	6	8	4	NA	NA	NA	2	NA	NA	NA	NA	NA	NA	NA	NA	7	8	6	NA	NA	NA	3	NA	NA	NA	NA	NA	NA	NA	NA	7	8	6	0
2511414471	NA	2	NA	NA	NA	NA	NA	NA	NA	NA	NA	NA	NA	NA	NA	NA	2	NA	NA	NA	NA	NA	NA	NA	NA	NA	NA	NA	NA	NA	NA	2	NA	NA	NA	NA	NA	NA	NA	NA	NA	NA	NA	NA	NA	0	2	0	0
2511414477	NA	NA	NA	NA	2	2	NA	NA	NA	NA	NA	NA	NA	NA	NA	NA	NA	NA	NA	2	2	NA	NA	NA	NA	NA	NA	NA	NA	NA	NA	NA	NA	NA	2	2	NA	NA	NA	NA	NA	NA	NA	NA	NA	0	0	0	0
2511414480	3	6	3	5	5	6	NA	NA	2	NA	NA	NA	NA	NA	NA	3	6	3	5	5	6	NA	NA	2	NA	NA	NA	NA	NA	NA	5	9	4	6	11	13	NA	NA	2	NA	NA	NA	NA	NA	NA	5	9	4	6
2511414482	NA	NA	NA	NA	NA	NA	NA	NA	NA	NA	NA	NA	NA	NA	2	NA	NA	NA	NA	NA	NA	NA	NA	NA	NA	NA	NA	NA	NA	2	NA	NA	NA	NA	NA	NA	NA	NA	NA	NA	NA	NA	NA	NA	2	0	0	0	0
2511414486	3	2	NA	NA	2	NA	NA	NA	NA	NA	NA	NA	NA	NA	NA	3	2	NA	NA	2	NA	NA	NA	NA	NA	NA	NA	NA	NA	NA	5	2	NA	NA	2	NA	NA	NA	NA	NA	NA	NA	NA	NA	NA	5	2	0	0
2511414491	NA	NA	NA	NA	NA	NA	NA	NA	NA	NA	NA	NA	NA	NA	2	NA	NA	NA	NA	NA	NA	NA	NA	NA	NA	NA	NA	NA	NA	2	NA	NA	NA	NA	NA	NA	NA	NA	NA	NA	NA	NA	NA	NA	2	0	0	0	0
2511414494	NA	3	NA	NA	NA	NA	NA	NA	NA	NA	NA	NA	NA	NA	NA	NA	3	NA	NA	NA	NA	NA	NA	NA	NA	NA	NA	NA	NA	NA	NA	3	NA	NA	NA	NA	NA	NA	NA	NA	NA	NA	NA	NA	NA	0	3	0	0
2511414496	NA	2	NA	NA	NA	NA	NA	NA	NA	NA	NA	NA	NA	NA	NA	NA	2	NA	NA	NA	NA	NA	NA	NA	NA	NA	NA	NA	NA	NA	NA	2	NA	NA	NA	NA	NA	NA	NA	NA	NA	NA	NA	NA	NA	0	2	0	0
2511414500	NA	NA	2	2	NA	NA	NA	NA	NA	NA	NA	NA	NA	NA	NA	NA	NA	2	2	NA	NA	NA	NA	NA	NA	NA	NA	NA	NA	NA	NA	NA	2	2	NA	NA	NA	NA	NA	NA	NA	NA	NA	NA	NA	0	0	2	2
2511414501	2	2	3	NA	NA	2	NA	NA	NA	NA	NA	NA	NA	NA	NA	2	2	3	NA	NA	2	NA	NA	NA	NA	NA	NA	NA	NA	NA	2	2	3	NA	NA	2	NA	NA	NA	NA	NA	NA	NA	NA	NA	2	2	3	0
2511414517	NA	NA	NA	2	NA	NA	NA	NA	NA	NA	NA	NA	NA	NA	NA	NA	NA	NA	2	NA	NA	NA	NA	NA	NA	NA	NA	NA	NA	NA	NA	NA	NA	2	NA	NA	NA	NA	NA	NA	NA	NA	NA	NA	NA	0	0	0	2
2511414520	NA	NA	NA	NA	NA	NA	NA	2	NA	NA	NA	NA	NA	NA	NA	NA	NA	NA	NA	NA	NA	NA	2	NA	NA	NA	NA	NA	NA	NA	NA	NA	NA	NA	NA	NA	NA	3	NA	NA	NA	NA	NA	NA	NA	0	0	0	0
2511414521	NA	NA	NA	3	6	3	NA	4	NA	NA	NA	NA	NA	NA	NA	NA	NA	NA	1	4	NA	NA	3	NA	NA	NA	NA	NA	NA	NA	NA	NA	NA	3	8	3	NA	7	NA	NA	NA	NA	NA	NA	NA	0	0	0	1
2511414522	NA	NA	NA	NA	2	2	2	NA	NA	NA	NA	NA	NA	NA	NA	NA	NA	NA	NA	1	1	NA	NA	NA	NA	NA	NA	NA	NA	NA	NA	NA	NA	NA	47	11	14	NA	NA	NA	NA	NA	NA	NA	NA	0	0	0	0
2511414523	NA	NA	NA	4	5	4	2	4	3	NA	NA	NA	NA	NA	NA	NA	NA	NA	3	4	3	1	3	2	NA	NA	NA	NA	NA	NA	NA	NA	NA	12	18	17	14	13	11	NA	NA	NA	NA	NA	NA	0	0	0	3
2511414535	NA	2	NA	NA	NA	NA	NA	NA	NA	NA	NA	NA	NA	NA	NA	NA	2	NA	NA	NA	NA	NA	NA	NA	NA	NA	NA	NA	NA	NA	NA	2	NA	NA	NA	NA	NA	NA	NA	NA	NA	NA	NA	NA	NA	0	2	0	0
2511414539	3	3	3	NA	3	NA	NA	NA	NA	NA	NA	NA	NA	NA	NA	3	3	3	NA	3	NA	NA	NA	NA	NA	NA	NA	NA	NA	NA	4	3	4	NA	3	NA	NA	NA	NA	NA	NA	NA	NA	NA	NA	4	3	4	0
2511414547	NA	2	2	2	NA	2	NA	NA	NA	NA	NA	NA	NA	NA	NA	NA	2	2	2	NA	2	NA	NA	NA	NA	NA	NA	NA	NA	NA	NA	2	2	2	NA	3	NA	NA	NA	NA	NA	NA	NA	NA	NA	0	2	2	2
2511414553	NA	2	NA	NA	NA	NA	NA	NA	NA	NA	NA	NA	NA	NA	NA	NA	2	NA	NA	NA	NA	NA	NA	NA	NA	NA	NA	NA	NA	NA	NA	2	NA	NA	NA	NA	NA	NA	NA	NA	NA	NA	NA	NA	NA	0	2	0	0
2511414559	7	11	11	3	4	3	NA	NA	NA	NA	NA	NA	NA	NA	NA	7	11	11	3	4	3	NA	NA	NA	NA	NA	NA	NA	NA	NA	7	12	12	3	5	3	NA	NA	NA	NA	NA	NA	NA	NA	NA	7	12	12	3
2511414566	NA	5	NA	NA	3	NA	NA	NA	NA	NA	NA	NA	NA	NA	NA	NA	5	NA	NA	3	NA	NA	NA	NA	NA	NA	NA	NA	NA	NA	NA	6	NA	NA	3	NA	NA	NA	NA	NA	NA	NA	NA	NA	NA	0	6	0	0
2511414577	27	22	14	4	3	5	8	10	12	NA	NA	NA	NA	NA	NA	27	22	14	4	3	5	8	10	12	NA	NA	NA	NA	NA	NA	30	27	24	4	4	5	21	18	25	NA	NA	NA	NA	NA	NA	30	27	24	4
2511414578	8	5	4	2	2	6	3	2	4	NA	NA	NA	NA	NA	NA	8	5	4	2	2	6	3	2	4	NA	NA	NA	NA	NA	NA	10	7	5	3	3	8	5	3	15	NA	NA	NA	NA	NA	NA	10	7	5	3
2511414579	3	NA	2	NA	NA	NA	NA	NA	2	NA	NA	NA	NA	NA	NA	3	NA	2	NA	NA	NA	NA	NA	2	NA	NA	NA	NA	NA	NA	5	NA	2	NA	NA	NA	NA	NA	2	NA	NA	NA	NA	NA	NA	5	0	2	0
2511414580	2	2	NA	NA	NA	NA	NA	NA	NA	NA	NA	NA	NA	NA	NA	2	2	NA	NA	NA	NA	NA	NA	NA	NA	NA	NA	NA	NA	NA	3	2	NA	NA	NA	NA	NA	NA	NA	NA	NA	NA	NA	NA	NA	3	2	0	0
2511414583	NA	2	NA	NA	NA	NA	NA	NA	NA	NA	NA	NA	NA	NA	NA	NA	2	NA	NA	NA	NA	NA	NA	NA	NA	NA	NA	NA	NA	NA	NA	2	NA	NA	NA	NA	NA	NA	NA	NA	NA	NA	NA	NA	NA	0	2	0	0
2511414599	NA	NA	NA	NA	NA	2	NA	NA	NA	NA	NA	NA	NA	NA	NA	NA	NA	NA	NA	NA	2	NA	NA	NA	NA	NA	NA	NA	NA	NA	NA	NA	NA	NA	NA	2	NA	NA	NA	NA	NA	NA	NA	NA	NA	0	0	0	0
2511414600	31	29	36	29	25	30	7	7	11	NA	NA	NA	NA	NA	NA	31	29	36	29	25	30	7	7	11	NA	NA	NA	NA	NA	NA	78	78	94	52	78	58	13	19	25	NA	NA	NA	NA	NA	NA	78	78	94	52
2511414601	NA	NA	NA	NA	2	NA	NA	NA	NA	NA	NA	NA	NA	NA	NA	NA	NA	NA	NA	2	NA	NA	NA	NA	NA	NA	NA	NA	NA	NA	NA	NA	NA	NA	2	NA	NA	NA	NA	NA	NA	NA	NA	NA	NA	0	0	0	0
2511414605	21	21	26	26	25	21	11	7	12	NA	NA	NA	NA	NA	NA	21	21	26	26	24	21	11	7	12	NA	NA	NA	NA	NA	NA	29	29	44	49	64	38	34	16	40	NA	NA	NA	NA	NA	NA	29	29	44	49
2511414610	NA	NA	4	NA	2	NA	NA	NA	NA	NA	NA	NA	NA	NA	NA	NA	NA	4	NA	2	NA	NA	NA	NA	NA	NA	NA	NA	NA	NA	NA	NA	4	NA	2	NA	NA	NA	NA	NA	NA	NA	NA	NA	NA	0	0	4	0
2511414612	6	7	5	6	8	6	NA	NA	4	NA	NA	NA	NA	NA	NA	6	7	5	6	8	6	NA	NA	4	NA	NA	NA	NA	NA	NA	9	11	10	8	18	7	NA	NA	6	NA	NA	NA	NA	NA	NA	9	11	10	8
2511414613	10	12	9	17	5	5	NA	NA	NA	NA	NA	NA	NA	NA	NA	10	12	9	17	5	5	NA	NA	NA	NA	NA	NA	NA	NA	NA	11	16	10	18	5	5	NA	NA	NA	NA	NA	NA	NA	NA	NA	11	16	10	18
2511414623	14	17	12	12	18	14	NA	2	2	NA	NA	NA	NA	NA	NA	14	17	12	12	18	14	NA	2	2	NA	NA	NA	NA	NA	NA	24	21	16	14	23	20	NA	2	2	NA	NA	NA	NA	NA	NA	24	21	16	14
2511414624	7	5	9	6	6	5	NA	NA	NA	NA	NA	NA	NA	NA	NA	7	5	9	6	6	5	NA	NA	NA	NA	NA	NA	NA	NA	NA	7	6	14	7	9	5	NA	NA	NA	NA	NA	NA	NA	NA	NA	7	6	14	7
2511414629	3	NA	4	3	3	2	NA	NA	NA	NA	NA	NA	NA	NA	NA	3	NA	4	3	3	2	NA	NA	NA	NA	NA	NA	NA	NA	NA	4	NA	6	3	4	3	NA	NA	NA	NA	NA	NA	NA	NA	NA	4	0	6	3
2511414631	11	9	10	6	7	7	2	2	NA	NA	NA	NA	NA	NA	NA	11	9	10	6	7	7	2	2	NA	NA	NA	NA	NA	NA	NA	20	23	23	11	17	15	2	4	NA	NA	NA	NA	NA	NA	NA	20	23	23	11
2511414635	36	30	25	29	21	21	7	7	8	NA	NA	NA	NA	NA	NA	36	30	25	29	21	20	7	7	8	NA	NA	NA	NA	NA	NA	53	39	37	37	43	32	9	10	10	NA	NA	NA	NA	NA	NA	53	39	37	37
2511414636	NA	NA	2	2	NA	NA	NA	NA	NA	NA	NA	NA	NA	NA	NA	NA	NA	2	2	NA	NA	NA	NA	NA	NA	NA	NA	NA	NA	NA	NA	NA	2	2	NA	NA	NA	NA	NA	NA	NA	NA	NA	NA	NA	0	0	2	2
2511414637	5	3	2	NA	2	4	NA	NA	NA	NA	NA	NA	NA	NA	NA	5	3	2	NA	2	4	NA	NA	NA	NA	NA	NA	NA	NA	NA	5	3	4	NA	3	6	NA	NA	NA	NA	NA	NA	NA	NA	NA	5	3	4	0
2511414638	NA	2	NA	3	NA	NA	NA	NA	NA	NA	NA	NA	NA	NA	NA	NA	2	NA	3	NA	NA	NA	NA	NA	NA	NA	NA	NA	NA	NA	NA	2	NA	3	NA	NA	NA	NA	NA	NA	NA	NA	NA	NA	NA	0	2	0	3
2511414641	NA	2	NA	NA	NA	NA	NA	NA	NA	NA	NA	NA	NA	NA	NA	NA	2	NA	NA	NA	NA	NA	NA	NA	NA	NA	NA	NA	NA	NA	NA	2	NA	NA	NA	NA	NA	NA	NA	NA	NA	NA	NA	NA	NA	0	2	0	0
2511414642	27	27	28	23	24	27	4	4	6	NA	NA	NA	NA	NA	NA	27	27	28	23	24	27	4	4	6	NA	NA	NA	NA	NA	NA	52	79	73	56	81	55	4	7	8	NA	NA	NA	NA	NA	NA	52	79	73	56
2511414645	3	4	4	4	5	4	NA	NA	NA	NA	NA	NA	NA	NA	NA	3	4	4	4	5	4	NA	NA	NA	NA	NA	NA	NA	NA	NA	9	8	9	8	14	6	NA	NA	NA	NA	NA	NA	NA	NA	NA	9	8	9	8
2511414646	4	2	8	8	6	2	NA	NA	2	NA	NA	NA	NA	NA	NA	4	2	8	8	6	2	NA	NA	2	NA	NA	NA	NA	NA	NA	7	4	8	8	8	2	NA	NA	2	NA	NA	NA	NA	NA	NA	7	4	8	8
2511414648	9	12	14	11	10	13	NA	3	2	NA	NA	NA	NA	NA	NA	9	12	14	11	10	13	NA	3	2	NA	NA	NA	NA	NA	NA	9	12	18	14	12	13	NA	3	2	NA	NA	NA	NA	NA	NA	9	12	18	14
2511414649	6	4	6	4	5	5	NA	NA	NA	NA	NA	NA	NA	NA	NA	6	4	6	4	5	5	NA	NA	NA	NA	NA	NA	NA	NA	NA	10	11	21	5	13	5	NA	NA	NA	NA	NA	NA	NA	NA	NA	10	11	21	5
2511414650	4	5	4	6	5	5	NA	NA	2	NA	NA	NA	NA	NA	NA	4	5	4	6	5	5	NA	NA	2	NA	NA	NA	NA	NA	NA	4	10	6	7	10	10	NA	NA	2	NA	NA	NA	NA	NA	NA	4	10	6	7
2511414660	30	26	31	32	27	31	21	14	22	NA	NA	NA	NA	NA	NA	30	26	31	32	27	31	21	14	22	NA	NA	NA	NA	NA	NA	485	529	517	414	774	674	356	452	493	NA	NA	NA	NA	NA	NA	485	529	517	414
2511414662	2	NA	NA	NA	NA	2	NA	NA	NA	NA	NA	NA	NA	NA	NA	2	NA	NA	NA	NA	2	NA	NA	NA	NA	NA	NA	NA	NA	NA	2	NA	NA	NA	NA	3	NA	NA	NA	NA	NA	NA	NA	NA	NA	2	0	0	0
2511414665	6	8	10	7	8	10	NA	NA	NA	NA	NA	NA	NA	NA	NA	6	8	10	7	8	10	NA	NA	NA	NA	NA	NA	NA	NA	NA	9	10	14	11	14	18	NA	NA	NA	NA	NA	NA	NA	NA	NA	9	10	14	11
2511414666	NA	NA	NA	2	NA	NA	NA	NA	NA	NA	NA	NA	NA	NA	NA	NA	NA	NA	2	NA	NA	NA	NA	NA	NA	NA	NA	NA	NA	NA	NA	NA	NA	2	NA	NA	NA	NA	NA	NA	NA	NA	NA	NA	NA	0	0	0	2
2511414667	32	39	36	35	35	41	15	14	17	NA	NA	NA	NA	2	2	30	37	36	33	35	39	14	13	16	NA	NA	NA	NA	NA	NA	52	56	54	54	57	65	21	32	31	NA	NA	NA	NA	2	2	49	54	54	50
2511414668	NA	3	2	4	2	3	NA	NA	NA	NA	NA	NA	NA	NA	NA	NA	3	2	4	2	3	NA	NA	NA	NA	NA	NA	NA	NA	NA	NA	3	2	5	2	3	NA	NA	NA	NA	NA	NA	NA	NA	NA	0	3	2	5
2511414671	NA	NA	NA	NA	NA	2	NA	NA	NA	NA	NA	NA	NA	NA	NA	NA	NA	NA	NA	NA	2	NA	NA	NA	NA	NA	NA	NA	NA	NA	NA	NA	NA	NA	NA	2	NA	NA	NA	NA	NA	NA	NA	NA	NA	0	0	0	0
2511414672	7	6	6	6	5	6	NA	NA	NA	NA	NA	NA	NA	NA	NA	7	6	6	6	5	6	NA	NA	NA	NA	NA	NA	NA	NA	NA	7	8	8	9	6	8	NA	NA	NA	NA	NA	NA	NA	NA	NA	7	8	8	9
2511414673	11	15	12	16	18	11	6	4	9	NA	NA	NA	NA	NA	NA	11	15	12	16	18	11	6	4	9	NA	NA	NA	NA	NA	NA	11	16	13	17	25	11	7	11	10	NA	NA	NA	NA	NA	NA	11	16	13	17
2511414674	5	6	5	5	10	4	NA	NA	2	NA	NA	NA	NA	NA	NA	5	6	5	5	10	4	NA	NA	2	NA	NA	NA	NA	NA	NA	6	9	5	7	14	4	NA	NA	2	NA	NA	NA	NA	NA	NA	6	9	5	7
2511414675	9	12	6	11	12	8	3	2	2	NA	NA	NA	NA	NA	NA	9	12	6	11	12	8	3	2	2	NA	NA	NA	NA	NA	NA	13	14	9	15	17	10	3	2	3	NA	NA	NA	NA	NA	NA	13	14	9	15
2511414677	NA	2	NA	2	NA	2	NA	NA	NA	NA	NA	NA	NA	NA	NA	NA	2	NA	2	NA	2	NA	NA	NA	NA	NA	NA	NA	NA	NA	NA	2	NA	2	NA	2	NA	NA	NA	NA	NA	NA	NA	NA	NA	0	2	0	2
2511414678	3	2	2	NA	3	3	NA	NA	2	NA	NA	NA	NA	NA	NA	3	2	2	NA	3	3	NA	NA	2	NA	NA	NA	NA	NA	NA	3	2	2	NA	3	4	NA	NA	3	NA	NA	NA	NA	NA	NA	3	2	2	0
2511414679	NA	NA	NA	NA	NA	2	NA	NA	NA	NA	NA	NA	NA	NA	NA	NA	NA	NA	NA	NA	2	NA	NA	NA	NA	NA	NA	NA	NA	NA	NA	NA	NA	NA	NA	2	NA	NA	NA	NA	NA	NA	NA	NA	NA	0	0	0	0
2511414681	4	2	3	4	4	3	NA	NA	NA	NA	NA	NA	NA	NA	NA	4	2	3	4	4	3	NA	NA	NA	NA	NA	NA	NA	NA	NA	5	3	6	5	5	4	NA	NA	NA	NA	NA	NA	NA	NA	NA	5	3	6	5
2511414682	3	NA	2	2	3	NA	NA	NA	NA	NA	NA	NA	NA	NA	NA	3	NA	2	2	3	NA	NA	NA	NA	NA	NA	NA	NA	NA	NA	6	NA	2	3	5	NA	NA	NA	NA	NA	NA	NA	NA	NA	NA	6	0	2	3
2511414686	5	5	4	NA	3	4	6	2	5	2	2	2	2	2	NA	5	5	4	NA	3	4	6	2	5	2	2	2	2	2	NA	7	5	4	NA	5	5	9	4	12	5	3	5	4	4	NA	7	5	4	0
2511414687	4	2	6	NA	NA	NA	NA	NA	NA	NA	NA	NA	NA	NA	NA	4	2	6	NA	NA	NA	NA	NA	NA	NA	NA	NA	NA	NA	NA	5	3	8	NA	NA	NA	NA	NA	NA	NA	NA	NA	NA	NA	NA	5	3	8	0
2511414689	2	NA	3	3	NA	NA	NA	NA	NA	NA	NA	NA	NA	NA	NA	NA	NA	NA	NA	NA	NA	NA	NA	NA	NA	NA	NA	NA	NA	NA	5	NA	11	16	NA	NA	NA	NA	NA	NA	NA	NA	NA	NA	NA	0	0	0	0
2511414690	12	10	13	12	11	13	9	6	7	NA	NA	NA	NA	NA	NA	12	10	13	12	11	13	9	6	7	NA	NA	NA	NA	NA	NA	33	28	40	32	52	31	52	36	79	NA	NA	NA	NA	NA	NA	33	28	40	32
2511414691	44	48	47	40	44	49	35	20	37	2	2	2	3	NA	2	44	48	47	40	44	49	34	19	36	2	1	1	1	NA	1	178	243	174	128	210	176	200	143	327	13	21	19	19	NA	21	178	243	174	128
2511414692	21	14	20	15	14	20	11	9	10	NA	NA	NA	NA	NA	NA	21	14	20	15	13	20	11	9	10	NA	NA	NA	NA	NA	NA	85	44	70	50	75	60	72	84	29	NA	NA	NA	NA	NA	NA	85	44	70	50
2511414693	9	6	8	8	7	9	5	6	7	3	3	2	3	3	2	6	6	8	8	5	7	3	4	4	NA	NA	NA	NA	NA	NA	47	31	52	26	49	67	33	31	28	22	43	24	41	50	26	43	31	52	26
2511414694	85	70	87	77	82	81	35	27	41	12	10	8	11	9	12	72	56	68	64	69	67	25	18	30	NA	NA	NA	1	NA	NA	193	172	220	163	229	154	125	109	196	45	36	31	46	30	51	148	147	183	142
2511414695	38	39	41	37	36	40	17	14	24	7	7	5	9	3	8	30	31	34	30	30	35	13	12	20	2	2	2	3	1	3	65	83	102	78	120	104	51	36	80	21	15	13	15	7	20	54	68	88	66
2511414696	36	36	38	34	36	39	23	19	30	4	5	3	4	3	3	31	32	36	27	32	34	20	15	25	1	2	1	2	1	1	73	95	77	74	119	93	86	77	195	12	8	10	7	5	13	66	88	72	66
2511414698	15	16	18	13	15	15	3	4	3	NA	NA	NA	NA	NA	NA	15	16	18	13	15	15	3	4	3	NA	NA	NA	NA	NA	NA	116	129	135	76	125	163	22	44	16	NA	NA	NA	NA	NA	NA	116	129	135	76
2511414699	15	14	17	15	14	16	12	7	7	NA	NA	NA	NA	NA	NA	15	14	17	15	14	16	12	7	7	NA	NA	NA	NA	NA	NA	71	68	65	56	93	72	58	69	38	NA	NA	NA	NA	NA	NA	71	68	65	56
2511414700	24	20	19	21	20	29	14	13	14	NA	NA	NA	NA	NA	NA	24	20	19	21	20	29	13	12	14	NA	NA	NA	NA	NA	NA	164	153	146	114	196	200	249	138	272	NA	NA	NA	NA	NA	NA	164	153	146	114
2511414701	7	7	6	5	5	8	7	7	8	NA	NA	NA	NA	NA	NA	7	7	6	5	5	8	7	7	8	NA	NA	NA	NA	NA	NA	24	31	34	24	41	53	42	47	50	NA	NA	NA	NA	NA	NA	24	31	34	24
2511414702	8	6	10	12	8	10	6	5	5	NA	NA	NA	NA	NA	NA	8	6	10	12	8	10	6	5	5	NA	NA	NA	NA	NA	NA	23	12	24	23	24	23	15	11	16	NA	NA	NA	NA	NA	NA	23	12	24	23
2511414705	42	36	44	39	35	44	27	25	29	6	5	6	9	5	7	NA	NA	NA	NA	NA	NA	NA	NA	NA	NA	NA	NA	NA	NA	NA	395	422	423	286	489	348	608	591	904	214	102	92	158	154	95	0	0	0	0
2511414707	NA	NA	NA	NA	2	NA	NA	NA	NA	NA	NA	NA	NA	NA	NA	NA	NA	NA	NA	2	NA	NA	NA	NA	NA	NA	NA	NA	NA	NA	NA	NA	NA	NA	2	NA	NA	NA	NA	NA	NA	NA	NA	NA	NA	0	0	0	0
2511414708	NA	2	NA	4	NA	2	NA	NA	NA	NA	NA	NA	NA	NA	NA	NA	2	NA	4	NA	2	NA	NA	NA	NA	NA	NA	NA	NA	NA	NA	2	NA	4	NA	2	NA	NA	NA	NA	NA	NA	NA	NA	NA	0	2	0	4
2511414716	NA	2	NA	2	3	NA	NA	NA	NA	NA	NA	NA	NA	NA	NA	NA	2	NA	2	3	NA	NA	NA	NA	NA	NA	NA	NA	NA	NA	NA	2	NA	2	3	NA	NA	NA	NA	NA	NA	NA	NA	NA	NA	0	2	0	2
2511414717	9	14	12	19	9	12	NA	NA	NA	NA	NA	NA	NA	NA	NA	9	14	12	19	9	12	NA	NA	NA	NA	NA	NA	NA	NA	NA	9	15	14	21	9	13	NA	NA	NA	NA	NA	NA	NA	NA	NA	9	15	14	21
2511414726	2	6	3	4	3	6	NA	NA	NA	NA	NA	NA	NA	NA	NA	2	6	3	4	3	6	NA	NA	NA	NA	NA	NA	NA	NA	NA	3	7	4	4	4	6	NA	NA	NA	NA	NA	NA	NA	NA	NA	3	7	4	4
2511414729	11	19	18	6	9	6	5	2	7	NA	NA	NA	NA	NA	NA	11	19	18	6	9	6	5	2	7	NA	NA	NA	NA	NA	NA	13	21	21	6	12	6	5	2	11	NA	NA	NA	NA	NA	NA	13	21	21	6
2511414732	14	8	7	10	6	9	NA	NA	2	NA	NA	NA	NA	NA	NA	14	8	7	10	6	9	NA	NA	2	NA	NA	NA	NA	NA	NA	19	12	8	10	8	10	NA	NA	2	NA	NA	NA	NA	NA	NA	19	12	8	10
2511414734	5	5	7	NA	3	3	NA	NA	3	NA	NA	NA	NA	NA	NA	5	5	7	NA	3	3	NA	NA	3	NA	NA	NA	NA	NA	NA	5	5	7	NA	3	3	NA	NA	3	NA	NA	NA	NA	NA	NA	5	5	7	0
2511414737	4	4	4	NA	NA	NA	NA	NA	NA	NA	NA	NA	NA	NA	NA	4	4	4	NA	NA	NA	NA	NA	NA	NA	NA	NA	NA	NA	NA	5	6	4	NA	NA	NA	NA	NA	NA	NA	NA	NA	NA	NA	NA	5	6	4	0
2511414740	NA	2	2	2	3	NA	NA	NA	NA	NA	NA	NA	NA	NA	NA	NA	2	2	2	3	NA	NA	NA	NA	NA	NA	NA	NA	NA	NA	NA	2	2	2	5	NA	NA	NA	NA	NA	NA	NA	NA	NA	NA	0	2	2	2
2511414742	72	70	70	65	67	76	47	38	51	7	8	10	9	7	10	64	61	62	56	59	64	38	30	42	1	NA	1	NA	NA	1	401	469	399	329	533	434	497	416	550	88	88	119	152	195	117	373	443	360	301
2511414743	10	7	10	7	9	9	2	2	2	NA	NA	NA	NA	NA	NA	10	7	10	7	9	9	2	2	2	NA	NA	NA	NA	NA	NA	48	20	39	35	27	22	4	6	4	NA	NA	NA	NA	NA	NA	48	20	39	35
2511414744	NA	NA	NA	2	NA	NA	NA	NA	NA	NA	NA	NA	NA	NA	NA	NA	NA	NA	2	NA	NA	NA	NA	NA	NA	NA	NA	NA	NA	NA	NA	NA	NA	2	NA	NA	NA	NA	NA	NA	NA	NA	NA	NA	NA	0	0	0	2
2511414745	7	5	6	5	3	4	NA	NA	2	NA	NA	NA	NA	NA	NA	7	5	6	5	3	4	NA	NA	2	NA	NA	NA	NA	NA	NA	9	7	10	5	6	4	NA	NA	2	NA	NA	NA	NA	NA	NA	9	7	10	5
2511414746	8	5	6	9	6	4	2	2	3	NA	NA	NA	NA	NA	NA	8	5	6	9	6	4	2	2	3	NA	NA	NA	NA	NA	NA	10	7	6	16	10	4	3	5	4	NA	NA	NA	NA	NA	NA	10	7	6	16
2511414747	3	3	4	5	3	3	NA	2	2	NA	NA	NA	NA	NA	NA	3	3	4	5	3	3	NA	2	2	NA	NA	NA	NA	NA	NA	4	4	5	7	5	5	NA	4	2	NA	NA	NA	NA	NA	NA	4	4	5	7
2511414748	9	10	5	8	11	9	NA	NA	3	NA	NA	NA	NA	NA	NA	9	10	5	8	11	9	NA	NA	3	NA	NA	NA	NA	NA	NA	12	13	6	9	12	10	NA	NA	3	NA	NA	NA	NA	NA	NA	12	13	6	9
2511414750	NA	3	NA	2	NA	2	NA	NA	NA	NA	NA	NA	NA	NA	NA	NA	3	NA	2	NA	2	NA	NA	NA	NA	NA	NA	NA	NA	NA	NA	3	NA	2	NA	2	NA	NA	NA	NA	NA	NA	NA	NA	NA	0	3	0	2
2511414758	21	15	21	25	22	17	7	4	7	NA	NA	NA	NA	NA	NA	20	15	21	25	22	17	7	4	7	NA	NA	NA	NA	NA	NA	29	27	38	44	43	27	15	11	20	NA	NA	NA	NA	NA	NA	28	27	38	44
2511414759	2	6	3	NA	NA	NA	NA	NA	NA	NA	NA	NA	NA	NA	NA	2	6	3	NA	NA	NA	NA	NA	NA	NA	NA	NA	NA	NA	NA	2	6	3	NA	NA	NA	NA	NA	NA	NA	NA	NA	NA	NA	NA	2	6	3	0
2511414760	8	2	5	3	4	5	NA	NA	2	NA	NA	NA	NA	NA	NA	8	2	5	3	4	5	NA	NA	2	NA	NA	NA	NA	NA	NA	10	4	6	4	8	5	NA	NA	4	NA	NA	NA	NA	NA	NA	10	4	6	4
2511414761	NA	NA	2	4	3	NA	NA	NA	NA	NA	NA	NA	NA	NA	NA	NA	NA	2	4	3	NA	NA	NA	NA	NA	NA	NA	NA	NA	NA	NA	NA	2	4	4	NA	NA	NA	NA	NA	NA	NA	NA	NA	NA	0	0	2	4
2511414763	21	16	16	18	18	18	9	8	12	NA	NA	NA	NA	NA	NA	21	16	16	18	18	18	9	8	12	NA	NA	NA	NA	NA	NA	59	56	63	63	92	60	66	64	76	NA	NA	NA	NA	NA	NA	59	56	63	63
2511414765	14	12	18	15	13	19	2	NA	NA	NA	NA	NA	NA	NA	NA	14	12	18	15	13	19	2	NA	NA	NA	NA	NA	NA	NA	NA	36	30	37	37	43	48	5	NA	NA	NA	NA	NA	NA	NA	NA	36	30	37	37
2511414766	4	6	6	4	6	4	3	3	2	NA	NA	NA	NA	NA	NA	4	6	6	4	6	4	3	3	2	NA	NA	NA	NA	NA	NA	7	18	22	16	17	10	5	5	2	NA	NA	NA	NA	NA	NA	7	18	22	16
2511414767	3	2	2	2	3	2	NA	NA	NA	NA	NA	NA	NA	NA	NA	2	1	1	1	2	2	NA	NA	NA	NA	NA	NA	NA	NA	NA	3	2	2	2	6	2	NA	NA	NA	NA	NA	NA	NA	NA	NA	2	1	1	1
2511414768	4	3	2	NA	2	NA	NA	NA	NA	NA	NA	NA	NA	NA	NA	4	3	2	NA	2	NA	NA	NA	NA	NA	NA	NA	NA	NA	NA	5	3	2	NA	2	NA	NA	NA	NA	NA	NA	NA	NA	NA	NA	5	3	2	0
2511414769	6	8	7	5	7	6	NA	NA	2	NA	NA	NA	NA	NA	NA	6	8	7	5	7	6	NA	NA	2	NA	NA	NA	NA	NA	NA	10	12	11	9	10	10	NA	NA	2	NA	NA	NA	NA	NA	NA	10	12	11	9
2511414770	2	5	5	6	8	5	2	2	NA	NA	NA	NA	NA	NA	NA	2	5	5	6	8	5	2	2	NA	NA	NA	NA	NA	NA	NA	2	7	6	7	12	5	3	2	NA	NA	NA	NA	NA	NA	NA	2	7	6	7
2511414772	5	5	6	6	6	4	NA	NA	NA	NA	NA	NA	NA	NA	NA	5	5	6	6	6	4	NA	NA	NA	NA	NA	NA	NA	NA	NA	6	7	7	7	7	5	NA	NA	NA	NA	NA	NA	NA	NA	NA	6	7	7	7
2511414774	4	5	4	3	5	4	NA	NA	2	NA	NA	NA	NA	NA	NA	4	5	4	3	5	4	NA	NA	2	NA	NA	NA	NA	NA	NA	5	5	4	3	6	4	NA	NA	2	NA	NA	NA	NA	NA	NA	5	5	4	3
2511414775	NA	NA	2	NA	NA	NA	NA	NA	NA	NA	NA	NA	NA	NA	NA	NA	NA	2	NA	NA	NA	NA	NA	NA	NA	NA	NA	NA	NA	NA	NA	NA	2	NA	NA	NA	NA	NA	NA	NA	NA	NA	NA	NA	NA	0	0	2	0
2511414786	40	39	38	36	36	35	11	6	9	NA	NA	NA	NA	NA	NA	40	39	38	36	36	35	11	6	9	NA	NA	NA	NA	NA	NA	148	152	154	109	189	124	35	20	20	NA	NA	NA	NA	NA	NA	148	152	154	109
2511414789	3	6	7	6	8	8	NA	NA	NA	NA	NA	NA	NA	NA	NA	3	6	7	6	8	8	NA	NA	NA	NA	NA	NA	NA	NA	NA	3	11	9	7	14	8	NA	NA	NA	NA	NA	NA	NA	NA	NA	3	11	9	7
2511414791	3	2	2	3	NA	3	NA	NA	NA	NA	NA	NA	NA	NA	NA	3	2	2	3	NA	3	NA	NA	NA	NA	NA	NA	NA	NA	NA	3	2	2	3	NA	4	NA	NA	NA	NA	NA	NA	NA	NA	NA	3	2	2	3
2511414793	7	8	6	7	6	7	NA	NA	NA	NA	NA	NA	NA	NA	NA	7	8	6	7	6	7	NA	NA	NA	NA	NA	NA	NA	NA	NA	10	11	7	9	8	8	NA	NA	NA	NA	NA	NA	NA	NA	NA	10	11	7	9
2511414797	NA	2	NA	NA	NA	NA	NA	NA	NA	NA	NA	NA	NA	NA	NA	NA	2	NA	NA	NA	NA	NA	NA	NA	NA	NA	NA	NA	NA	NA	NA	2	NA	NA	NA	NA	NA	NA	NA	NA	NA	NA	NA	NA	NA	0	2	0	0
2511414801	5	7	11	7	7	7	NA	NA	NA	NA	NA	NA	NA	NA	NA	5	7	10	6	7	7	NA	NA	NA	NA	NA	NA	NA	NA	NA	6	8	14	8	8	8	NA	NA	NA	NA	NA	NA	NA	NA	NA	6	8	13	7
2511414803	NA	2	2	NA	2	2	NA	NA	NA	NA	NA	NA	NA	NA	NA	NA	2	2	NA	2	2	NA	NA	NA	NA	NA	NA	NA	NA	NA	NA	3	2	NA	2	2	NA	NA	NA	NA	NA	NA	NA	NA	NA	0	3	2	0
2511414804	2	2	4	2	NA	NA	NA	NA	NA	NA	NA	NA	NA	NA	NA	2	2	4	2	NA	NA	NA	NA	NA	NA	NA	NA	NA	NA	NA	2	3	5	2	NA	NA	NA	NA	NA	NA	NA	NA	NA	NA	NA	2	3	5	2
2511414805	3	2	2	NA	NA	NA	NA	NA	NA	NA	NA	NA	NA	NA	NA	3	2	2	NA	NA	NA	NA	NA	NA	NA	NA	NA	NA	NA	NA	4	2	2	NA	NA	NA	NA	NA	NA	NA	NA	NA	NA	NA	NA	4	2	2	0
2511414806	NA	4	3	2	2	2	NA	NA	NA	NA	NA	NA	NA	NA	NA	NA	4	3	2	2	2	NA	NA	NA	NA	NA	NA	NA	NA	NA	NA	6	3	2	2	2	NA	NA	NA	NA	NA	NA	NA	NA	NA	0	6	3	2
2511414810	NA	NA	2	NA	NA	3	NA	NA	NA	NA	NA	NA	NA	NA	NA	NA	NA	2	NA	NA	3	NA	NA	NA	NA	NA	NA	NA	NA	NA	NA	NA	2	NA	NA	3	NA	NA	NA	NA	NA	NA	NA	NA	NA	0	0	2	0
2511414815	NA	NA	2	NA	2	2	NA	NA	NA	NA	NA	NA	NA	NA	NA	NA	NA	2	NA	2	2	NA	NA	NA	NA	NA	NA	NA	NA	NA	NA	NA	2	NA	2	3	NA	NA	NA	NA	NA	NA	NA	NA	NA	0	0	2	0
2511414816	4	11	7	6	4	3	NA	NA	NA	NA	NA	NA	NA	NA	NA	4	11	7	6	4	3	NA	NA	NA	NA	NA	NA	NA	NA	NA	4	14	8	7	5	3	NA	NA	NA	NA	NA	NA	NA	NA	NA	4	14	8	7
2511414817	NA	NA	NA	2	NA	NA	NA	NA	NA	NA	NA	NA	NA	NA	NA	NA	NA	NA	1	NA	NA	NA	NA	NA	NA	NA	NA	NA	NA	NA	NA	NA	NA	2	NA	NA	NA	NA	NA	NA	NA	NA	NA	NA	NA	0	0	0	1
2511414823	NA	NA	2	3	5	3	NA	NA	NA	NA	NA	NA	NA	NA	NA	NA	NA	2	3	5	3	NA	NA	NA	NA	NA	NA	NA	NA	NA	NA	NA	2	3	5	3	NA	NA	NA	NA	NA	NA	NA	NA	NA	0	0	2	3
2511414824	5	2	5	6	7	4	NA	NA	NA	NA	NA	NA	NA	NA	NA	5	2	5	6	7	4	NA	NA	NA	NA	NA	NA	NA	NA	NA	5	3	9	8	11	4	NA	NA	NA	NA	NA	NA	NA	NA	NA	5	3	9	8
2511414828	25	25	22	19	14	16	NA	NA	8	NA	NA	NA	NA	NA	NA	25	25	22	19	14	16	NA	NA	8	NA	NA	NA	NA	NA	NA	34	35	34	20	35	18	NA	NA	11	NA	NA	NA	NA	NA	NA	34	35	34	20
2511414829	2	2	NA	NA	2	NA	NA	NA	NA	NA	NA	NA	NA	NA	NA	2	2	NA	NA	2	NA	NA	NA	NA	NA	NA	NA	NA	NA	NA	4	2	NA	NA	3	NA	NA	NA	NA	NA	NA	NA	NA	NA	NA	4	2	0	0
2511414833	9	11	8	9	8	6	NA	NA	NA	NA	NA	NA	NA	NA	NA	9	11	8	9	8	6	NA	NA	NA	NA	NA	NA	NA	NA	NA	12	13	10	10	12	9	NA	NA	NA	NA	NA	NA	NA	NA	NA	12	13	10	10
2511414834	2	3	NA	2	2	NA	NA	NA	NA	NA	NA	NA	NA	NA	NA	2	3	NA	2	2	NA	NA	NA	NA	NA	NA	NA	NA	NA	NA	4	5	NA	2	4	NA	NA	NA	NA	NA	NA	NA	NA	NA	NA	4	5	0	2
2511414836	2	2	NA	2	3	2	NA	NA	NA	NA	NA	NA	NA	NA	NA	2	2	NA	2	3	2	NA	NA	NA	NA	NA	NA	NA	NA	NA	2	2	NA	2	3	2	NA	NA	NA	NA	NA	NA	NA	NA	NA	2	2	0	2
2511414837	NA	NA	NA	NA	NA	2	NA	NA	NA	NA	NA	NA	NA	NA	NA	NA	NA	NA	NA	NA	2	NA	NA	NA	NA	NA	NA	NA	NA	NA	NA	NA	NA	NA	NA	2	NA	NA	NA	NA	NA	NA	NA	NA	NA	0	0	0	0
2511414839	NA	NA	NA	2	NA	NA	NA	NA	NA	NA	NA	NA	NA	NA	NA	NA	NA	NA	2	NA	NA	NA	NA	NA	NA	NA	NA	NA	NA	NA	NA	NA	NA	2	NA	NA	NA	NA	NA	NA	NA	NA	NA	NA	NA	0	0	0	2
2511414845	NA	NA	NA	2	2	NA	NA	NA	NA	NA	NA	NA	NA	NA	NA	NA	NA	NA	2	2	NA	NA	NA	NA	NA	NA	NA	NA	NA	NA	NA	NA	NA	2	2	NA	NA	NA	NA	NA	NA	NA	NA	NA	NA	0	0	0	2
2511414849	12	15	9	12	12	8	NA	2	NA	NA	NA	NA	NA	NA	NA	12	15	9	12	12	8	NA	2	NA	NA	NA	NA	NA	NA	NA	23	19	14	19	21	10	NA	3	NA	NA	NA	NA	NA	NA	NA	23	19	14	19
2511414850	27	35	32	22	31	32	13	9	13	NA	2	NA	NA	2	NA	27	33	32	22	31	32	12	8	12	NA	1	NA	NA	1	NA	56	79	84	49	110	76	34	35	52	NA	12	NA	NA	26	NA	56	77	84	49
2511414854	2	2	NA	NA	NA	NA	NA	NA	NA	NA	NA	NA	NA	NA	NA	2	2	NA	NA	NA	NA	NA	NA	NA	NA	NA	NA	NA	NA	NA	2	2	NA	NA	NA	NA	NA	NA	NA	NA	NA	NA	NA	NA	NA	2	2	0	0
2511414855	3	NA	4	2	NA	NA	NA	NA	NA	NA	NA	NA	NA	NA	NA	3	NA	4	2	NA	NA	NA	NA	NA	NA	NA	NA	NA	NA	NA	4	NA	5	2	NA	NA	NA	NA	NA	NA	NA	NA	NA	NA	NA	4	0	5	2
2511414856	25	23	25	18	18	19	NA	3	7	NA	NA	NA	NA	NA	NA	25	23	23	16	16	19	NA	3	7	NA	NA	NA	NA	NA	NA	42	34	42	29	36	31	NA	3	10	NA	NA	NA	NA	NA	NA	42	34	38	24
2511414857	NA	3	NA	NA	NA	NA	NA	NA	NA	NA	NA	NA	NA	NA	NA	NA	2	NA	NA	NA	NA	NA	NA	NA	NA	NA	NA	NA	NA	NA	NA	3	NA	NA	NA	NA	NA	NA	NA	NA	NA	NA	NA	NA	NA	0	2	0	0
2511414859	12	11	6	13	9	10	NA	2	3	NA	NA	NA	NA	NA	NA	12	11	6	13	9	10	NA	2	3	NA	NA	NA	NA	NA	NA	20	19	9	15	17	15	NA	2	4	NA	NA	NA	NA	NA	NA	20	19	9	15
2511414860	6	10	10	5	8	7	5	7	7	NA	NA	NA	NA	NA	NA	6	10	10	5	8	7	5	7	7	NA	NA	NA	NA	NA	NA	9	12	12	7	13	10	5	14	11	NA	NA	NA	NA	NA	NA	9	12	12	7
2511414861	9	9	12	5	6	5	2	NA	NA	NA	NA	NA	NA	NA	NA	9	9	12	5	6	5	2	NA	NA	NA	NA	NA	NA	NA	NA	11	13	16	7	15	6	2	NA	NA	NA	NA	NA	NA	NA	NA	11	13	16	7
2511414862	9	11	10	12	10	9	2	2	4	NA	NA	NA	NA	NA	NA	9	11	10	12	10	9	2	2	4	NA	NA	NA	NA	NA	NA	13	16	12	14	17	11	2	2	4	NA	NA	NA	NA	NA	NA	13	16	12	14
2511414863	9	7	8	8	5	7	NA	4	NA	NA	NA	NA	NA	NA	NA	9	7	8	8	5	7	NA	3	NA	NA	NA	NA	NA	NA	NA	10	12	10	10	6	9	NA	4	NA	NA	NA	NA	NA	NA	NA	10	12	10	10
2511414864	2	3	4	3	4	3	NA	NA	NA	NA	NA	NA	NA	NA	NA	2	3	4	3	4	3	NA	NA	NA	NA	NA	NA	NA	NA	NA	3	4	5	5	6	6	NA	NA	NA	NA	NA	NA	NA	NA	NA	3	4	5	5
2511414865	3	5	2	4	3	5	NA	NA	NA	NA	NA	NA	NA	NA	NA	3	5	2	4	3	5	NA	NA	NA	NA	NA	NA	NA	NA	NA	3	5	2	5	3	5	NA	NA	NA	NA	NA	NA	NA	NA	NA	3	5	2	5
2511414866	NA	NA	NA	NA	2	3	NA	NA	NA	NA	NA	NA	NA	NA	NA	NA	NA	NA	NA	2	3	NA	NA	NA	NA	NA	NA	NA	NA	NA	NA	NA	NA	NA	2	3	NA	NA	NA	NA	NA	NA	NA	NA	NA	0	0	0	0
2511414867	11	12	15	11	11	13	9	7	7	NA	NA	NA	NA	NA	NA	11	12	15	11	11	13	9	7	7	NA	NA	NA	NA	NA	NA	82	79	67	62	84	101	43	80	34	NA	NA	NA	NA	NA	NA	82	79	67	62
2511414869	5	4	3	2	4	4	NA	NA	2	NA	NA	NA	NA	NA	NA	5	4	3	2	4	4	NA	NA	2	NA	NA	NA	NA	NA	NA	7	6	4	2	9	6	NA	NA	2	NA	NA	NA	NA	NA	NA	7	6	4	2
2511414870	19	20	23	22	14	21	6	5	6	NA	NA	NA	NA	NA	NA	19	20	23	22	14	21	6	5	6	NA	NA	NA	NA	NA	NA	34	28	36	33	28	32	7	7	6	NA	NA	NA	NA	NA	NA	34	28	36	33
2511414871	4	3	3	3	3	4	NA	NA	NA	NA	NA	NA	NA	NA	NA	4	3	3	3	3	4	NA	NA	NA	NA	NA	NA	NA	NA	NA	4	3	3	3	3	4	NA	NA	NA	NA	NA	NA	NA	NA	NA	4	3	3	3
2511414872	2	NA	3	NA	2	3	NA	NA	NA	NA	NA	NA	NA	NA	NA	2	NA	3	NA	2	3	NA	NA	NA	NA	NA	NA	NA	NA	NA	3	NA	4	NA	3	4	NA	NA	NA	NA	NA	NA	NA	NA	NA	3	0	4	0
2511414873	11	8	11	7	10	5	2	NA	NA	NA	NA	NA	NA	NA	NA	11	8	11	7	10	5	2	NA	NA	NA	NA	NA	NA	NA	NA	19	18	20	10	17	7	2	NA	NA	NA	NA	NA	NA	NA	NA	19	18	20	10
2511414874	13	8	12	13	6	16	4	3	7	2	2	NA	NA	NA	2	13	6	10	13	6	16	2	2	5	1	NA	NA	NA	NA	NA	27	11	25	23	8	24	7	8	17	3	4	NA	NA	NA	2	27	8	22	23
2511414875	2	2	3	4	2	3	NA	NA	2	NA	NA	NA	NA	NA	NA	2	2	3	4	2	3	NA	NA	2	NA	NA	NA	NA	NA	NA	3	4	4	5	3	3	NA	NA	2	NA	NA	NA	NA	NA	NA	3	4	4	5
2511414876	5	4	4	4	3	4	NA	NA	2	NA	NA	NA	NA	NA	NA	5	4	4	4	3	4	NA	NA	2	NA	NA	NA	NA	NA	NA	6	5	5	5	3	4	NA	NA	2	NA	NA	NA	NA	NA	NA	6	5	5	5
2511414877	NA	2	NA	NA	NA	NA	NA	NA	NA	NA	NA	NA	NA	NA	NA	NA	2	NA	NA	NA	NA	NA	NA	NA	NA	NA	NA	NA	NA	NA	NA	2	NA	NA	NA	NA	NA	NA	NA	NA	NA	NA	NA	NA	NA	0	2	0	0
2511414878	7	5	8	11	6	6	2	NA	2	NA	NA	NA	NA	NA	NA	7	5	8	11	6	6	2	NA	2	NA	NA	NA	NA	NA	NA	9	7	9	13	8	7	2	NA	3	NA	NA	NA	NA	NA	NA	9	7	9	13
2511414879	7	9	11	9	8	6	NA	NA	NA	NA	NA	NA	NA	NA	NA	7	9	11	9	8	6	NA	NA	NA	NA	NA	NA	NA	NA	NA	14	25	22	14	15	8	NA	NA	NA	NA	NA	NA	NA	NA	NA	14	25	22	14
2511414880	2	NA	NA	NA	NA	2	NA	NA	2	NA	NA	NA	NA	NA	NA	2	NA	NA	NA	NA	2	NA	NA	2	NA	NA	NA	NA	NA	NA	3	NA	NA	NA	NA	2	NA	NA	4	NA	NA	NA	NA	NA	NA	3	0	0	0
2511414881	18	16	21	21	19	27	3	5	15	NA	NA	NA	NA	NA	NA	18	16	21	21	19	27	3	5	15	NA	NA	NA	NA	NA	NA	31	20	32	33	39	40	3	9	45	NA	NA	NA	NA	NA	NA	31	20	32	33
2511414882	5	4	3	3	3	7	2	NA	NA	NA	NA	NA	NA	NA	NA	5	4	3	3	3	7	2	NA	NA	NA	NA	NA	NA	NA	NA	8	5	6	5	5	7	3	NA	NA	NA	NA	NA	NA	NA	NA	8	5	6	5
2511414883	10	10	10	3	4	9	4	2	2	NA	NA	NA	NA	NA	NA	7	10	8	3	2	9	4	2	2	NA	NA	NA	NA	NA	NA	10	12	12	4	6	13	5	2	2	NA	NA	NA	NA	NA	NA	7	12	9	4
2511414884	6	5	2	2	3	4	NA	NA	NA	NA	NA	NA	NA	NA	NA	6	5	2	2	3	4	NA	NA	NA	NA	NA	NA	NA	NA	NA	6	5	2	2	3	4	NA	NA	NA	NA	NA	NA	NA	NA	NA	6	5	2	2
2511414887	2	2	3	NA	NA	NA	NA	2	NA	NA	NA	NA	NA	NA	NA	2	2	3	NA	NA	NA	NA	2	NA	NA	NA	NA	NA	NA	NA	2	2	3	NA	NA	NA	NA	2	NA	NA	NA	NA	NA	NA	NA	2	2	3	0
2511414888	NA	2	3	NA	NA	NA	NA	NA	NA	NA	NA	NA	NA	NA	NA	NA	2	3	NA	NA	NA	NA	NA	NA	NA	NA	NA	NA	NA	NA	NA	2	3	NA	NA	NA	NA	NA	NA	NA	NA	NA	NA	NA	NA	0	2	3	0
2511414890	2	3	2	NA	NA	NA	NA	NA	NA	NA	NA	NA	NA	NA	NA	2	3	2	NA	NA	NA	NA	NA	NA	NA	NA	NA	NA	NA	NA	2	3	3	NA	NA	NA	NA	NA	NA	NA	NA	NA	NA	NA	NA	2	3	3	0
2511414891	2	NA	NA	NA	NA	NA	NA	NA	NA	NA	NA	NA	NA	NA	NA	2	NA	NA	NA	NA	NA	NA	NA	NA	NA	NA	NA	NA	NA	NA	2	NA	NA	NA	NA	NA	NA	NA	NA	NA	NA	NA	NA	NA	NA	2	0	0	0
2511414895	4	4	3	4	2	3	2	NA	NA	NA	NA	NA	NA	NA	NA	4	4	3	4	2	3	2	NA	NA	NA	NA	NA	NA	NA	NA	6	6	3	6	3	6	2	NA	NA	NA	NA	NA	NA	NA	NA	6	6	3	6
2511414896	NA	NA	2	2	NA	2	NA	NA	NA	NA	NA	NA	NA	NA	NA	NA	NA	2	2	NA	2	NA	NA	NA	NA	NA	NA	NA	NA	NA	NA	NA	2	2	NA	2	NA	NA	NA	NA	NA	NA	NA	NA	NA	0	0	2	2
2511414901	4	4	3	7	5	5	NA	NA	2	NA	NA	NA	NA	NA	NA	4	4	3	7	5	5	NA	NA	2	NA	NA	NA	NA	NA	NA	5	12	3	11	9	7	NA	NA	2	NA	NA	NA	NA	NA	NA	5	12	3	11
2511414905	2	NA	2	3	2	NA	NA	NA	NA	NA	NA	NA	NA	NA	NA	2	NA	2	3	2	NA	NA	NA	NA	NA	NA	NA	NA	NA	NA	2	NA	2	3	2	NA	NA	NA	NA	NA	NA	NA	NA	NA	NA	2	0	2	3
2511414906	3	3	NA	NA	NA	NA	NA	NA	NA	NA	NA	NA	NA	NA	NA	3	3	NA	NA	NA	NA	NA	NA	NA	NA	NA	NA	NA	NA	NA	3	3	NA	NA	NA	NA	NA	NA	NA	NA	NA	NA	NA	NA	NA	3	3	0	0
2511414908	2	NA	NA	NA	NA	NA	NA	NA	NA	NA	NA	NA	NA	NA	NA	2	NA	NA	NA	NA	NA	NA	NA	NA	NA	NA	NA	NA	NA	NA	2	NA	NA	NA	NA	NA	NA	NA	NA	NA	NA	NA	NA	NA	NA	2	0	0	0
2511414920	NA	NA	2	NA	NA	NA	NA	NA	NA	NA	NA	NA	NA	NA	NA	NA	NA	2	NA	NA	NA	NA	NA	NA	NA	NA	NA	NA	NA	NA	NA	NA	2	NA	NA	NA	NA	NA	NA	NA	NA	NA	NA	NA	NA	0	0	2	0
2511414922	15	14	13	14	14	14	2	3	4	NA	NA	NA	NA	NA	NA	15	14	13	14	14	14	2	3	4	NA	NA	NA	NA	NA	NA	28	17	21	20	31	22	8	9	8	NA	NA	NA	NA	NA	NA	28	17	21	20
2511414923	21	14	20	18	17	18	9	8	12	NA	2	NA	NA	NA	NA	21	13	20	17	17	18	8	7	11	NA	1	NA	NA	NA	NA	52	27	30	27	50	31	18	24	19	NA	4	NA	NA	NA	NA	52	25	30	25
2511414924	11	14	19	20	14	15	6	4	6	NA	NA	NA	NA	NA	NA	11	14	19	20	14	15	6	4	6	NA	NA	NA	NA	NA	NA	25	24	28	30	39	25	9	5	17	NA	NA	NA	NA	NA	NA	25	24	28	30
2511414926	8	8	6	6	6	6	2	3	3	NA	NA	NA	NA	NA	NA	8	8	6	6	6	6	2	3	3	NA	NA	NA	NA	NA	NA	10	10	10	7	7	6	2	5	3	NA	NA	NA	NA	NA	NA	10	10	10	7
2511414927	8	9	10	8	6	7	2	3	NA	NA	NA	NA	NA	NA	NA	8	9	10	8	6	5	2	3	NA	NA	NA	NA	NA	NA	NA	11	14	15	14	12	9	2	3	NA	NA	NA	NA	NA	NA	NA	11	14	15	14
2511414928	3	5	5	4	4	7	2	NA	3	NA	NA	NA	NA	NA	NA	3	5	5	4	4	7	2	NA	3	NA	NA	NA	NA	NA	NA	3	5	5	4	6	7	2	NA	4	NA	NA	NA	NA	NA	NA	3	5	5	4
2511414930	9	8	9	7	8	5	NA	2	NA	NA	NA	NA	NA	NA	NA	9	8	9	7	8	5	NA	2	NA	NA	NA	NA	NA	NA	NA	11	10	10	7	11	6	NA	2	NA	NA	NA	NA	NA	NA	NA	11	10	10	7
2511414932	12	19	16	9	12	11	2	2	4	NA	NA	NA	NA	NA	NA	12	19	16	9	12	11	2	2	4	NA	NA	NA	NA	NA	NA	21	25	27	10	22	17	2	3	4	NA	NA	NA	NA	NA	NA	21	25	27	10
2511414933	6	11	10	4	5	4	NA	NA	2	NA	NA	NA	NA	NA	NA	6	11	10	4	5	4	NA	NA	2	NA	NA	NA	NA	NA	NA	8	16	18	5	12	7	NA	NA	2	NA	NA	NA	NA	NA	NA	8	16	18	5
2511414934	4	6	4	3	4	2	2	NA	7	NA	NA	NA	NA	NA	NA	4	6	4	3	4	2	2	NA	7	NA	NA	NA	NA	NA	NA	5	6	6	3	4	2	2	NA	8	NA	NA	NA	NA	NA	NA	5	6	6	3
2511414936	12	10	12	10	8	14	NA	2	3	NA	NA	NA	NA	NA	NA	12	10	12	10	8	14	NA	2	3	NA	NA	NA	NA	NA	NA	15	20	19	11	18	17	NA	2	4	NA	NA	NA	NA	NA	NA	15	20	19	11
2511414937	3	4	2	2	2	4	NA	NA	NA	NA	NA	NA	NA	NA	NA	3	4	2	2	2	4	NA	NA	NA	NA	NA	NA	NA	NA	NA	3	5	2	3	2	7	NA	NA	NA	NA	NA	NA	NA	NA	NA	3	5	2	3
2511414939	8	8	6	7	2	3	NA	NA	NA	NA	NA	NA	NA	NA	NA	8	8	6	7	2	3	NA	NA	NA	NA	NA	NA	NA	NA	NA	9	9	8	8	5	3	NA	NA	NA	NA	NA	NA	NA	NA	NA	9	9	8	8
2511414940	19	17	18	21	19	22	8	9	11	NA	NA	NA	NA	NA	NA	19	17	18	21	19	22	8	9	11	NA	NA	NA	NA	NA	NA	32	36	26	29	34	45	12	18	18	NA	NA	NA	NA	NA	NA	32	36	26	29
2511414942	NA	4	3	2	2	NA	NA	NA	NA	NA	NA	NA	NA	NA	NA	NA	4	3	2	2	NA	NA	NA	NA	NA	NA	NA	NA	NA	NA	NA	6	5	4	4	NA	NA	NA	NA	NA	NA	NA	NA	NA	NA	0	6	5	4
2511414943	6	5	9	6	7	10	NA	NA	3	NA	NA	NA	NA	NA	NA	6	5	9	6	7	10	NA	NA	3	NA	NA	NA	NA	NA	NA	6	8	10	8	13	14	NA	NA	3	NA	NA	NA	NA	NA	NA	6	8	10	8
2511414944	NA	NA	NA	2	NA	NA	NA	NA	NA	NA	NA	NA	NA	NA	NA	NA	NA	NA	2	NA	NA	NA	NA	NA	NA	NA	NA	NA	NA	NA	NA	NA	NA	2	NA	NA	NA	NA	NA	NA	NA	NA	NA	NA	NA	0	0	0	2
2511414946	9	11	9	9	13	9	4	3	4	NA	NA	NA	NA	NA	NA	9	11	9	9	13	9	4	3	4	NA	NA	NA	NA	NA	NA	13	16	12	17	25	11	7	6	16	NA	NA	NA	NA	NA	NA	13	16	12	17
2511414947	2	NA	NA	NA	NA	NA	NA	NA	NA	NA	NA	NA	NA	NA	NA	2	NA	NA	NA	NA	NA	NA	NA	NA	NA	NA	NA	NA	NA	NA	2	NA	NA	NA	NA	NA	NA	NA	NA	NA	NA	NA	NA	NA	NA	2	0	0	0
2511414948	14	13	14	11	13	17	3	5	4	NA	NA	NA	NA	NA	NA	14	13	14	11	13	17	3	5	4	NA	NA	NA	NA	NA	NA	41	42	39	27	47	44	6	8	13	NA	NA	NA	NA	NA	NA	41	42	39	27
2511414949	9	10	11	12	11	11	5	4	6	NA	NA	NA	NA	NA	NA	9	10	11	12	11	11	5	4	6	NA	NA	NA	NA	NA	NA	40	62	45	40	69	52	14	16	26	NA	NA	NA	NA	NA	NA	40	62	45	40
2511414950	16	6	15	10	9	16	7	3	5	NA	NA	NA	NA	NA	NA	16	6	15	10	9	16	7	3	5	NA	NA	NA	NA	NA	NA	59	28	53	49	49	61	48	48	38	NA	NA	NA	NA	NA	NA	59	28	53	49
2511414951	10	7	7	8	8	5	2	2	5	NA	NA	NA	NA	NA	NA	10	7	7	8	8	5	2	2	5	NA	NA	NA	NA	NA	NA	13	11	10	10	10	8	2	4	6	NA	NA	NA	NA	NA	NA	13	11	10	10
2511414952	NA	NA	NA	3	3	NA	NA	NA	NA	NA	NA	NA	NA	NA	NA	NA	NA	NA	3	3	NA	NA	NA	NA	NA	NA	NA	NA	NA	NA	NA	NA	NA	3	3	NA	NA	NA	NA	NA	NA	NA	NA	NA	NA	0	0	0	3
2511414954	5	7	3	2	5	3	NA	NA	NA	NA	NA	NA	NA	NA	NA	5	7	3	2	5	3	NA	NA	NA	NA	NA	NA	NA	NA	NA	5	7	3	3	7	4	NA	NA	NA	NA	NA	NA	NA	NA	NA	5	7	3	3
2511414955	12	12	17	11	12	9	5	3	3	NA	NA	NA	NA	NA	NA	12	12	17	11	12	9	5	3	3	NA	NA	NA	NA	NA	NA	15	15	24	14	16	11	6	3	3	NA	NA	NA	NA	NA	NA	15	15	24	14
2511414956	NA	4	NA	NA	2	NA	NA	NA	NA	NA	NA	NA	NA	NA	NA	NA	4	NA	NA	2	NA	NA	NA	NA	NA	NA	NA	NA	NA	NA	NA	5	NA	NA	3	NA	NA	NA	NA	NA	NA	NA	NA	NA	NA	0	5	0	0
2511414957	8	6	9	7	5	8	NA	NA	2	NA	NA	NA	NA	NA	NA	8	6	9	7	5	8	NA	NA	2	NA	NA	NA	NA	NA	NA	19	32	23	15	26	35	NA	NA	7	NA	NA	NA	NA	NA	NA	19	32	23	15
2511414958	5	5	6	9	11	13	3	NA	NA	NA	NA	NA	NA	NA	NA	5	5	6	9	11	13	3	NA	NA	NA	NA	NA	NA	NA	NA	6	6	8	25	18	19	3	NA	NA	NA	NA	NA	NA	NA	NA	6	6	8	25
2511414959	NA	NA	NA	4	NA	NA	NA	NA	NA	NA	NA	NA	NA	NA	NA	NA	NA	NA	4	NA	NA	NA	NA	NA	NA	NA	NA	NA	NA	NA	NA	NA	NA	4	NA	NA	NA	NA	NA	NA	NA	NA	NA	NA	NA	0	0	0	4
2511414964	9	4	5	12	8	7	4	4	9	NA	NA	NA	NA	NA	NA	9	4	5	12	8	7	4	4	9	NA	NA	NA	NA	NA	NA	10	4	5	17	13	8	6	9	13	NA	NA	NA	NA	NA	NA	10	4	5	17
2511414965	NA	NA	NA	5	5	6	NA	NA	NA	NA	NA	NA	NA	NA	NA	NA	NA	NA	5	5	6	NA	NA	NA	NA	NA	NA	NA	NA	NA	NA	NA	NA	8	5	6	NA	NA	NA	NA	NA	NA	NA	NA	NA	0	0	0	8
2511414966	15	6	13	34	34	34	5	5	7	NA	NA	NA	NA	NA	NA	13	6	13	32	34	32	5	5	6	NA	NA	NA	NA	NA	NA	20	10	24	100	155	118	6	7	16	NA	NA	NA	NA	NA	NA	18	10	24	97
2511414967	6	2	4	20	23	19	NA	NA	10	NA	NA	NA	NA	NA	NA	6	2	4	20	23	19	NA	NA	9	NA	NA	NA	NA	NA	NA	6	2	5	37	58	30	NA	NA	13	NA	NA	NA	NA	NA	NA	6	2	5	37
2511414968	16	10	9	19	22	23	3	7	12	NA	NA	NA	NA	NA	NA	14	10	7	17	20	21	3	5	10	NA	NA	NA	NA	NA	NA	19	12	15	50	103	77	5	13	18	NA	NA	NA	NA	NA	NA	16	12	12	40
2511414969	NA	NA	NA	31	25	28	11	11	11	NA	NA	NA	NA	NA	NA	NA	NA	NA	26	22	25	9	9	9	NA	NA	NA	NA	NA	NA	NA	NA	NA	54	72	75	17	29	18	NA	NA	NA	NA	NA	NA	0	0	0	46
2511414972	3	NA	2	4	4	6	2	2	2	NA	NA	NA	NA	NA	NA	3	NA	2	4	4	6	2	2	2	NA	NA	NA	NA	NA	NA	4	NA	2	16	30	25	4	3	3	NA	NA	NA	NA	NA	NA	4	0	2	16
2511414973	NA	NA	NA	4	6	8	NA	NA	NA	NA	NA	NA	NA	NA	NA	NA	NA	NA	4	6	8	NA	NA	NA	NA	NA	NA	NA	NA	NA	NA	NA	NA	7	10	16	NA	NA	NA	NA	NA	NA	NA	NA	NA	0	0	0	7
2511414974	NA	NA	NA	7	8	7	2	4	4	NA	NA	NA	NA	NA	NA	NA	NA	NA	7	8	7	2	4	4	NA	NA	NA	NA	NA	NA	NA	NA	NA	8	11	13	3	7	5	NA	NA	NA	NA	NA	NA	0	0	0	8
2511414976	NA	NA	NA	5	5	11	3	3	4	NA	NA	NA	NA	NA	NA	NA	NA	NA	5	5	11	3	3	4	NA	NA	NA	NA	NA	NA	NA	NA	NA	10	9	15	4	5	4	NA	NA	NA	NA	NA	NA	0	0	0	10
2511414977	NA	NA	NA	7	7	6	6	5	5	NA	NA	NA	NA	NA	NA	NA	NA	NA	7	7	6	6	5	5	NA	NA	NA	NA	NA	NA	NA	NA	NA	17	18	21	29	29	22	NA	NA	NA	NA	NA	NA	0	0	0	17
2511414978	4	4	3	29	34	31	17	11	15	NA	NA	NA	NA	NA	NA	4	4	3	29	34	31	17	11	15	NA	NA	NA	NA	NA	NA	4	4	3	79	94	90	106	77	92	NA	NA	NA	NA	NA	NA	4	4	3	79
2511414979	2	NA	NA	17	15	10	10	10	12	NA	NA	NA	NA	NA	NA	2	NA	NA	17	15	10	10	10	12	NA	NA	NA	NA	NA	NA	2	NA	NA	41	35	24	28	46	27	NA	NA	NA	NA	NA	NA	2	0	0	41
2511414980	NA	NA	NA	15	14	10	7	5	7	NA	NA	NA	NA	NA	NA	NA	NA	NA	15	14	10	7	5	7	NA	NA	NA	NA	NA	NA	NA	NA	NA	18	27	17	27	25	35	NA	NA	NA	NA	NA	NA	0	0	0	18
2511414982	NA	NA	NA	3	3	NA	NA	NA	3	NA	NA	NA	NA	NA	NA	NA	NA	NA	3	3	NA	NA	NA	3	NA	NA	NA	NA	NA	NA	NA	NA	NA	3	3	NA	NA	NA	3	NA	NA	NA	NA	NA	NA	0	0	0	3
2511414984	5	NA	NA	NA	2	NA	NA	NA	NA	NA	NA	NA	NA	NA	NA	5	NA	NA	NA	2	NA	NA	NA	NA	NA	NA	NA	NA	NA	NA	5	NA	NA	NA	3	NA	NA	NA	NA	NA	NA	NA	NA	NA	NA	5	0	0	0
2511414986	NA	NA	NA	NA	NA	NA	NA	NA	2	NA	NA	NA	NA	NA	NA	NA	NA	NA	NA	NA	NA	NA	NA	2	NA	NA	NA	NA	NA	NA	NA	NA	NA	NA	NA	NA	NA	NA	2	NA	NA	NA	NA	NA	NA	0	0	0	0
2511414992	NA	NA	NA	NA	2	NA	NA	NA	NA	NA	NA	NA	NA	NA	NA	NA	NA	NA	NA	2	NA	NA	NA	NA	NA	NA	NA	NA	NA	NA	NA	NA	NA	NA	2	NA	NA	NA	NA	NA	NA	NA	NA	NA	NA	0	0	0	0
2511414994	NA	3	NA	NA	NA	NA	NA	NA	NA	NA	NA	NA	NA	NA	NA	NA	3	NA	NA	NA	NA	NA	NA	NA	NA	NA	NA	NA	NA	NA	NA	3	NA	NA	NA	NA	NA	NA	NA	NA	NA	NA	NA	NA	NA	0	3	0	0
2511414999	12	12	15	5	8	5	2	NA	3	NA	NA	NA	NA	NA	NA	11	11	13	5	8	5	2	NA	3	NA	NA	NA	NA	NA	NA	21	19	21	5	10	5	2	NA	3	NA	NA	NA	NA	NA	NA	20	17	18	5
2511415004	5	6	7	3	6	6	3	NA	3	NA	NA	NA	NA	NA	NA	5	6	6	3	6	6	3	NA	3	NA	NA	NA	NA	NA	NA	8	13	15	4	19	11	3	NA	6	NA	NA	NA	NA	NA	NA	8	13	13	4
2511415006	7	7	7	NA	7	6	NA	NA	5	NA	NA	NA	NA	NA	NA	6	6	6	NA	6	5	NA	NA	5	NA	NA	NA	NA	NA	NA	10	8	9	NA	10	8	NA	NA	11	NA	NA	NA	NA	NA	NA	9	7	8	0
2511415008	9	7	10	7	10	7	3	3	3	NA	NA	NA	NA	NA	NA	9	7	9	7	10	7	3	3	3	NA	NA	NA	NA	NA	NA	15	21	15	9	25	23	3	3	4	NA	NA	NA	NA	NA	NA	15	21	13	9
2511415010	6	3	3	3	7	6	NA	NA	NA	NA	NA	NA	NA	NA	NA	5	2	2	3	6	5	NA	NA	NA	NA	NA	NA	NA	NA	NA	6	6	4	3	7	6	NA	NA	NA	NA	NA	NA	NA	NA	NA	5	5	3	3
2511415014	4	5	5	4	3	5	NA	NA	NA	NA	NA	NA	NA	NA	NA	4	5	5	4	3	5	NA	NA	NA	NA	NA	NA	NA	NA	NA	4	7	5	4	7	6	NA	NA	NA	NA	NA	NA	NA	NA	NA	4	7	5	4
2511415015	7	6	6	7	5	4	NA	NA	NA	NA	NA	NA	NA	NA	NA	7	6	6	7	5	4	NA	NA	NA	NA	NA	NA	NA	NA	NA	11	11	10	8	8	7	NA	NA	NA	NA	NA	NA	NA	NA	NA	11	11	10	8
2511415017	NA	NA	2	NA	2	NA	NA	NA	5	NA	NA	NA	NA	NA	NA	NA	NA	2	NA	2	NA	NA	NA	5	NA	NA	NA	NA	NA	NA	NA	NA	2	NA	3	NA	NA	NA	6	NA	NA	NA	NA	NA	NA	0	0	2	0
2511415023	NA	3	3	3	NA	NA	NA	NA	NA	NA	NA	NA	NA	NA	NA	NA	3	3	3	NA	NA	NA	NA	NA	NA	NA	NA	NA	NA	NA	NA	3	3	3	NA	NA	NA	NA	NA	NA	NA	NA	NA	NA	NA	0	3	3	3
2511415027	NA	NA	2	NA	NA	NA	NA	NA	NA	NA	NA	NA	NA	NA	NA	NA	NA	2	NA	NA	NA	NA	NA	NA	NA	NA	NA	NA	NA	NA	NA	NA	5	NA	NA	NA	NA	NA	NA	NA	NA	NA	NA	NA	NA	0	0	5	0
2511415028	23	22	21	17	17	19	4	7	6	NA	NA	NA	NA	NA	NA	23	22	21	17	17	19	4	7	6	NA	NA	NA	NA	NA	NA	56	57	45	35	75	46	6	20	9	NA	NA	NA	NA	NA	NA	56	57	45	35
2511415031	3	2	NA	NA	NA	NA	NA	NA	NA	NA	NA	NA	NA	NA	NA	3	2	NA	NA	NA	NA	NA	NA	NA	NA	NA	NA	NA	NA	NA	5	4	NA	NA	NA	NA	NA	NA	NA	NA	NA	NA	NA	NA	NA	5	4	0	0
2511415032	NA	NA	NA	NA	2	NA	NA	NA	NA	NA	NA	NA	NA	NA	NA	NA	NA	NA	NA	2	NA	NA	NA	NA	NA	NA	NA	NA	NA	NA	NA	NA	NA	NA	2	NA	NA	NA	NA	NA	NA	NA	NA	NA	NA	0	0	0	0
2511415033	11	7	11	8	9	9	4	NA	3	NA	NA	NA	NA	NA	NA	11	7	11	8	9	9	4	NA	3	NA	NA	NA	NA	NA	NA	27	9	34	22	30	12	6	NA	11	NA	NA	NA	NA	NA	NA	27	9	34	22
2511415035	9	6	8	8	9	7	NA	NA	NA	NA	NA	NA	NA	NA	NA	9	6	8	8	9	7	NA	NA	NA	NA	NA	NA	NA	NA	NA	16	12	14	12	15	10	NA	NA	NA	NA	NA	NA	NA	NA	NA	16	12	14	12
2511415037	2	8	2	6	6	5	NA	NA	NA	NA	NA	NA	NA	NA	NA	2	8	2	6	6	5	NA	NA	NA	NA	NA	NA	NA	NA	NA	2	8	3	6	7	6	NA	NA	NA	NA	NA	NA	NA	NA	NA	2	8	3	6
2511415038	4	3	2	4	6	4	NA	NA	NA	NA	NA	NA	NA	NA	NA	4	3	2	4	6	4	NA	NA	NA	NA	NA	NA	NA	NA	NA	4	3	2	4	7	4	NA	NA	NA	NA	NA	NA	NA	NA	NA	4	3	2	4
2511415039	NA	3	2	2	NA	NA	NA	NA	NA	NA	NA	NA	NA	NA	NA	NA	3	2	2	NA	NA	NA	NA	NA	NA	NA	NA	NA	NA	NA	NA	3	2	2	NA	NA	NA	NA	NA	NA	NA	NA	NA	NA	NA	0	3	2	2
2511415041	NA	2	NA	NA	NA	NA	NA	NA	NA	NA	NA	NA	NA	NA	NA	NA	2	NA	NA	NA	NA	NA	NA	NA	NA	NA	NA	NA	NA	NA	NA	2	NA	NA	NA	NA	NA	NA	NA	NA	NA	NA	NA	NA	NA	0	2	0	0
2511415042	2	3	2	NA	NA	2	NA	NA	NA	NA	NA	NA	NA	NA	NA	2	3	2	NA	NA	2	NA	NA	NA	NA	NA	NA	NA	NA	NA	3	3	2	NA	NA	2	NA	NA	NA	NA	NA	NA	NA	NA	NA	3	3	2	0
2511415043	NA	3	NA	NA	2	4	NA	NA	NA	NA	NA	NA	NA	NA	NA	NA	3	NA	NA	2	4	NA	NA	NA	NA	NA	NA	NA	NA	NA	NA	4	NA	NA	2	4	NA	NA	NA	NA	NA	NA	NA	NA	NA	0	4	0	0
2511415044	NA	NA	2	NA	NA	4	NA	NA	NA	NA	NA	NA	NA	NA	NA	NA	NA	2	NA	NA	4	NA	NA	NA	NA	NA	NA	NA	NA	NA	NA	NA	2	NA	NA	4	NA	NA	NA	NA	NA	NA	NA	NA	NA	0	0	2	0
[truncated: 2,277 more rows]
[truncated: 75 more columns]
