# Supplementary material for: Mechanism for Utilization of the Populus-Derived Metabolite Salicin by a Pseudomonas—Rahnella Co-Culture
Source: Metabolites. 2023 Jan 17;13(2):140. doi: 10.3390/metabo13020140 (PMC9959693; doi:10.3390/metabo13020140)
Supplement: Supplementary file 1 [file metabolites-13-00140-s001.zip › Table S1_proposedgenes_GM16.xlsx]

## Sheet: Information
This table consists of information for all the genes predicted to be present in the Pseudomonas sp. GM16 involved in the salicyl alcohol degradation. The information was determined using JGI/IMG server.
Color codes for multiple predicted genes
Purple	EC:1.13.11.1 - Catechol 1,2-dioxygenase
Blue	EC:5.5.1.1 - Muconate cycloisomerase
Orange	EC:5.3.3.4 - muconolactone D-isomerase
Light Green
Yellow
Red

## Sheet: PMI19_01133
Gene ID	2511411715
Locus Tag	PMI19_01133
IMG Product Name	Acyl-CoA reductase
IMG Product Source	COG1012
Genome	Pseudomonas sp. GM16
DNA Coordinates	75060..76511 (-)(1452bp)
Scaffold Source	Pseudomonas sp. GM16 : PMI19_NODE_11_len_141604_cov_1148_877808.10 (141664bp)
GC Content	0.57
Estimated Copy(1)	1
Amino Acid Sequence Length	483aa
COG	COG1012 - Acyl-CoA reductase or other NAD-dependent aldehyde dehydrogenase
KOG	KOG2450 - Aldehyde dehydrogenase
Families	IPR16147 Aldehyde dehydrogenase, conserved site (ProSitePatterns PS674) IPR16148 Aldehyde/histidinol dehydrogenase (SUPERFAMILY SSF53707)
Transmembrane Helices	No
Signal Peptide	No
Statistics	peptide
Pfam	pfam00171 - Aldedh
Enzymes
KEGG Orthology (KO) Term	NA
KEGG Pathway	NA
KEGG Orthology (KO) Modules	NA
MetaCyc Pathway	NA

## Sheet: PMI19_01134
Gene ID	2511411716
Locus Tag	PMI19_01134
IMG Product Name	aryl-alcohol dehydrogenase
IMG Product Source	KO:K00055
Genome	Pseudomonas sp. GM16
DNA Coordinates	76543..77691 (-)(1149bp)
Scaffold Source	Pseudomonas sp. GM16 : PMI19_NODE_11_len_141604_cov_1148_877808.10 (141664bp)
GC Content	0.59
Estimated Copy(1)	1
Fused Gene	No
Amino Acid Sequence Length	382aa
Fitness BLAST	Fitness BLAST searches for similar proteins that have mutant phenotypes.
COG	COG1062 - Zn-dependent alcohol dehydrogenase
KOG	KOG0022 - Alcohol dehydrogenase, class III
Families	IPR2316 Alcohol dehydrogenase, zinc-type, conserved site (ProSitePatterns PS47) IPR011032 GroES (chaperonin 10)-like (SUPERFAMILY SSF50129) IPR20831 Polyketide synthase, enoylreductase (SMART SM817) SSF51723 NAD(P)-binding Rossmann-fold domains
Transmembrane Helices	No
Signal Peptide	No
Statistics	peptide
Pfam	pfam00107 - ADH_zinc_N pfam08240 - ADH_N
Enzymes	EC:1.1.1.90 - Aryl-alcohol dehydrogenase
KEGG Orthology (KO) Term	KO:K00055 E1.1.1.90 aryl-alcohol dehydrogenase [EC:1.1.1.90]
KEGG Pathway	Caprolactam degradation Degradation of aromatic compounds Microbial metabolism in diverse environments Phenylalanine metabolism Toluene degradation Tyrosine metabolism Xylene degradation
KEGG Orthology (KO) Modules	Xylene degradation, xylene => methylbenzoate Toluene degradation, toluene => benzoate
MetaCyc Pathway	p-xylene degradation to p-toluate m-xylene degradation to m-toluate salicortin biosynthesis salicin biosynthesis toluene degradation to benzoate 3-chlorotoluene degradation II

## Sheet: PMI19_01136
Gene ID	2511411718
Locus Tag	PMI19_01136
IMG Product Name	salicylate hydroxylase
IMG Product Source	KO:K00480
Genome	Pseudomonas sp. GM16
DNA Coordinates	78745..80028 (-)(1284bp)
Scaffold Source	Pseudomonas sp. GM16 : PMI19_NODE_11_len_141604_cov_1148_877808.10 (141664bp)
GC Content	0.59
Estimated Copy(1)	1
Fused Gene	No
Amino Acid Sequence Length	427aa
COG	COG0654 - 2-polyprenyl-6-methoxyphenol hydroxylase and related FAD-dependent oxidoreductases
KOG	KOG2614 - Kynurenine 3-monooxygenase and related flavoprotein monooxygenases
Families	SSF51893 FAD/NAD(P)-binding domain SSF54373 FAD-linked reductases, C-terminal domain TIGR03219 salicylate 1-monooxygenase
Transmembrane Helices	Yes
Signal Peptide	No
Statistics	peptide
Pfam	pfam01494 - FAD_binding_3 pfam13450 - NAD_binding_8
Enzymes	EC:1.14.13.1 - Salicylate 1-monooxygenase
KEGG Orthology (KO) Term	KO:K00480 E1.14.13.1 salicylate hydroxylase [EC:1.14.13.1]
KEGG Pathway	Degradation of aromatic compounds Dioxin degradation Microbial metabolism in diverse environments Naphthalene degradation Polycyclic aromatic hydrocarbon degradation
KEGG Orthology (KO) Modules	NA
MetaCyc Pathway	chlorosalicylate degradation salicylate degradation I methylsalicylate degradation

## Sheet: PMI19_01135
Gene ID	2511411717
Locus Tag	PMI19_01135
IMG Product Name	catechol 1,2-dioxygenase
IMG Product Source	KO:K03381
Genome	Pseudomonas sp. GM16
DNA Coordinates	77735..78673 (-)(939bp)
Scaffold Source	Pseudomonas sp. GM16 : PMI19_NODE_11_len_141604_cov_1148_877808.10 (141664bp)
GC Content	0.57
Estimated Copy(1)	1
Fused Gene	No
Amino Acid Sequence Length	312aa
COG	COG3485 - Protocatechuate 3,4-dioxygenase beta subunit
KOG	NA
Families	IPR000627 Intradiol ring-cleavage dioxygenase, C-terminal (ProSitePatterns PS00083) IPR15877 Intradiol ring-cleavage dioxygenase, core (SUPERFAMILY SSF49470) TIGR02439 catechol 1,2-dioxygenase, proteobacterial
Transmembrane Helices	No
Signal Peptide	No
Statistics	peptide
Pfam	pfam00775 - Dioxygenase_C pfam04444 - Dioxygenase_N
Enzymes	EC:1.13.11.1 - Catechol 1,2-dioxygenase
KEGG Orthology (KO) Term	KO:K03381 catA catechol 1,2-dioxygenase [EC:1.13.11.1]
KEGG Pathway	Benzoate degradation Chlorocyclohexane and chlorobenzene degradation Degradation of aromatic compounds Fluorobenzoate degradation Microbial metabolism in diverse environments Toluene degradation
KEGG Orthology (KO) Modules	Catechol ortho-cleavage, catechol => 3-oxoadipate
MetaCyc Pathway	catechol degradation to β-ketoadipate

## Sheet: PMI19_01184
Gene ID	2511411766
Locus Tag	PMI19_01184
IMG Product Name	catechol 1,2-dioxygenase
IMG Product Source	KO:K03381
Genome	Pseudomonas sp. GM16
DNA Coordinates	128166..129101 (-)(936bp)
Scaffold Source	Pseudomonas sp. GM16 : PMI19_NODE_11_len_141604_cov_1148_877808.10 (141664bp)
GC Content	0.58
Estimated Copy(1)	1
Fused Gene	No
Amino Acid Sequence Length	311aa
COG	COG3485 - Protocatechuate 3,4-dioxygenase beta subunit
KOG	NA
Families	IPR000627 Intradiol ring-cleavage dioxygenase, C-terminal (ProSitePatterns PS00083) IPR15877 Intradiol ring-cleavage dioxygenase, core (SUPERFAMILY SSF49470) TIGR02439 catechol 1,2-dioxygenase, proteobacterial
Transmembrane Helices	No
Signal Peptide	No
Statistics	peptide
Pfam	pfam00775 - Dioxygenase_C pfam04444 - Dioxygenase_N
Enzymes	EC:1.13.11.1 - Catechol 1,2-dioxygenase
KEGG Orthology (KO) Term	KO:K03381 catA catechol 1,2-dioxygenase [EC:1.13.11.1]
KEGG Pathway	Benzoate degradation Chlorocyclohexane and chlorobenzene degradation Degradation of aromatic compounds Fluorobenzoate degradation Microbial metabolism in diverse environments Toluene degradation
KEGG Orthology (KO) Modules	Catechol ortho-cleavage, catechol => 3-oxoadipate
MetaCyc Pathway	catechol degradation to β-ketoadipate

## Sheet: PMI19_03945
Gene ID	2511414523
Locus Tag	PMI19_03945
IMG Product Name	catechol 1,2-dioxygenase
IMG Product Source	KO:K03381
Genome	Pseudomonas sp. GM16
DNA Coordinates	108873..109790 (+)(918bp)
Scaffold Source	Pseudomonas sp. GM16 : PMI19_NODE_54_len_181425_cov_1169_552368.53 (181485bp)
GC Content	0.61
Estimated Copy(1)	1
Fused Gene	No
Amino Acid Sequence Length	305aa
COG	COG3485 - Protocatechuate 3,4-dioxygenase beta subunit
KOG	NA
Families	IPR000627 Intradiol ring-cleavage dioxygenase, C-terminal (ProSitePatterns PS00083) IPR15877 Intradiol ring-cleavage dioxygenase, core (SUPERFAMILY SSF49470) TIGR02439 catechol 1,2-dioxygenase, proteobacterial
Transmembrane Helices	No
Signal Peptide	No
Statistics	peptide
Pfam	pfam00775 - Dioxygenase_C pfam04444 - Dioxygenase_N
Enzymes	EC:1.13.11.1 - Catechol 1,2-dioxygenase
KEGG Orthology (KO) Term	KO:K03381 catA catechol 1,2-dioxygenase [EC:1.13.11.1]
KEGG Pathway	Benzoate degradation Chlorocyclohexane and chlorobenzene degradation Degradation of aromatic compounds Fluorobenzoate degradation Microbial metabolism in diverse environments Toluene degradation
KEGG Orthology (KO) Modules	Catechol ortho-cleavage, catechol => 3-oxoadipate
MetaCyc Pathway	catechol degradation to β-ketoadipate

## Sheet: PMI19_01186
Gene ID	2511411768
Locus Tag	PMI19_01186
IMG Product Name	muconate cycloisomerase
IMG Product Source	KO:K01856
Genome	Pseudomonas sp. GM16
DNA Coordinates	129467..130588 (-)(1122bp)
Scaffold Source	Pseudomonas sp. GM16 : PMI19_NODE_11_len_141604_cov_1148_877808.10 (141664bp)
GC Content	0.6
Estimated Copy(1)	1
Amino Acid Sequence Length	373aa
COG	COG4948 - L-alanine-DL-glutamate epimerase or related enzyme of enolase superfamily
KOG	NA
Families	IPR013342 Mandelate racemase/muconate lactonizing enzyme, C-terminal (SMART SM00922) IPR18097 Mandelate racemase/muconate lactonizing enzyme, conserved site (ProSitePatterns PS895) SSF51604 Enolase C-terminal domain-like SSF54813 Enolase N-terminal domain-like TIGR02534 muconate and chloromuconate cycloisomerases
Transmembrane Helices	No
Signal Peptide	No
Statistics	peptide
Pfam	pfam02746 - MR_MLE_N pfam13378 - MR_MLE_C
Enzymes	EC:5.5.1.1 - Muconate cycloisomerase
KEGG Orthology (KO) Term	KO:K01856 catB muconate cycloisomerase [EC:5.5.1.1]
KEGG Pathway	Benzoate degradation Chlorocyclohexane and chlorobenzene degradation Degradation of aromatic compounds Fluorobenzoate degradation Microbial metabolism in diverse environments Toluene degradation
KEGG Orthology (KO) Modules	Catechol ortho-cleavage, catechol => 3-oxoadipate
MetaCyc Pathway	catechol degradation to β-ketoadipate

## Sheet: PMI19_03943
Gene ID	2511414521
Locus Tag	PMI19_03943
IMG Product Name	muconate cycloisomerase
IMG Product Source	ITERM:5172
IMG Term	muconate cycloisomerase (EC 5.5.1.1)
Genome	Pseudomonas sp. GM16
DNA Coordinates	107263..108384 (+)(1122bp)
Scaffold Source	Pseudomonas sp. GM16 : PMI19_NODE_54_len_181425_cov_1169_552368.53 (181485bp)
GC Content	0.62
Estimated Copy(1)	1
Fused Gene	No
Amino Acid Sequence Length	373aa
COG	COG4948 - L-alanine-DL-glutamate epimerase or related enzyme of enolase superfamily
KOG	NA
Families	IPR013342 Mandelate racemase/muconate lactonizing enzyme, C-terminal (SMART SM00922) IPR18098 Mandelate racemase/muconate lactonizing enzyme, conserved site (ProSitePatterns PS896) SSF51604 Enolase C-terminal domain-like SSF54814 Enolase N-terminal domain-like TIGR02534 muconate and chloromuconate cycloisomerases
Transmembrane Helices	No
Signal Peptide	No
Statistics	peptide
Pfam	pfam02746 - MR_MLE_N pfam13378 - MR_MLE_C
Enzymes	EC:5.5.1.1 - Muconate cycloisomerase
KEGG Orthology (KO) Term	KO:K01856 catB muconate cycloisomerase [EC:5.5.1.1]
KEGG Pathway	Benzoate degradation Chlorocyclohexane and chlorobenzene degradation Degradation of aromatic compounds Fluorobenzoate degradation Microbial metabolism in diverse environments Toluene degradation
KEGG Orthology (KO) Modules	Catechol ortho-cleavage, catechol => 3-oxoadipate
MetaCyc Pathway	catechol degradation to β-ketoadipate

## Sheet: PMI19_01185
ene ID	2511411767
Gene Symbol	catC
Locus Tag	PMI19_01185
IMG Product Name	muconolactone delta-isomerase
IMG Product Source	ITERM:5173
IMG Term	muconolactone delta-isomerase (EC 5.3.3.4)
Genome	Pseudomonas sp. GM16
DNA Coordinates	129151..129441 (-)(291bp)
Scaffold Source	Pseudomonas sp. GM16 : PMI19_NODE_11_len_141604_cov_1148_877808.10 (141664bp)
GC Content	0.53
Estimated Copy(1)	1
Fused Gene	No
Amino Acid Sequence Length	96aa
COG	COG4829 - Muconolactone delta-isomerase
KOG	NA
Families	IPR10997 Dimeric alpha-beta barrel (SUPERFAMILY SSF54898) TIGR03221 muconolactone delta-isomerase
Transmembrane Helices	No
Signal Peptide	No
Statistics	peptide
Pfam	pfam02426 - MIase
Enzymes	EC:5.3.3.4 - Muconolactone Delta-isomerase
KEGG Orthology (KO) Term	KO:K03464 catC muconolactone D-isomerase [EC:5.3.3.4]
KEGG Pathway	Benzoate degradation Degradation of aromatic compounds Microbial metabolism in diverse environments
KEGG Orthology (KO) Modules	Catechol ortho-cleavage, catechol => 3-oxoadipate
MetaCyc Pathway	catechol degradation to β-ketoadipate 4-methylcatechol degradation (ortho cleavage)

[truncated: 9 more sheets: PMI19_03944, PMI19_04396, PMI19_04846, PMI19_01175, PMI19_01176, PMI19_01217, PMI19_03256, PMI19_00175, PMI19_04401]
