# Supplementary material for: Mechanism for Utilization of the Populus-Derived Metabolite Salicin by a Pseudomonas—Rahnella Co-Culture
Source: Metabolites. 2023 Jan 17;13(2):140. doi: 10.3390/metabo13020140 (PMC9959693; doi:10.3390/metabo13020140)
Supplement: Supplementary file 1 [file metabolites-13-00140-s001.zip › Table S2_GM16Prot_GluVSalOH.xlsx]

## Sheet: DA_stats_GM16_Glu_GM16_Sal_GM16
Protein	PV_GM16_Glu	PV_GM16_Sal	t_test_pvalue_GM16_Glu_GM16_Sal_combined_NSAF_NoEqVar	BH_GM16_Glu_GM16_Sal_combined_NSAF_NoEqVar	t_test_pvalue_GM16_Glu_GM16_Sal_NSAFS_by_bug_NoEqVar	BH_GM16_Glu_GM16_Sal_NSAFS_by_bug_NoEqVar	pfp_Rank_Product	P.value_Rank_Product	log2ratio_GM16_Glu_To_GM16_Sal	log2ratio_GM16_Glu_To_GM16_Sal_NSAF_by_bug	Description
2511411718	0	143.667	1.43713e-09	3.94493e-06	2.21171e-09	6.07115e-06	1.79e-06	6.862e-10	-8.91213	-8.91423	PMI19_01136 salicylate hydroxylase [Pseudomonas sp. GM16]
2511411717	0	108.667	0.000192947	0.026482	0.000179581	0.0242686	2.76e-05	3.174e-08	-8.38839	-8.39	PMI19_01135 catechol 1,2-dioxygenase [Pseudomonas sp. GM16]
2511411764	0	95.3333	5.41221e-06	0.00495217	4.76215e-06	0.00407808	2.193e-05	3.361e-08	-8.31442	-8.31642	PMI19_01182 arylsulfatase [Pseudomonas sp. GM16]
2511414969	0	67	5.32884e-05	0.0195439	5.31592e-05	0.0200439	7.878e-05	1.51e-07	-7.79855	-7.8007	PMI19_04392 outer membrane porin, OprD family [Pseudomonas sp. GM16]
2511411767	0	37.6667	0.00448761	0.148416	0.00446981	0.14525	0.0003223	9.884e-07	-6.93902	-6.94054	PMI19_01185 muconolactone delta-isomerase [Pseudomonas sp. GM16]
2511411766	1.33333	178.667	0.0235613	0.378462	0.0236096	0.380454	1.254e-05	9.611e-09	-6.77238	-6.77262	PMI19_01184 catechol 1,2-dioxygenase [Pseudomonas sp. GM16]
2511411768	0	32.6667	1.01015e-05	0.00693214	5.94255e-06	0.00407808	0.0003414	9.16e-07	-6.7521	-6.7538	PMI19_01186 muconate cycloisomerase [Pseudomonas sp. GM16]
2511411765	0	28.3333	0.00211784	0.0894379	0.00215966	0.0884816	0.0003317	1.144e-06	-6.62416	-6.62753	PMI19_01183 Alginate export [Pseudomonas sp. GM16]
2511411715	4	304.333	0.0093619	0.227379	0.00947002	0.226045	0.0003968	1.521e-06	-6.20311	-6.20363	PMI19_01133 Acyl-CoA reductase [Pseudomonas sp. GM16]
2511414980	0	20.6667	0.000315256	0.0310921	0.000307581	0.0303866	0.0006472	2.729e-06	-6.10775	-6.10976	PMI19_04403 glutaconate CoA-transferase subunit A [Pseudomonas sp. GM16]
2511411716	1.66667	131	0.032765	0.470061	0.0327982	0.468912	9.487e-05	2.182e-07	-6.09008	-6.09049	PMI19_01134 aryl-alcohol dehydrogenase [Pseudomonas sp. GM16]
2511414977	0	18.6667	0.000538649	0.043488	0.000557046	0.0424747	0.0007675	3.53e-06	-5.99182	-5.99447	PMI19_04400 protocatechuate 3,4-dioxygenase, beta subunit [Pseudomonas sp. GM16]
2511411757	0	15	0.00060889	0.0458067	0.000609964	0.0443624	0.001445	7.201e-06	-5.65547	-5.65774	PMI19_01175 3-oxoadipate CoA-transferase, alpha subunit [Pseudomonas sp. GM16]
2511415144	0	13	0.00119941	0.0670392	0.00123348	0.0651136	0.001778	1.022e-05	-5.47864	-5.48165	PMI19_04568 two component transcriptional regulator, winged helix family [Pseudomonas sp. GM16]
2511414979	0.666667	33.3333	0.0163752	0.306755	0.0162985	0.300264	0.001691	9.072e-06	-5.29337	-5.29574	PMI19_04402 glutaconate CoA-transferase subunit B [Pseudomonas sp. GM16]
2511414976	0	11.3333	0.00300009	0.111287	0.0030392	0.11201	0.002818	1.836e-05	-5.28183	-5.28463	PMI19_04399 protocatechuate 3,4-dioxygenase, alpha subunit [Pseudomonas sp. GM16]
2511415146	0	11.6667	0.00209003	0.0894379	0.00206594	0.0872461	0.002798	1.716e-05	-5.26943	-5.27116	PMI19_04570 Ca2+-binding protein, EF-hand superfamily [Pseudomonas sp. GM16]
2511414973	0	11	0.00331927	0.11833	0.00329947	0.116544	0.003281	2.39e-05	-5.20279	-5.20465	PMI19_04396 3-oxoadipate enol-lactonase [Pseudomonas sp. GM16]
2511414974	0	10.6667	0.000657516	0.0458067	0.000648535	0.0443624	0.002825	1.949e-05	-5.16154	-5.16358	PMI19_04397 3-carboxy-cis,cis-muconate cycloisomerase [Pseudomonas sp. GM16]
2511414272	3	90.3333	7.16157e-07	0.000982925	4.1457e-07	0.000568998	0.004091	3.136e-05	-4.91344	-4.91534	PMI19_03693 hemolysin [Pseudomonas sp. GM16]
2511411712	0	8	0.0041885	0.141944	0.00419296	0.140362	0.007427	5.978e-05	-4.74757	-4.74989	PMI19_01130 membrane fusion protein, multidrug efflux system [Pseudomonas sp. GM16]
2511414978	3.66667	87.6667	7.08369e-05	0.0195439	6.11963e-05	0.0200439	0.009825	8.285e-05	-4.60041	-4.60285	PMI19_04401 3-oxoadipyl-CoA thiolase [Pseudomonas sp. GM16]
2511410962	0	6.66667	0.00819585	0.208311	0.00833686	0.210824	0.01405	0.0001293	-4.56955	-4.57381	PMI19_00380 hypothetical protein [Pseudomonas sp. GM16]
2511414965	0	6.33333	0.00636468	0.18199	0.00649044	0.180661	0.01711	0.000164	-4.4835	-4.48745	PMI19_04388 transcriptional regulator, TetR family [Pseudomonas sp. GM16]
2511413576	0	6.66667	0.00186403	0.0832455	0.00178749	0.0806346	0.01364	0.0001202	-4.45331	-4.45459	PMI19_02996 acetyl-CoA C-acetyltransferase [Pseudomonas sp. GM16]
2511413398	0	4	0.0165391	0.306755	0.0167674	0.306843	NA	NA	-3.84824	-3.85292	PMI19_02817 malonate decarboxylase alpha subunit [Pseudomonas sp. GM16]
2511411758	0	4.33333	0.000861192	0.0549761	0.000774404	0.0494358	NA	NA	-3.82763	-3.82893	PMI19_01176 3-oxoadipate CoA-transferase, beta subunit [Pseudomonas sp. GM16]
2511415319	0	4.33333	0.00546142	0.164743	0.00534156	0.161127	NA	NA	-3.80911	-3.81003	PMI19_04743 NAD(P)-dependent dehydrogenase, short-chain alcohol dehydrogenase family [Pseudomonas sp. GM16]
2511410963	0	3.66667	0.022714	0.373353	0.0228499	0.375587	NA	NA	-3.66569	-3.66866	PMI19_00381 hypothetical protein [Pseudomonas sp. GM16]
2511413635	0	3.66667	0.00323101	0.116699	0.00331164	0.116544	NA	NA	-3.6539	-3.65693	PMI19_03055 Protein of unknown function (DUF1329) [Pseudomonas sp. GM16]
2511414523	0	15.6667	0.000914574	0.0570569	0.000870345	0.0539534	NA	NA	-3.65337	-3.65512	PMI19_03945 catechol 1,2-dioxygenase [Pseudomonas sp. GM16]
2511414045	0	13	0.0318082	0.469427	0.0314903	0.454951	NA	NA	-3.61927	-3.61968	PMI19_03465 outer membrane porin, OprD family [Pseudomonas sp. GM16]
2511411424	0	3.33333	0.0185898	0.332815	0.0188295	0.337108	NA	NA	-3.56482	-3.56884	PMI19_00842 Sugar phosphate isomerase/epimerase [Pseudomonas sp. GM16]
2511411904	0	3.66667	0.0191678	0.339455	0.0189124	0.337108	NA	NA	-3.52683	-3.52674	PMI19_01322 Tetratricopeptide repeat-containing protein [Pseudomonas sp. GM16]
2511413400	0	3	0.0135415	0.275652	0.0137235	0.274971	NA	NA	-3.39732	-3.4012	PMI19_02819 malonate decarboxylase delta subunit [Pseudomonas sp. GM16]
2511410954	0	3	0.00188023	0.0832455	0.0019674	0.0843832	NA	NA	-3.36142	-3.36429	PMI19_00372 Mu-like prophage tail sheath protein gpL [Pseudomonas sp. GM16]
2511413736	0	3	0.00656305	0.182589	0.00658147	0.180661	NA	NA	-3.33577	-3.33815	PMI19_03156 ATPase components of ABC transporters with duplicated ATPase domains [Pseudomonas sp. GM16]
2511414967	4.33333	41.6667	0.0116278	0.252584	0.0116851	0.250591	NA	NA	-3.25219	-3.25362	PMI19_04390 multidrug efflux pump [Pseudomonas sp. GM16]
2511412685	0	2.66667	0.00628692	0.181659	0.00639689	0.180661	NA	NA	-3.19559	-3.19867	PMI19_02103 2-keto-3-deoxygluconate kinase [Pseudomonas sp. GM16]
2511410785	0	2.66667	0.00441992	0.147959	0.00429512	0.14205	NA	NA	-3.12457	-3.12587	PMI19_00203 dTDP-4-dehydrorhamnose reductase [Pseudomonas sp. GM16]
2511411814	15	128	0.00543764	0.164743	0.00542894	0.161983	NA	NA	-3.09124	-3.09314	PMI19_01232 glyceraldehyde 3-phosphate dehydrogenase [Pseudomonas sp. GM16]
2511412845	0	3	0.000414139	0.037563	0.000394068	0.0360572	NA	NA	-2.9749	-2.97689	PMI19_02264 methyl-accepting chemotaxis sensory transducer with Pas/Pac sensor [Pseudomonas sp. GM16]
2511411725	3.33333	24.3333	0.00057266	0.0449129	0.000496427	0.0400792	NA	NA	-2.88015	-2.88247	PMI19_01143 NAD(P)-dependent dehydrogenase, short-chain alcohol dehydrogenase family [Pseudomonas sp. GM16]
2511414966	18	124.333	0.0155945	0.297271	0.0157253	0.296931	NA	NA	-2.79958	-2.80117	PMI19_04389 membrane fusion protein, multidrug efflux system [Pseudomonas sp. GM16]
2511411445	3.33333	19.6667	0.00465336	0.149979	0.00461995	0.147462	NA	NA	-2.61302	-2.61626	PMI19_00863 catalase [Pseudomonas sp. GM16]
2511416109	4.33333	24.6667	0.010961	0.242191	0.0113329	0.246895	NA	NA	-2.48565	-2.48682	PMI19_05537 3-oxoacid CoA-transferase subunit A [Pseudomonas sp. GM16]
2511414968	15.3333	76.6667	0.00154397	0.0756823	0.00163839	0.0762269	NA	NA	-2.2895	-2.29047	PMI19_04391 outer membrane protein, multidrug efflux system [Pseudomonas sp. GM16]
2511415858	3.66667	15	0.0221983	0.372057	0.0219239	0.369208	NA	NA	-2.1014	-2.1053	PMI19_05283 type I secretion C-terminal target domain (VC_A0849 subclass) [Pseudomonas sp. GM16]
2511416107	11.3333	48	0.00310784	0.113747	0.00310119	0.11201	NA	NA	-2.08287	-2.08488	PMI19_05535 acetyl-CoA acetyltransferase [Pseudomonas sp. GM16]
2511412607	3.33333	14	0.000277656	0.0310921	0.000268605	0.0303866	NA	NA	-2.08285	-2.08511	PMI19_02025 membrane fusion protein, multidrug efflux system [Pseudomonas sp. GM16]
2511415410	5.33333	17.3333	NA	NA	0.0497936	0.594276	NA	NA	-1.72192	-1.72474	PMI19_04834 3-hydroxyacyl-CoA dehydrogenase [Pseudomonas sp. GM16]
2511414958	6.66667	20.6667	0.0196901	0.346471	0.020445	0.353943	NA	NA	-1.70652	-1.71022	PMI19_04381 Outer membrane protein OmpA [Pseudomonas sp. GM16]
2511411593	11	27.3333	0.0110288	0.242191	0.0111525	0.24491	NA	NA	-1.34273	-1.34495	PMI19_01011 hypothetical protein [Pseudomonas sp. GM16]
2511415812	2.33333	5.66667	0.0140752	0.27796	0.0139748	0.27662	NA	NA	-1.27812	-1.28003	PMI19_05237 Iron-sulfur cluster insertion apoprotein erpA [Pseudomonas sp. GM16]
2511412634	23	53.6667	0.000116517	0.024603	0.000132067	0.0241682	NA	NA	-1.21601	-1.21774	PMI19_02052 peroxiredoxin (alkyl hydroperoxide reductase subunit C) [Pseudomonas sp. GM16]
2511415661	7.66667	16.3333	0.0170423	0.311902	0.0171606	0.311959	NA	NA	-1.13035	-1.13329	PMI19_05086 outer membrane lipoprotein SlyB [Pseudomonas sp. GM16]
2511416085	37.3333	80	0.0002037	0.0266265	0.000124975	0.0241682	NA	NA	-1.11572	-1.11738	PMI19_05513 type VI secretion system secreted protein Hcp [Pseudomonas sp. GM16]
2511415798	11	22.3333	0.0291953	0.436933	0.0289238	0.438651	NA	NA	-1.01563	-1.01753	PMI19_05223 acetyl-CoA C-acetyltransferase [Pseudomonas sp. GM16]
2511416402	6.66667	13.6667	0.0150435	0.290806	0.0140073	0.27662	NA	NA	-1.00903	-1.01029	PMI19_05831 NADH dehydrogenase subunit I [Pseudomonas sp. GM16]
2511415352	5.66667	11	0.0414936	0.533559	0.0413836	0.528362	NA	NA	-0.964868	-0.967334	PMI19_04776 long-chain acyl-CoA synthetase [Pseudomonas sp. GM16]
2511411539	3	5	0.0222245	0.372057	0.0224533	0.373541	NA	NA	-0.951173	-0.953417	PMI19_00957 iron complex transport system substrate-binding protein [Pseudomonas sp. GM16]
2511416264	86.3333	165.667	0.0223288	0.372057	0.0222726	0.372794	NA	NA	-0.947361	-0.94924	PMI19_05693 succinate dehydrogenase subunit A [Pseudomonas sp. GM16]
2511412409	18	34.3333	0.0235061	0.378462	0.0231416	0.37588	NA	NA	-0.936843	-0.938963	PMI19_01827 catalase [Pseudomonas sp. GM16]
2511413688	7	13	0.00119531	0.0670392	0.00102887	0.0600905	NA	NA	-0.895197	-0.897109	PMI19_03108 NAD(P)-dependent dehydrogenase, short-chain alcohol dehydrogenase family [Pseudomonas sp. GM16]
2511413721	4	7.33333	0.0406502	0.52929	0.040979	0.528109	NA	NA	-0.891131	-0.89322	PMI19_03141 ATP-binding cassette, subfamily B, multidrug efflux pump [Pseudomonas sp. GM16]
2511412421	8.33333	14.6667	0.0310773	0.46112	0.0311735	0.454951	NA	NA	-0.860608	-0.863622	PMI19_01839 thiol:disulfide interchange protein DsbA [Pseudomonas sp. GM16]
2511413730	9.66667	17.3333	0.0451229	0.556681	0.0450057	0.553994	NA	NA	-0.842836	-0.844686	PMI19_03150 spermidine synthase [Pseudomonas sp. GM16]
2511414436	23	41	0.0450375	0.556681	0.0444405	0.551987	NA	NA	-0.832419	-0.834352	PMI19_03858 bacterioferritin [Pseudomonas sp. GM16]
2511411120	2.66667	4.66667	0.0224996	0.372057	0.0214595	0.363619	NA	NA	-0.83198	-0.83452	PMI19_00538 membrane-bound lytic murein transglycosylase F [Pseudomonas sp. GM16]
2511412357	5.33333	9.33333	0.0454268	0.556681	0.0447836	0.553743	NA	NA	-0.831006	-0.833699	PMI19_01775 glutaryl-CoA dehydrogenase [Pseudomonas sp. GM16]
2511411560	2.66667	4.66667	0.0417071	0.533559	0.0412787	0.528362	NA	NA	-0.822384	-0.824501	PMI19_00978 glutathione-independent formaldehyde dehydrogenase [Pseudomonas sp. GM16]
2511414334	2.33333	4	0.043287	0.545059	0.0437777	0.548721	NA	NA	-0.809918	-0.81254	PMI19_03755 Lipopolysaccharide kinase (Kdo/WaaP) family protein [Pseudomonas sp. GM16]
2511412891	6	10.3333	0.046595	0.565943	0.0462731	0.559558	NA	NA	-0.786055	-0.788013	PMI19_02310 starvation-inducible DNA-binding protein [Pseudomonas sp. GM16]
2511416261	51	88	0.029069	0.436933	0.0284427	0.433751	NA	NA	-0.779917	-0.781761	PMI19_05690 2-oxoglutarate dehydrogenase E2 component [Pseudomonas sp. GM16]
2511412863	62	106.667	0.0173077	0.314633	0.0157931	0.296931	NA	NA	-0.763687	-0.765129	PMI19_02282 acetyl-coenzyme A synthetase [Pseudomonas sp. GM16]
2511415777	10.6667	17.6667	0.00500537	0.156133	0.00496594	0.153163	NA	NA	-0.746498	-0.748957	PMI19_05202 Alcohol dehydrogenase, class IV [Pseudomonas sp. GM16]
2511414139	4.66667	7.66667	0.0205985	0.358183	0.0192276	0.338332	NA	NA	-0.6915	-0.692779	PMI19_03560 osmoprotectant transport system ATP-binding protein [Pseudomonas sp. GM16]
2511415641	147.667	234.333	0.0325139	0.46974	0.0313122	0.454951	NA	NA	-0.664177	-0.665959	PMI19_05066 L-leucine-binding protein /L-isoleucine-binding protein /L-valine-binding protein [Pseudomonas sp. GM16]
2511416262	70.6667	112.333	0.0170438	0.311902	0.0152926	0.291515	NA	NA	-0.650216	-0.65167	PMI19_05691 2-oxoglutarate dehydrogenase E1 component [Pseudomonas sp. GM16]
2511411547	10.6667	16.3333	0.0381352	0.519732	0.038816	0.512259	NA	NA	-0.64855	-0.651345	PMI19_00965 hypothetical protein [Pseudomonas sp. GM16]
2511412554	27.3333	42.6667	0.0340741	0.479658	0.0332959	0.47112	NA	NA	-0.641619	-0.643423	PMI19_01972 Predicted lipid-binding transport protein, Tim44 family [Pseudomonas sp. GM16]
2511415402	49.3333	75.6667	0.00933976	0.227379	0.00955909	0.226204	NA	NA	-0.620873	-0.622902	PMI19_04826 phosphoenolpyruvate carboxykinase (ATP) [Pseudomonas sp. GM16]
2511413263	9.66667	14.3333	0.0395716	0.519732	0.0407244	0.527972	NA	NA	-0.595267	-0.597921	PMI19_02682 O-succinylhomoserine sulfhydrylase [Pseudomonas sp. GM16]
2511415278	27	40	0.0386739	0.519732	0.037312	0.50956	NA	NA	-0.565533	-0.567428	PMI19_04702 Uncharacterized conserved protein YdgA, DUF945 family [Pseudomonas sp. GM16]
2511416259	132.333	197.333	0.0408378	0.52929	0.0382178	0.511746	NA	NA	-0.553432	-0.554895	PMI19_05688 succinyl-CoA synthetase (ADP-forming) beta subunit [Pseudomonas sp. GM16]
2511412107	17.3333	25	0.0394933	0.519732	0.0381929	0.511746	NA	NA	-0.516857	-0.518573	PMI19_01525 uroporphyrin-3 C-methyltransferase [Pseudomonas sp. GM16]
2511416404	49.6667	71	0.0238521	0.378462	0.0247912	0.391102	NA	NA	-0.51658	-0.518466	PMI19_05833 NADH dehydrogenase subunit G [Pseudomonas sp. GM16]
2511412063	120.667	170.333	0.0135566	0.275652	0.013094	0.270249	NA	NA	-0.510994	-0.512678	PMI19_01481 aconitase [Pseudomonas sp. GM16]
2511415682	101.333	144	0.0384145	0.519732	0.0375689	0.510528	NA	NA	-0.500527	-0.502302	PMI19_05107 amino acid ABC transporter substrate-binding protein, PAAT family [Pseudomonas sp. GM16]
2511411200	7.33333	10	0.00969345	0.229384	0.0100717	0.227982	NA	NA	-0.458306	-0.460405	PMI19_00618 Fe-S cluster biosynthesis and repair protein YggX [Pseudomonas sp. GM16]
2511410684	101	109	0.032402	0.46974	0.0330854	0.470566	NA	NA	-0.107706	-0.109792	PMI19_00102 RNAse E [Pseudomonas sp. GM16]
2511413789	49	39.6667	0.0498544	0.589329	NA	NA	NA	NA	0.281849	0.279365	PMI19_03209 IMP cyclohydrolase /phosphoribosylaminoimidazolecarboxamide formyltransferase [Pseudomonas sp. GM16]
2511414092	369.333	300.667	0.0332211	0.470061	0.0350355	0.488013	NA	NA	0.294782	0.292791	PMI19_03513 molecular chaperone DnaK [Pseudomonas sp. GM16]
2511412393	8	6.33333	0.0452891	0.556681	0.0457231	0.555353	NA	NA	0.325668	0.323476	PMI19_01811 carbonic anhydrase [Pseudomonas sp. GM16]
2511414059	33.6667	26.3333	0.0495868	0.589246	NA	NA	NA	NA	0.330193	0.327688	PMI19_03479 DNA sulfur modification protein DndD [Pseudomonas sp. GM16]
2511411959	9	7	0.0221859	0.372057	0.0207676	0.356293	NA	NA	0.346955	0.344618	PMI19_01377 hypothetical protein [Pseudomonas sp. GM16]
2511411083	35.3333	27.3333	0.0475696	0.575236	0.0469924	0.565764	NA	NA	0.368536	0.366634	PMI19_00501 2,4-dienoyl-CoA reductase [Pseudomonas sp. GM16]
2511414600	83.3333	62.6667	0.0186716	0.332815	0.0191206	0.338332	NA	NA	0.407872	0.405893	PMI19_04023 pyruvate kinase [Pseudomonas sp. GM16]
2511412104	23.3333	17.3333	0.0322997	0.46974	0.0312912	0.454951	NA	NA	0.418859	0.416718	PMI19_01522 two component transcriptional regulator, LytTR family /Two-component response regulator AlgR [Pseudomonas sp. GM16]
2511412922	94.3333	67	0.0458043	0.558812	0.0456508	0.555353	NA	NA	0.492543	0.490608	PMI19_02341 Protein of unknown function (DUF1329) [Pseudomonas sp. GM16]
2511414161	42.3333	30.3333	0.0478844	0.576503	0.0480435	0.575893	NA	NA	0.495321	0.493814	PMI19_03582 aspartyl/glutamyl-tRNA(Asn/Gln) amidotransferase subunit B [Pseudomonas sp. GM16]
2511414018	25.6667	18	0.0389762	0.519732	0.0387251	0.512259	NA	NA	0.512089	0.510084	PMI19_03438 L-arginine-binding protein /L-ornithine-binding protein [Pseudomonas sp. GM16]
2511415770	22	15	0.0493988	0.589246	NA	NA	NA	NA	0.523139	0.520568	PMI19_05195 indole-3-glycerol phosphate synthase [Pseudomonas sp. GM16]
2511410859	49.6667	32.6667	0.0270454	0.414746	0.0297271	0.448357	NA	NA	0.573875	0.571251	PMI19_00277 ATP-dependent RNA helicase DeaD [Pseudomonas sp. GM16]
2511415539	25	16.6667	0.00417546	0.141944	0.00417439	0.140362	NA	NA	0.580197	0.578103	PMI19_04964 glycine betaine/proline transport system substrate-binding protein [Pseudomonas sp. GM16]
2511413392	15.6667	10	0.0408778	0.52929	0.0440088	0.54911	NA	NA	0.610348	0.607551	PMI19_02811 twitching motility two-component system response regulator PilH [Pseudomonas sp. GM16]
2511414631	22	14.3333	0.0004978	0.0414079	0.000440605	0.0377957	NA	NA	0.616447	0.614511	PMI19_04054 hypothetical protein [Pseudomonas sp. GM16]
2511413249	35	23	0.0364664	0.508123	0.035201	0.488013	NA	NA	0.618438	0.616998	PMI19_02668 3-isopropylmalate dehydratase, large subunit [Pseudomonas sp. GM16]
2511412865	31.6667	20.3333	0.0422013	0.536309	0.0433008	0.545232	NA	NA	0.620202	0.617949	PMI19_02284 L-arginine-binding protein /L-ornithine-binding protein [Pseudomonas sp. GM16]
2511415103	14.6667	9.66667	0.0417906	0.533559	0.0401824	0.527755	NA	NA	0.628355	0.627124	PMI19_04526 hypothetical protein [Pseudomonas sp. GM16]
2511413411	14.6667	9.33333	0.0262776	0.405236	0.026117	0.400509	NA	NA	0.651854	0.649606	PMI19_02830 monoamine oxidase [Pseudomonas sp. GM16]
2511411092	14	8.66667	0.0377111	0.517754	0.0382111	0.511746	NA	NA	0.67627	0.673901	PMI19_00510 homoserine dehydrogenase [Pseudomonas sp. GM16]
2511412451	3.33333	2	0.0291693	0.436933	0.0312706	0.454951	NA	NA	0.695059	0.692173	PMI19_01869 coproporphyrinogen oxidase [Pseudomonas sp. GM16]
2511415542	61.3333	37.3333	0.0140018	0.27796	0.0148275	0.286379	NA	NA	0.695677	0.693418	PMI19_04967 outer membrane protein, adhesin transport system [Pseudomonas sp. GM16]
2511415729	54	32.6667	0.00786053	0.205497	0.00850049	0.212126	NA	NA	0.704542	0.702232	PMI19_05154 D-methionine transport system substrate-binding protein [Pseudomonas sp. GM16]
2511413019	10.3333	6.33333	0.0320549	0.46974	0.0318072	0.457124	NA	NA	0.726952	0.725506	PMI19_02438 thymidylate synthase [Pseudomonas sp. GM16]
2511415805	9.33333	5.33333	0.0288354	0.436933	0.0305747	0.454951	NA	NA	0.769128	0.766408	PMI19_05230 ubiquinone biosynthesis monooxygenase Coq7 [Pseudomonas sp. GM16]
2511414745	8.66667	5	0.0330689	0.470061	0.0343193	0.48311	NA	NA	0.770486	0.768024	PMI19_04168 hypothetical protein [Pseudomonas sp. GM16]
2511416067	73.3333	43.6667	0.0329679	0.470061	0.0313674	0.454951	NA	NA	0.773608	0.772371	PMI19_05495 hypothetical protein [Pseudomonas sp. GM16]
2511412128	7.66667	4.33333	0.0393776	0.519732	0.040776	0.527972	NA	NA	0.787107	0.784304	PMI19_01546 porphobilinogen synthase [Pseudomonas sp. GM16]
2511413465	13.3333	7.66667	0.0451861	0.556681	0.045306	0.5552	NA	NA	0.790067	0.78796	PMI19_02885 1-Cys peroxiredoxin [Pseudomonas sp. GM16]
2511416312	26.3333	15	0.00694565	0.190658	0.0071796	0.193861	NA	NA	0.800222	0.798101	PMI19_05741 two-component system, chemotaxis family, sensor kinase CheA [Pseudomonas sp. GM16]
2511413818	21.3333	12	0.00171549	0.0784837	0.00179188	0.0806346	NA	NA	0.812514	0.810158	PMI19_03238 two component transcriptional regulator, LuxR family [Pseudomonas sp. GM16]
2511416311	15	8.33333	0.0101122	0.235134	0.00969875	0.227547	NA	NA	0.827224	0.824812	PMI19_05740 two-component system, chemotaxis family, response regulator CheB [Pseudomonas sp. GM16]
2511415207	10	6	0.0438925	0.550159	0.042312	0.536603	NA	NA	0.833374	0.832445	PMI19_04631 flagellar hook protein FlgE [Pseudomonas sp. GM16]
2511412370	32	18	0.014036	0.27796	0.0141688	0.27781	NA	NA	0.836473	0.834707	PMI19_01788 tryptophan synthase, alpha chain [Pseudomonas sp. GM16]
2511415259	28	15.6667	0.00748511	0.199482	0.00727421	0.193861	NA	NA	0.838291	0.83646	PMI19_04683 sulfate transport system substrate-binding protein [Pseudomonas sp. GM16]
2511413188	11.6667	6.33333	0.017546	0.316867	0.0172833	0.312123	NA	NA	0.849987	0.847274	PMI19_02607 amidase [Pseudomonas sp. GM16]
2511414327	118.667	63.3333	0.0151727	0.291253	0.0161005	0.29862	NA	NA	0.871148	0.868532	PMI19_03748 pyruvate dehydrogenase E1 component [Pseudomonas sp. GM16]
2511412577	4.66667	2.33333	0.00715933	0.194578	0.00736981	0.19452	NA	NA	0.895522	0.893662	PMI19_01995 alanine or glycine:cation symporter, AGCS family [Pseudomonas sp. GM16]
2511412713	25.6667	13.3333	0.00458029	0.149677	0.00477017	0.148797	NA	NA	0.92984	0.927695	PMI19_02131 histidinol dehydrogenase [Pseudomonas sp. GM16]
2511411287	9	4.66667	0.021358	0.366423	0.0212684	0.362619	NA	NA	0.934811	0.932687	PMI19_00705 penicillin-binding protein 1A [Pseudomonas sp. GM16]
2511414326	97	51.3333	0.0391516	0.519732	0.0405908	0.527972	NA	NA	0.952265	0.949218	PMI19_03747 pyruvate dehydrogenase E2 component (dihydrolipoamide acetyltransferase) [Pseudomonas sp. GM16]
2511412932	22.6667	11.3333	0.0122094	0.255838	0.0132002	0.270408	NA	NA	0.968197	0.965567	PMI19_02351 Zn-dependent protease with chaperone function [Pseudomonas sp. GM16]
2511413831	13.6667	6.66667	0.00839656	0.211455	0.00837151	0.210824	NA	NA	1.02434	1.02213	PMI19_03251 Hemolysin activation/secretion protein [Pseudomonas sp. GM16]
2511413452	14.6667	7.33333	0.0377234	0.517754	0.0368576	0.505871	NA	NA	1.05661	1.05614	PMI19_02872 Predicted Zn-dependent proteases and their inactivated homologs [Pseudomonas sp. GM16]
2511412015	25.3333	12.3333	0.00268597	0.105328	0.00308524	0.11201	NA	NA	1.07399	1.07152	PMI19_01433 hypothetical protein [Pseudomonas sp. GM16]
2511410770	6	2.66667	0.0292881	0.436933	0.0301929	0.452893	NA	NA	1.12232	1.11921	PMI19_00188 phosphoglycolate phosphatase [Pseudomonas sp. GM16]
2511411554	13	5.66667	0.0491768	0.589246	NA	NA	NA	NA	1.12971	1.12597	PMI19_00972 acetolactate synthase, small subunit [Pseudomonas sp. GM16]
2511412055	5.33333	2.33333	0.0247762	0.390866	0.0253877	0.393724	NA	NA	1.15166	1.1489	PMI19_01473 glutamate-5-semialdehyde dehydrogenase [Pseudomonas sp. GM16]
2511412003	8	3.66667	0.0236332	0.378462	0.0230664	0.37588	NA	NA	1.16567	1.16496	PMI19_01421 Acetyltransferases [Pseudomonas sp. GM16]
2511414729	18.3333	8	0.0150115	0.290806	0.0147389	0.286379	NA	NA	1.21648	1.21492	PMI19_04152 SIR2-like domain-containing protein [Pseudomonas sp. GM16]
2511415389	14	6	0.0387515	0.519732	0.038655	0.512259	NA	NA	1.23856	1.23693	PMI19_04813 taurine transport system substrate-binding protein [Pseudomonas sp. GM16]
2511412561	77.3333	31.6667	6.53138e-05	0.0195439	6.67563e-05	0.0200439	NA	NA	1.28039	1.27834	PMI19_01979 pyruvate carboxylase subunit B [Pseudomonas sp. GM16]
2511415505	41.6667	16.3333	0.0256506	0.397802	0.0258356	0.39842	NA	NA	1.34807	1.34601	PMI19_04930 outer membrane autotransporter barrel domain-containing protein [Pseudomonas sp. GM16]
2511415057	16.6667	5.66667	0.0343216	0.480678	0.0350937	0.488013	NA	NA	1.48792	1.4845	PMI19_04480 fimbrial chaperone protein [Pseudomonas sp. GM16]
2511414559	10.3333	3.66667	0.00993254	0.233033	0.00989333	0.227982	NA	NA	1.49548	1.49345	PMI19_03982 autotransporter family porin [Pseudomonas sp. GM16]
2511416336	16.3333	5.66667	0.00806715	0.208311	0.00807172	0.207074	NA	NA	1.50865	1.5066	PMI19_05765 anti-anti-sigma factor [Pseudomonas sp. GM16]
2511414999	20.3333	6.66667	0.0107099	0.239013	0.0102987	0.227982	NA	NA	1.54214	1.54091	PMI19_04422 methyl-accepting chemotaxis sensory transducer with Pas/Pac sensor [Pseudomonas sp. GM16]
2511413617	30	10	0.00158204	0.0761877	0.0016347	0.0762269	NA	NA	1.5597	1.55721	PMI19_03037 ribosomal subunit interface protein [Pseudomonas sp. GM16]
2511414307	16.3333	4.66667	0.0237381	0.378462	0.0244139	0.387377	NA	NA	1.74014	1.73631	PMI19_03728 Lecithin:cholesterol acyltransferase [Pseudomonas sp. GM16]
2511416350	152.333	40.6667	0.000492924	0.0414079	0.000545458	0.0424747	NA	NA	1.86947	1.86658	PMI19_05779 flagellin [Pseudomonas sp. GM16]
2511414205	17	4.33333	0.0123352	0.256517	0.0128766	0.267775	NA	NA	1.9086	1.90515	PMI19_03626 hypothetical protein [Pseudomonas sp. GM16]
2511413931	13.3333	3.33333	0.014715	0.28852	0.0149188	0.286379	NA	NA	1.93809	1.93458	PMI19_03351 subtilase-type serine protease [Pseudomonas sp. GM16]
2511412118	38.3333	9.33333	0.0117928	0.252901	0.0123591	0.258975	NA	NA	1.97725	1.97388	PMI19_01536 hypothetical protein [Pseudomonas sp. GM16]
2511413930	18.6667	4.66667	0.00817564	0.208311	0.00797427	0.206503	NA	NA	2.00607	2.00447	PMI19_03350 subtilase-type serine protease [Pseudomonas sp. GM16]
2511415368	234.667	41.6667	0.00944306	0.227379	0.00923139	0.224249	NA	NA	2.54004	2.53922	PMI19_04792 glucose-binding protein [Pseudomonas sp. GM16]
2511415373	38	6	0.0232022	0.378462	0.0237004	0.380454	NA	NA	2.54907	2.54447	PMI19_04797 6-phosphogluconate dehydratase [Pseudomonas sp. GM16]
2511415360	49	8.33333	0.00561441	0.167517	0.00582211	0.168228	NA	NA	2.59725	2.59653	PMI19_04784 6-phosphogluconolactonase [Pseudomonas sp. GM16]
2511414577	27	4.33333	0.000816619	0.0533719	0.000884482	0.0539534	NA	NA	2.6052	2.60252	PMI19_04000 Dynamin family protein [Pseudomonas sp. GM16]
2511415468	3	0	0.0164576	0.306755	0.0160679	0.29862	NA	NA	2.70539	2.70196	PMI19_04893 methyl-accepting chemotaxis protein [Pseudomonas sp. GM16]
2511415364	99	14.3333	0.00284546	0.109207	0.00309214	0.11201	NA	NA	2.73966	2.73651	PMI19_04788 porin, OprB family [Pseudomonas sp. GM16]
2511415361	26.6667	3.33333	0.00164969	0.0780758	0.00158081	0.0761284	NA	NA	2.98992	2.98767	PMI19_04785 glucose-6-phosphate 1-dehydrogenase [Pseudomonas sp. GM16]
2511412610	6.33333	0.666667	0.0366814	0.508537	0.0364132	0.502283	NA	NA	3.00262	3.00382	PMI19_02028 transcriptional regulator, LacI family [Pseudomonas sp. GM16]
2511412854	6.66667	0.666667	0.0426738	0.539814	0.04242	0.536603	NA	NA	3.08336	3.08476	PMI19_02273 Protein of unknown function (DUF3298). [Pseudomonas sp. GM16]
2511412387	2.66667	0	0.0036806	0.129529	0.00351296	0.122064	NA	NA	3.10592	3.10264	PMI19_01805 gluconate 2-dehydrogenase gamma chain [Pseudomonas sp. GM16]
2511413538	2.66667	0	0.000190011	0.026482	0.000194502	0.0242686	NA	NA	3.1062	3.1031	PMI19_02958 5-hydroxyisourate hydrolase [Pseudomonas sp. GM16]
2511414890	2.66667	0	0.000190011	0.026482	0.000194502	0.0242686	NA	NA	3.1062	3.1031	PMI19_04313 hypothetical protein [Pseudomonas sp. GM16]
2511415975	2.66667	0	0.000190011	0.026482	0.000194502	0.0242686	NA	NA	3.1062	3.1031	PMI19_05401 transcriptional regulator, XRE family with cupin sensor [Pseudomonas sp. GM16]
2511414317	2.66667	0	0.000424209	0.037563	0.000423243	0.0374775	NA	NA	3.11579	3.11312	PMI19_03738 Catechol 2,3-dioxygenase [Pseudomonas sp. GM16]
2511414805	2.66667	0	0.00583715	0.17147	0.00571922	0.167013	NA	NA	3.12506	3.12262	PMI19_04228 Histidine kinase-, DNA gyrase B-, and HSP90-like ATPase [Pseudomonas sp. GM16]
2511415848	14.3333	2.33333	0.0119638	0.254579	0.0122762	0.258975	NA	NA	3.13495	3.13047	PMI19_05273 methyl-accepting chemotaxis sensory transducer with Cache sensor [Pseudomonas sp. GM16]
2511415359	31	3.33333	0.00171192	0.0784837	0.00184491	0.0816819	NA	NA	3.1421	3.13827	PMI19_04783 2-keto-3-deoxy-phosphogluconate aldolase [Pseudomonas sp. GM16]
2511412117	13.6667	1	NA	NA	NA	NA	0.009938	3.047e-05	3.24746	3.23963	PMI19_01535 hypothetical protein [Pseudomonas sp. GM16]
2511412388	3	0	0.0102791	0.235134	0.00999731	0.227982	NA	NA	3.27365	3.27023	PMI19_01806 gluconate 2-dehydrogenase alpha chain [Pseudomonas sp. GM16]
2511412711	3	0	0.0102791	0.235134	0.00999731	0.227982	NA	NA	3.27365	3.27023	PMI19_02129 Uncharacterized conserved protein, contains GH25 family domain [Pseudomonas sp. GM16]
2511412138	3	0	0.00126996	0.0670392	0.0011932	0.064222	NA	NA	3.27389	3.27064	PMI19_01556 Peptidoglycan/LPS O-acetylase OafA/YrhL, contains acyltransferase and SGNH-hydrolase domains [Pseudomonas sp. GM16]
2511413790	3	0	0.00126996	0.0670392	0.0011932	0.064222	NA	NA	3.27389	3.27064	PMI19_03210 DNA-binding protein Fis [Pseudomonas sp. GM16]
2511410808	3	0	0.00264317	0.105328	0.00255846	0.101782	NA	NA	3.29069	3.28803	PMI19_00226 3-oxoacyl-[acyl-carrier-protein] synthase II [Pseudomonas sp. GM16]
2511413325	3	0	0.0026707	0.105328	0.00260352	0.102095	NA	NA	3.29093	3.28843	PMI19_02744 hypothetical protein [Pseudomonas sp. GM16]
2511415220	3.33333	0	0.00469881	0.149979	0.00449771	0.14525	NA	NA	3.4241	3.42073	PMI19_04644 Response regulator containing CheY-like receiver, AAA-type ATPase, and DNA-binding domains [Pseudomonas sp. GM16]
2511410703	3.33333	0	0.00226789	0.0943238	0.0021456	0.0884816	NA	NA	3.42432	3.4211	PMI19_00121 transcriptional regulator, TetR family [Pseudomonas sp. GM16]
2511412305	3.33333	0	0.000105916	0.0242284	0.000121546	0.0241682	NA	NA	3.43181	3.42877	PMI19_01723 4-hydroxy-tetrahydrodipicolinate synthase [Pseudomonas sp. GM16]
2511415467	3.33333	0	0.00381134	0.132432	0.00368299	0.126373	NA	NA	3.43925	3.43641	PMI19_04892 hypothetical protein [Pseudomonas sp. GM16]
2511413156	11.3333	0.666667	NA	NA	NA	NA	0.01592	7.321e-05	3.48342	3.47587	PMI19_02575 quinate dehydrogenase (quinone) [Pseudomonas sp. GM16]
2511415908	25.3333	1.66667	NA	NA	NA	NA	0.003615	1.386e-06	3.49657	3.48827	PMI19_05333 hypothetical protein [Pseudomonas sp. GM16]
2511414759	3.66667	0	0.00936277	0.227379	0.00909412	0.222887	NA	NA	3.56014	3.55666	PMI19_04182 Outer membrane protein and related peptidoglycan-associated (lipo)proteins [Pseudomonas sp. GM16]
2511411860	3.66667	0	0.0105292	0.236906	0.0102819	0.227982	NA	NA	3.56696	3.56365	PMI19_01278 membrane-bound lytic murein transglycosylase D [Pseudomonas sp. GM16]
2511416071	3.66667	0	0.0105292	0.236906	0.0102819	0.227982	NA	NA	3.56696	3.56365	PMI19_05499 hypothetical protein [Pseudomonas sp. GM16]
2511410714	3.66667	0	0.00658516	0.182589	0.00640183	0.180661	NA	NA	3.57393	3.57094	PMI19_00132 ADP-ribosylglycohydrolase [Pseudomonas sp. GM16]
2511414119	3.66667	0	8.8201e-05	0.0220101	9.53909e-05	0.0218207	NA	NA	3.57433	3.5716	PMI19_03540 hypothetical protein [Pseudomonas sp. GM16]
2511413536	3.66667	0	0.00102047	0.0622487	0.00098917	0.0590277	NA	NA	3.58108	3.57852	PMI19_02956 OHCU decarboxylase [Pseudomonas sp. GM16]
2511412611	4	0	0.0090554	0.225973	0.00886772	0.219296	NA	NA	3.70349	3.70065	PMI19_02029 Sugar phosphate isomerase/epimerase [Pseudomonas sp. GM16]
2511414057	4.33333	0	0.0138138	0.27796	0.0135791	0.274078	NA	NA	3.81059	3.80737	PMI19_03477 DNA phosphorothioation system restriction enzyme [Pseudomonas sp. GM16]
2511412017	4.33333	0	0.000139354	0.026482	0.000162234	0.0242686	NA	NA	3.81109	3.80821	PMI19_01435 Uncharacterized conserved protein YfaA, DUF2138 family [Pseudomonas sp. GM16]
2511410892	4.33333	0	0.011686	0.252584	0.0114801	0.248133	NA	NA	3.81649	3.81352	PMI19_00310 CheW protein [Pseudomonas sp. GM16]
2511416519	4.33333	0	0.0121684	0.255838	0.0119823	0.254972	NA	NA	3.82236	3.81966	PMI19_05948 deoxyuridine 5'-triphosphate nucleotidohydrolase [Pseudomonas sp. GM16]
2511415374	47.6667	3.33333	0.0001571	0.026482	0.000150251	0.0242686	NA	NA	3.86355	3.86248	PMI19_04798 glyceraldehyde-3-phosphate dehydrogenase (NAD+) [Pseudomonas sp. GM16]
2511413821	4.66667	0	0.00249497	0.102219	0.00238316	0.0962027	NA	NA	3.91107	3.90804	PMI19_03241 Flp pilus assembly protein TadD, contains TPR repeats [Pseudomonas sp. GM16]
2511416167	4.66667	0	0.00146235	0.0743819	0.00139103	0.0702778	NA	NA	3.92143	3.91846	PMI19_05595 tRNA threonylcarbamoyl adenosine modification protein, Sua5/YciO/YrdC/YwlC family [Pseudomonas sp. GM16]
2511410617	5.33333	0	0.00784006	0.205497	0.00767634	0.200681	NA	NA	3.94359	3.94087	PMI19_00035 chitinase [Pseudomonas sp. GM16]
2511411303	5	0	5.41241e-05	0.0195439	5.90796e-05	0.0200439	NA	NA	4.01442	4.01143	PMI19_00721 hypothetical protein [Pseudomonas sp. GM16]
2511414737	5	0	7.11982e-05	0.0195439	7.30196e-05	0.0200439	NA	NA	4.01926	4.01629	PMI19_04160 Lipopolysaccharide kinase (Kdo/WaaP) family protein [Pseudomonas sp. GM16]
2511415721	5	0	0.00126837	0.0670392	0.00132981	0.0688742	NA	NA	4.0194	4.01653	PMI19_05146 hypothetical protein [Pseudomonas sp. GM16]
2511415365	25.3333	1.33333	NA	NA	NA	NA	0.003247	2.489e-06	4.03413	4.03268	PMI19_04789 glucose ABC transporter ATP-binding protein [Pseudomonas sp. GM16]
2511416375	5.33333	0	0.00739881	0.199115	0.00721338	0.193861	NA	NA	4.10178	4.09876	PMI19_05804 flagellar L-ring protein precursor FlgH [Pseudomonas sp. GM16]
2511414687	5.33333	0	0.0048406	0.152729	0.00471869	0.148797	NA	NA	4.11127	4.10858	PMI19_04110 pseudouridine-5'-monophosphatase [Pseudomonas sp. GM16]
2511412308	12.3333	0.666667	0.0250073	0.392257	0.0252726	0.393724	0.01007	2.316e-05	4.16082	4.15472	PMI19_01726 methyl-accepting chemotaxis protein [Pseudomonas sp. GM16]
2511415457	12	0.666667	0.0224546	0.372057	0.0227536	0.375587	0.009896	3.414e-05	4.17226	4.16599	PMI19_04882 methyl-accepting chemotaxis protein [Pseudomonas sp. GM16]
2511410626	5.66667	0	0.00587182	0.17147	0.00567061	0.167013	NA	NA	4.18781	4.18434	PMI19_00044 hypothetical protein [Pseudomonas sp. GM16]
2511414077	5.66667	0	0.00525814	0.162175	0.00510265	0.155631	NA	NA	4.20114	4.1981	PMI19_03498 D-lactate dehydrogenase [Pseudomonas sp. GM16]
2511410616	5.66667	0	0.0206167	0.358183	0.0204441	0.353943	NA	NA	4.21	4.20727	PMI19_00034 chitin-binding protein [Pseudomonas sp. GM16]
2511416235	6	0	0.00119985	0.0670392	0.00114935	0.064222	0.04693	0.0002698	4.29069	4.28803	PMI19_05664 hypothetical protein [Pseudomonas sp. GM16]
2511412995	6.33333	0	0.000162842	0.026482	0.000158382	0.0242686	0.02152	0.0001072	4.367	4.36432	PMI19_02414 molecular chaperone HscC [Pseudomonas sp. GM16]
2511415978	6.66667	0	0.00201011	0.0875833	0.0019193	0.0836266	0.02121	0.0001138	4.43543	4.43241	PMI19_05404 hypothetical protein [Pseudomonas sp. GM16]
2511414470	7	0	4.06916e-05	0.0195439	4.73087e-05	0.0200439	0.01314	5.54e-05	4.50472	4.50178	PMI19_03892 membrane fusion protein, macrolide-specific efflux system [Pseudomonas sp. GM16]
2511415333	7.33333	0	0.000411103	0.037563	0.000466779	0.0388275	0.009317	3.571e-05	4.57075	4.5678	PMI19_04757 gluconate kinase, SKI family [Pseudomonas sp. GM16]
2511416561	15.3333	3	0.0253175	0.394866	0.0253215	0.393724	0.002046	3.137e-06	4.66163	4.66008	PMI19_05990 methyl-accepting chemotaxis sensory transducer with Cache sensor [Pseudomonas sp. GM16]
2511412614	8	0	0.0011028	0.0658085	0.00105923	0.0605747	0.009378	2.516e-05	4.70085	4.69824	PMI19_02032 phosphogluconate 2-dehydrogenase [Pseudomonas sp. GM16]
2511412389	9	0	0.00149035	0.0743819	0.00143372	0.0702778	0.005075	9.727e-06	4.87848	4.87594	PMI19_01807 Cytochrome c, mono- and diheme variants [Pseudomonas sp. GM16]
2511412612	10.6667	0	0.00148559	0.0743819	0.00143312	0.0702778	0.00256	2.944e-06	5.12506	5.12262	PMI19_02030 dehydrogluconokinase [Pseudomonas sp. GM16]

## Sheet: Legend
Proteins identified as differentially abundant between Pseudomonas sp. GM16 culture in glucose medium versus in salicyl alcohol medium, using the t test and the Rank Product test1 for the comparison of NSAF2. Proteins are sorted by increasing log2 of NSAF2 abundance ratios, so that proteins with most increased abundance in salicyl alcohol culture (relative to glucose culture) are at the top of th…
Explanation	Column Header
IMG Gene ID(s) corresponding to this protein (group)	Protein
average spectrum count for Pseudomonas sp GM16 culture in glucose medium	PV_GM16_Glu
average spectrum count for Pseudomonas sp GM16 culture in salicyl alcohol medium	PV_GM16_Sal
p value from t-test (n = 3) comparing log10(NSAF) for the two cultures	t_test_pvalue_GM16_Glu_GM16_Sal_combined_NSAF_NoEqVar
Benjamini-Hochberg corrected p-value (NSAF)	BH_GM16_Glu_GM16_Sal_combined_NSAF_NoEqVar
p value from t-test (n = 3) comparing the log10(NSAF-by-bug) for the two cultures	t_test_pvalue_GM16_Glu_GM16_Sal_NSAFS_by_bug_NoEqVar
Benjamini-Hochberg corrected p-value (NSAF-by-bug)	BH_GM16_Glu_GM16_Sal_NSAFS_by_bug_NoEqVar
Percentage of False Prediction value for Rank Product comparison of the two cultures	pfp_Rank_Product
p value from Rank Product comparison of the two cultures	P.value_Rank_Product
log2 of NSAF(glucose culture)/ NSAF(salicyl alcohol culture)	log2ratio_GM16_Glu_To_GM16_Sal
log2 of NSAF-by-bug(glucose culture)/ NSAF-by-bug(salicyl alcohol culture)	log2ratio_GM16_Glu_To_GM16_Sal_NSAF_by_bug
identifier line of the protein FASTA file from IMG	Description
1. Hong F, Breitling R, McEntee CW, Wittner BS, Nemhauser JL, Chory J. "RankProd: a bioconductor package for detecting differentially expressed genes in meta-analysis." Bioinformatics 2006, 22, 2825-7.
2. See Table S10 for NSAF results; see 2.6 Proteomics Data Analysis and the Legend tab of Table S10 for explanations of NSAF and NSAF-by-bug.
