# Supplementary material for: Mechanism for Utilization of the Populus-Derived Metabolite Salicin by a Pseudomonas—Rahnella Co-Culture
Source: Metabolites. 2023 Jan 17;13(2):140. doi: 10.3390/metabo13020140 (PMC9959693; doi:10.3390/metabo13020140)
Supplement: Supplementary file 1 [file metabolites-13-00140-s001.zip › Table S3_proposedGenes_OV744.xlsx]

## Sheet: Information
This table consists of information for all the genes predicted to be present in the Rahnella sp. OV744 involved in the salicin degradation. The information was determined using JGI/IMG server.

## Sheet: EX29DRAFT_02289
Gene ID	2585827621
Locus Tag	EX29DRAFT_02289
IMG Product Name	PTS system beta-glucoside-specific IIA component, Glc family (TC 4.A.1.2.2)/PTS system beta-glucoside-specific IIB component, Glc family (TC 4.A.1.2.2)/PTS system beta-glucoside-specific IIC component, Glc family (TC 4.A.1.2.2)
IMG Product Source	ITERM:06364,ITERM:06365,ITERM:06366
Genome	Rahnella aquatilis OV744
DNA Coordinates	212330..214204 (+)(1875bp)
Scaffold Source	Rahnella aquatilis OV744 : EX29DRAFT_scaffold00008.8 (222530bp)
GC Content	0.56
Estimated Copy(1)	1
Fused Gene	Yes
Amino Acid Sequence Length	624aa
COG	COG1263 - Phosphotransferase system IIC components, glucose/maltose/N-acetylglucosamine-specific
KOG	NA
Families	IPR001127 Phosphotransferase system, sugar-specific permease EIIA 1 domain (ProSiteProfiles PS51093) IPR001996 Phosphotransferase system, EIIB component, type 1 (SUPERFAMILY SSF55604) IPR11043 Duplicated hybrid motif (superfamily SSF51249) IPR013013 Phosphotransferase system, EIIC component, type 1 (ProSiteProfiles PS51103) IPR18101 Phosphotransferase system EIIB/cysteine, phosphorylation site (P…
Transmembrane Helices	Yes
Signal Peptide	No
Statistics	peptide
Pfam	pfam00358 - PTS_EIIA_1 pfam00367 - PTS_EIIB pfam02378 - PTS_EIIC
Transport Classification	TC:4.A.1 - The PTS Glucose-Glucoside (Glc) Family
KEGG Orthology (KO) Term	KO:K02757 PTS-Bgl-EIIC, bglF PTS system, beta-glucosides-specific IIC component
KEGG Pathway	Phosphotransferase system (PTS)
KEGG Orthology (KO) Modules	PTS system, beta-glucosides-specific II component
MetaCyc Pathway	NA

## Sheet: EX29DRAFT_02290
Gene ID	2585827622
Locus Tag	EX29DRAFT_02290
IMG Product Name	6-phospho-beta-glucosidase
IMG Product Source	KO:K01223
Genome	Rahnella aquatilis OV744
DNA Coordinates	214227..215624 (+)(1398bp)
Scaffold Source	Rahnella aquatilis OV744 : EX29DRAFT_scaffold00008.8 (222530bp)
Fused Gene	No
Amino Acid Sequence Length	465aa
COG	COG2723 - Beta-glucosidase/6-phospho-beta-glucosidase/beta-galactosidase
KOG	KOG0626 - Beta-glucosidase, lactase phlorizinhydrolase, and related proteins
Families	IPR17850 Glycoside hydrolase, superfamily (superfamily SSF51442) IPR018120 Glycoside hydrolase, family 1, active site (ProSitePatterns PS00572)
Transmembrane Helices	No
Signal Peptide	No
Statistics	peptide
Pfam	pfam00232 - Glyco_hydro_1
Enzymes	EC:3.2.1.86 - 6-phospho-beta-glucosidase
KEGG Orthology (KO) Term	KO:K01223 E3.2.1.86B, bglA 6-phospho-beta-glucosidase [EC:3.2.1.86]
KEGG Pathway	Glycolysis / Gluconeogenesis
MetaCyc Pathway	chitobiose degradation

## Sheet: EX29DRAFT_02291
Gene ID	2585827623
Locus Tag	EX29DRAFT_02291
IMG Product Name	transcriptional antiterminator, BglG family
IMG Product Source	ITERM:2232
IMG Term	transcriptional antiterminator, BglG family
Genome	Rahnella aquatilis OV744
DNA Coordinates	215794..216633 (+)(840bp)
Scaffold Source	Rahnella aquatilis OV744 : EX29DRAFT_scaffold00008.8 (222530bp)
GC Content	0.52
Estimated Copy(1)	1
Fused Gene	No
Amino Acid Sequence Length	279aa
COG	NA
KOG	NA
Families	IPR1538 Transcription antiterminator, conserved site (ProSitePatterns PS642) IPR4329 CAT RNA-binding domain (superfamily SSF50139) IPR11596 PRD domain (ProSiteProfiles PS51360)
Transmembrane Helices	No
Signal Peptide	No
Statistics	peptide
Pfam	pfam00874 - PRD pfam03123 - CAT_RBD
KEGG Orthology (KO) Term	KO:K03488 licT, bglG beta-glucoside operon transcriptional antiterminator
KEGG Pathway	NA
KEGG Orthology (KO) Modules	NA
MetaCyc Pathway	NA
