# Supplementary material for: Mechanism for Utilization of the Populus-Derived Metabolite Salicin by a Pseudomonas—Rahnella Co-Culture
Source: Metabolites. 2023 Jan 17;13(2):140. doi: 10.3390/metabo13020140 (PMC9959693; doi:10.3390/metabo13020140)
Supplement: Supplementary file 1 [file metabolites-13-00140-s001.zip › Table S4_OV744Prot_GluVSalcn.xlsx]

## Sheet: DA_stats_OV744_Glu_OV744_Sal_OV
Protein	PV_OV744_Glu	PV_OV744_Sal	t_test_pvalue_OV744_Glu_OV744_Sal_combined_NSAF_NoEqVar	BH_OV744_Glu_OV744_Sal_combined_NSAF_NoEqVar	t_test_pvalue_OV744_Glu_OV744_Sal_NSAFS_by_bug_NoEqVar	BH_OV744_Glu_OV744_Sal_NSAFS_by_bug_NoEqVar	pfp_Rank_Product	P.value_Rank_Product	log2ratio_OV744_Glu_To_OV744_Sal	log2ratio_OV744_Glu_To_OV744_Sal_NSAF_by_bug	Description
2585827622	0	56.6667	2.41303e-05	0.0404423	2.6634e-05	0.0446386	1.554e-06	1.02e-09	-7.61798	-7.62844	EX29DRAFT_02290 Beta-glucosidase/6-phospho-beta-glucosidase/beta-galactosidase [Rahnella aquatilis OV744]
2585827621	0	56	0.00192656	0.269076	0.00183702	0.256571	2.623e-06	3.443e-09	-7.56029	-7.56737	EX29DRAFT_02289 PTS system beta-glucoside-specific IIA component, Glc family (TC 4.A.1.2.2)/PTS system beta-glucoside-specific IIB component, Glc family (TC 4.A.1.2.2)/PTS system beta-glucoside-specific IIC component, Glc family (TC 4.A.1.2.2) [Rahnella aquatilis OV744]
2585828912	0	12.6667	0.00343815	0.351728	0.00322979	0.338321	0.002635	5.187e-06	-5.40386	-5.41065	EX29DRAFT_03584 Phosphotransferase system cellobiose-specific component IIA [Rahnella aquatilis OV744]
2585829074	0	8.66667	0.00532493	0.405663	0.00517221	0.380609	0.01007	2.643e-05	-4.88491	-4.89277	EX29DRAFT_03746 uridine phosphorylase [Rahnella aquatilis OV744]
2585828537	0	5	0.000119604	0.0668186	0.000175576	0.0735662	NA	NA	-4.13046	-4.14235	EX29DRAFT_03207 cAMP-binding proteins - catabolite gene activator and regulatory subunit of cAMP-dependent protein kinases [Rahnella aquatilis OV744]
2585826038	0	4.33333	0.0091989	0.497334	0.0087439	0.483553	NA	NA	-3.83552	-3.84212	EX29DRAFT_00702 Zn-dependent alcohol dehydrogenases [Rahnella aquatilis OV744]
2585825783	0	3.66667	0.00475065	0.386079	0.00440294	0.355447	NA	NA	-3.62781	-3.63532	EX29DRAFT_00445 Thiamine pyrophosphate-requiring enzymes [acetolactate synthase, pyruvate dehydrogenase (cytochrome), glyoxylate carboligase, phosphonopyruvate decarboxylase] [Rahnella aquatilis OV744]
2585829597	0	3.66667	0.00475065	0.386079	0.00440294	0.355447	NA	NA	-3.62781	-3.63532	EX29DRAFT_04270 ABC-type sugar transport system, periplasmic component [Rahnella aquatilis OV744]
2585829704	0	3.66667	0.00356765	0.351728	0.00322419	0.338321	NA	NA	-3.61565	-3.62314	EX29DRAFT_04379 Beta-glucosidase-related glycosidases [Rahnella aquatilis OV744]
2585829204	0	3	0.0117694	0.597742	0.0111338	0.56546	NA	NA	-2.85097	-2.85836	EX29DRAFT_03876 4-hydroxy-3-methylbut-2-en-1-yl diphosphate synthase (EC 1.17.4.3) [Rahnella aquatilis OV744]
2585829487	0	2	0.000372009	0.101718	0.000522492	0.127054	NA	NA	-2.80853	-2.82042	EX29DRAFT_04160 Choline dehydrogenase and related flavoproteins [Rahnella aquatilis OV744]
2585826140	3.33333	20	0.00317195	0.351728	0.00314793	0.338321	NA	NA	-2.65449	-2.66291	EX29DRAFT_00804 chorismate mutase (EC 5.4.99.5) [Rahnella aquatilis OV744]
2585827503	2.66667	15.6667	NA	NA	NA	NA	0.04015	0.0001317	-2.59152	-2.60133	EX29DRAFT_02171 ABC-type Fe3+ transport system, periplasmic component [Rahnella aquatilis OV744]
2585825991	9.33333	39	0.020899	0.779757	0.0215073	0.779639	NA	NA	-2.23697	-2.25279	EX29DRAFT_00653 Maltoporin (phage lambda and maltose receptor) [Rahnella aquatilis OV744]
2585825800	61.6667	265.333	0.0258716	0.779757	0.0260789	0.779639	NA	NA	-2.16871	-2.18009	EX29DRAFT_00462 glucose-binding protein/galactose-binding protein [Rahnella aquatilis OV744]
2585825989	8.33333	35.3333	0.0034098	0.351728	0.00355531	0.350511	NA	NA	-2.12748	-2.13922	EX29DRAFT_00651 maltooligosaccharide-binding protein [Rahnella aquatilis OV744]
2585829922	9.33333	34.6667	0.000548346	0.114878	0.000538538	0.127054	NA	NA	-1.94592	-1.95582	EX29DRAFT_04599 Enterochelin esterase and related enzymes [Rahnella aquatilis OV744]
2585828354	9	26	0.0411324	0.779757	0.0417713	0.779639	NA	NA	-1.55831	-1.56681	EX29DRAFT_03024 Histidine phosphatase superfamily (branch 2) [Rahnella aquatilis OV744]
2585825992	3.33333	9	0.0284895	0.779757	0.0275971	0.779639	NA	NA	-1.5114	-1.52209	EX29DRAFT_00654 Maltose operon periplasmic protein precursor (MalM) [Rahnella aquatilis OV744]
2585828749	14.3333	38	0.00814457	0.4707	0.00790617	0.473241	NA	NA	-1.45432	-1.46335	EX29DRAFT_03421 Domain of unknown function (DUF4432) [Rahnella aquatilis OV744]
2585825377	2.33333	6.33333	0.0357942	0.779757	0.0325912	0.779639	NA	NA	-1.44185	-1.44837	EX29DRAFT_00039 Alkyl sulfatase and related hydrolases [Rahnella aquatilis OV744]
2585825512	3	7.33333	0.00630776	0.44292	0.00522316	0.380609	NA	NA	-1.32146	-1.33033	EX29DRAFT_00174 phosphatidylglycerol-membrane-oligosaccharide glycerophosphotransferase (EC 2.7.8.20) [Rahnella aquatilis OV744]
2585829715	15.6667	37.6667	0.0202794	0.779757	0.0189338	0.779639	NA	NA	-1.30318	-1.31213	EX29DRAFT_04390 5'-nucleotidase, lipoprotein e(P4) family [Rahnella aquatilis OV744]
2585829073	9.66667	23	0.00634254	0.44292	0.00580471	0.396274	NA	NA	-1.29704	-1.30563	EX29DRAFT_03745 Catalase [Rahnella aquatilis OV744]
2585825699	84	197	0.0439589	0.779757	0.0418801	0.779639	NA	NA	-1.24887	-1.25745	EX29DRAFT_00361 PTS system D-mannose-specific IIA component, Man family (TC 4.A.6.1.1)/PTS system D-mannose-specific IIB component, Man family (TC 4.A.6.1.1) [Rahnella aquatilis OV744]
2585826932	41	97.3333	0.0464751	0.779757	0.0447329	0.779639	NA	NA	-1.231	-1.23851	EX29DRAFT_01598 2-oxoglutarate dehydrogenase E2 component (EC 2.3.1.61) [Rahnella aquatilis OV744]
2585826037	5.66667	12.6667	0.0416608	0.779757	0.0406007	0.779639	NA	NA	-1.22323	-1.23165	EX29DRAFT_00701 Aldo/keto reductases, related to diketogulonate reductase [Rahnella aquatilis OV744]
2585826934	33.3333	63.3333	0.0164998	0.747396	0.0158381	0.717422	NA	NA	-1.0749	-1.08446	EX29DRAFT_01600 succinyl-CoA synthetase (ADP-forming) alpha subunit (EC 6.2.1.5) [Rahnella aquatilis OV744]
2585826931	13.6667	27.6667	0.0281027	0.779757	0.0278037	0.779639	NA	NA	-1.07156	-1.08261	EX29DRAFT_01597 2-oxoglutarate dehydrogenase, E1 component [Rahnella aquatilis OV744]
2585826643	8.33333	16	0.0244871	0.779757	0.0239015	0.779639	NA	NA	-1.01765	-1.0292	EX29DRAFT_01308 Lactate dehydrogenase and related dehydrogenases [Rahnella aquatilis OV744]
2585828715	7.66667	15	0.0467595	0.779757	0.0427096	0.779639	NA	NA	-1.01503	-1.02304	EX29DRAFT_03387 Large extracellular alpha-helical protein [Rahnella aquatilis OV744]
2585826930	4.33333	8	0.0368846	0.779757	0.0371564	0.779639	NA	NA	-0.972225	-0.984011	EX29DRAFT_01596 succinate dehydrogenase and fumarate reductase iron-sulfur protein [Rahnella aquatilis OV744]
2585828093	5	9.33333	0.01481	0.689486	0.0119543	0.572442	NA	NA	-0.939711	-0.948085	EX29DRAFT_02763 PAP2 superfamily [Rahnella aquatilis OV744]
2585827105	12.3333	22.6667	0.037156	0.779757	0.033563	0.779639	NA	NA	-0.903841	-0.912497	EX29DRAFT_01771 TIR domain [Rahnella aquatilis OV744]
2585825451	8.33333	15	0.0267406	0.779757	0.0245708	0.779639	NA	NA	-0.879229	-0.887652	EX29DRAFT_00113 Uncharacterized protein conserved in bacteria [Rahnella aquatilis OV744]
2585826630	11.3333	19.3333	0.0327805	0.779757	0.0287212	0.779639	NA	NA	-0.817813	-0.826447	EX29DRAFT_01295 Protein of unknown function (DUF3053) [Rahnella aquatilis OV744]
2585827958	15.3333	25.6667	0.00701588	0.445127	0.00882218	0.483553	NA	NA	-0.811496	-0.823103	EX29DRAFT_02628 Periplasmic protein involved in polysaccharide export [Rahnella aquatilis OV744]
2585826151	8	12.6667	0.0396374	0.779757	0.0391108	0.779639	NA	NA	-0.760362	-0.772446	EX29DRAFT_00816 thiamine ABC transporter, periplasmic binding protein [Rahnella aquatilis OV744]
2585825852	3.66667	6	0.0364709	0.779757	0.0342955	0.779639	NA	NA	-0.758127	-0.766862	EX29DRAFT_00514 Small-conductance mechanosensitive channel [Rahnella aquatilis OV744]
2585825438	22	36	0.000185004	0.0745082	6.93389e-05	0.058106	NA	NA	-0.720591	-0.73046	EX29DRAFT_00100 phosphoenolpyruvate synthase (EC 2.7.9.2) [Rahnella aquatilis OV744]
2585828182	33.3333	50.3333	0.0268746	0.779757	0.0259626	0.779639	NA	NA	-0.652531	-0.662674	EX29DRAFT_02852 Predicted periplasmic lipoprotein involved in iron transport [Rahnella aquatilis OV744]
2585828323	4.33333	6.66667	0.026913	0.779757	0.024432	0.779639	NA	NA	-0.650293	-0.659669	EX29DRAFT_02993 gamma-glutamyltranspeptidase [Rahnella aquatilis OV744]
2585827870	136	197.333	0.00795004	0.4707	0.00707466	0.439153	NA	NA	-0.571927	-0.581447	EX29DRAFT_02539 aconitase (EC 4.2.1.3) [Rahnella aquatilis OV744]
2585827303	6.66667	8.66667	0.0330028	0.779757	0.0297638	0.779639	NA	NA	-0.422917	-0.432909	EX29DRAFT_01970 ribosome-associated GTPase EngA [Rahnella aquatilis OV744]
2585828175	21.6667	17	0.0234078	0.779757	0.0260131	0.779639	NA	NA	0.297086	0.28685	EX29DRAFT_02845 ABC-type dipeptide transport system, periplasmic component [Rahnella aquatilis OV744]
2585827811	102.333	73.6667	0.00157311	0.263653	0.00153816	0.24785	NA	NA	0.420174	0.410032	EX29DRAFT_02480 3-isopropylmalate dehydratase, large subunit [Rahnella aquatilis OV744]
2585825933	98.6667	66.6667	0.0314061	0.779757	0.0398763	0.779639	NA	NA	0.501486	0.489977	EX29DRAFT_00595 Superfamily II DNA and RNA helicases [Rahnella aquatilis OV744]
2585828813	3	2	0.0408323	0.779757	NA	NA	NA	NA	0.513394	0.501508	EX29DRAFT_03485 Thioredoxin-like domain [Rahnella aquatilis OV744]
2585827302	7.66667	5	0.0226305	0.779757	0.0231752	0.779639	NA	NA	0.557515	0.547495	EX29DRAFT_01969 Beta-barrel assembly machine subunit BamB [Rahnella aquatilis OV744]
2585828362	8.33333	5	0.0342121	0.779757	0.0361153	0.779639	NA	NA	0.668709	0.658894	EX29DRAFT_03032 N-acetylmuramic acid 6-phosphate etherase [Rahnella aquatilis OV744]
2585825794	21.3333	13.6667	0.0295613	0.779757	0.0315261	0.779639	NA	NA	0.670024	0.659813	EX29DRAFT_00456 L-arginine-binding protein [Rahnella aquatilis OV744]
2585829492	8.33333	5	0.045158	0.779757	0.0472803	0.779639	NA	NA	0.691718	0.681857	EX29DRAFT_04165 Zn-dependent carboxypeptidase [Rahnella aquatilis OV744]
2585830065	17.3333	10	0.0370846	0.779757	0.0382436	0.779639	NA	NA	0.750917	0.740874	EX29DRAFT_04744 Dehydrogenases with different specificities (related to short-chain alcohol dehydrogenases) [Rahnella aquatilis OV744]
2585827713	28.3333	15.3333	0.0286448	0.779757	0.0293419	0.779639	NA	NA	0.815817	0.805252	EX29DRAFT_02382 ABC-type dipeptide transport system, periplasmic component [Rahnella aquatilis OV744]
2585827724	61.6667	33.6667	0.0344865	0.779757	0.0364754	0.779639	NA	NA	0.817015	0.806381	EX29DRAFT_02393 acetate kinase [Rahnella aquatilis OV744]
2585829730	5	2.66667	0.00122576	0.228264	0.0009546	0.177768	NA	NA	0.868693	0.85917	EX29DRAFT_04405 Periplasmic protein involved in polysaccharide export [Rahnella aquatilis OV744]
2585829763	13	6.33333	0.0386647	0.779757	0.0429042	0.779639	NA	NA	0.909092	0.896161	EX29DRAFT_04438 ATPase components of ABC transporters with duplicated ATPase domains [Rahnella aquatilis OV744]
2585825926	4.66667	2.33333	0.00848749	0.474168	0.00894401	0.483553	NA	NA	0.940443	0.929877	EX29DRAFT_00588 tRNA pseudouridine(55) synthase [Rahnella aquatilis OV744]
2585828578	87.6667	57.6667	0.0465628	0.779757	0.0464261	0.779639	NA	NA	1.07028	1.06191	EX29DRAFT_03249 Cold shock proteins [Rahnella aquatilis OV744]
2585829210	8.66667	4	0.0493108	0.779757	0.0470767	0.779639	NA	NA	1.0895	1.08243	EX29DRAFT_03882 Chemotaxis signal transduction protein [Rahnella aquatilis OV744]
2585829168	53	23	0.0389031	0.779757	0.0394872	0.779639	NA	NA	1.15053	1.14243	EX29DRAFT_03840 argininosuccinate synthase (EC 6.3.4.5) [Rahnella aquatilis OV744]
2585827723	73.6667	32	0.018384	0.779757	0.0175729	0.775055	NA	NA	1.15954	1.15169	EX29DRAFT_02392 phosphotransacetylase (EC 2.3.1.8) [Rahnella aquatilis OV744]
2585827984	14	5.66667	0.0499104	0.779757	NA	NA	NA	NA	1.18378	1.1715	EX29DRAFT_02654 ABC-type dipeptide transport system, periplasmic component [Rahnella aquatilis OV744]
2585826431	296.667	125.333	0.00690739	0.445127	0.00591101	0.396274	NA	NA	1.2078	1.19867	EX29DRAFT_01096 amino acid ABC transporter substrate-binding protein, PAAT family (TC 3.A.1.3.-) [Rahnella aquatilis OV744]
2585825885	9.66667	3.66667	0.0216813	0.779757	0.0238047	0.779639	NA	NA	1.3167	1.30403	EX29DRAFT_00547 3'(2'),5'-bisphosphate nucleotidase, bacterial [Rahnella aquatilis OV744]
2585829678	10.6667	4	NA	NA	0.0490693	0.779639	NA	NA	1.47208	1.46587	EX29DRAFT_04353 Entner-Doudoroff aldolase [Rahnella aquatilis OV744]
2585828193	33.3333	11	0.0225316	0.779757	0.0223891	0.779639	NA	NA	1.5722	1.5646	EX29DRAFT_02863 Flagellar capping protein [Rahnella aquatilis OV744]
2585826445	18	4.33333	0.0234691	0.779757	0.0249673	0.779639	NA	NA	1.89918	1.88391	EX29DRAFT_01110 carbohydrate kinase, thermoresistant glucokinase family [Rahnella aquatilis OV744]
2585829895	9.33333	1.33333	0.0453861	0.779757	0.0456179	0.779639	NA	NA	2.3303	2.32279	EX29DRAFT_04572 Methyl-accepting chemotaxis protein [Rahnella aquatilis OV744]
2585828126	23	6.33333	NA	NA	NA	NA	0.006226	4.085e-06	2.64794	2.64626	EX29DRAFT_02796 Outer membrane protein (porin) [Rahnella aquatilis OV744]
2585828529	2.66667	0	9.41946e-05	0.0668186	0.000107245	0.0599144	NA	NA	3.06543	3.05375	EX29DRAFT_03199 ABC-type dipeptide/oligopeptide/nickel transport systems, permease components [Rahnella aquatilis OV744]
2585825435	3.33333	0	0.00483751	0.386079	0.00445369	0.355447	NA	NA	3.4036	3.39135	EX29DRAFT_00097 Putative heme degradation protein [Rahnella aquatilis OV744]
2585827364	3.33333	0	0.00974738	0.510519	0.00936538	0.490512	NA	NA	3.41242	3.4009	EX29DRAFT_02032 Molecular chaperone [Rahnella aquatilis OV744]
2585826896	3.66667	0	0.0071709	0.445127	0.00673918	0.434418	NA	NA	3.53067	3.51844	EX29DRAFT_01562 N-acetylglucosamine 6-phosphate deacetylase (EC 3.5.1.25) [Rahnella aquatilis OV744]
2585828333	3.66667	0	0.0122868	0.605665	0.0118624	0.572442	NA	NA	3.57097	3.55896	EX29DRAFT_03003 ABC-type nitrate/sulfonate/bicarbonate transport systems, periplasmic components [Rahnella aquatilis OV744]
2585830179	4.33333	0	0.0136777	0.654968	0.0132351	0.616169	NA	NA	3.75547	3.74328	EX29DRAFT_04860 ABC-type sugar transport system, periplasmic component [Rahnella aquatilis OV744]
2585827183	4.66667	0	0.00180846	0.269076	0.0016267	0.24785	NA	NA	3.85462	3.84283	EX29DRAFT_01850 Outer membrane receptor proteins, mostly Fe transport [Rahnella aquatilis OV744]
2585827895	4.66667	0	0.00022228	0.0745082	0.000296711	0.0994577	NA	NA	3.87924	3.86747	EX29DRAFT_02564 ketopantoate hydroxymethyltransferase (EC 2.1.2.11) [Rahnella aquatilis OV744]
2585827523	10.3333	0	0.00410167	0.381911	0.00382948	0.355447	0.005482	7.194e-06	5.06531	5.05295	EX29DRAFT_02191 Uncharacterized protein conserved in bacteria [Rahnella aquatilis OV744]

## Sheet: Legend
Proteins identified as differentially abundant between Rahnella sp. OV744 culture in glucose medium versus in salicin medium, using the t test and the Rank Product test1 for the comparison of NSAF2. Proteins are sorted by increasing log2 of NSAF2 abundance ratios, so that proteins that increase the most in abundance in salicin culture (relative to glucose culture) are the top of the table. Colori…
Explanation	Column Header
IMG Gene ID(s) corresponding to this protein (group)	Protein
average spectrum count for Rahnella sp. OV744 culture in glucose medium	PV_OV744_Glu
average spectrum count for Rahnella sp. OV744 culture in salicin medium	PV_OV744_Sal
p value from t-test (n = 3) comparing log10(NSAF) for the two cultures	t_test_pvalue_OV744_Glu_OV744_Sal_combined_NSAF_NoEqVar
Benjamini-Hochberg corrected p-value (NSAF)	BH_OV744_Glu_OV744_Sal_combined_NSAF_NoEqVar
p value from t-test (n = 3) comparing the log10(NSAF-by-bug) for the two cultures	t_test_pvalue_OV744_Glu_OV744_Sal_NSAFS_by_bug_NoEqVar
Benjamini-Hochberg corrected p-value (NSAF-by-bug)	BH_OV744_Glu_OV744_Sal_NSAFS_by_bug_NoEqVar
Percentage of False Prediction value for Rank Product comparison of the two cultures	pfp_Rank_Product
p value from Rank Product comparison of the two cultures	P.value_Rank_Product
log2 of NSAF(glucose culture)/ NSAF(salicin culture)	log2ratio_OV744_Glu_To_OV744_Sal
log2 of NSAF-by-bug(glucose culture)/ NSAF-by-bug(salicin culture)	log2ratio_OV744_Glu_To_OV744_Sal_NSAF_by_bug
identifier line of the protein FASTA file from IMG	Description
1. Hong F, Breitling R, McEntee CW, Wittner BS, Nemhauser JL, Chory J. "RankProd: a bioconductor package for detecting differentially expressed genes in meta-analysis." Bioinformatics 2006, 22, 2825-7.
2. See Table S10 for NSAF results; see 2.6 Proteomics Data Analysis in the main text and the Legend tab of Table S10 for explanations of NSAF and NSAF-by-bug.
