# Supplementary material for: Mechanism for Utilization of the Populus-Derived Metabolite Salicin by a Pseudomonas—Rahnella Co-Culture
Source: Metabolites. 2023 Jan 17;13(2):140. doi: 10.3390/metabo13020140 (PMC9959693; doi:10.3390/metabo13020140)
Supplement: Supplementary file 1 [file metabolites-13-00140-s001.zip › Table S5_qPCR_co-culture.xlsx]

## Sheet: cellCountperwellFormula
		Nucleotide	Molecular weight
		dATP	491.2
		dCTP	467.2
		dGTP	507.2
		dTTP	482.2
	Calculation of cell count per well if starting concentration is 1 ng/ul
		Bases	GC content	MW (g/mol)	starting concentration ng/uL	g/uL	mol/uL	count per uL	count per well (for 2 uL addition)
	OV744	5482980	0.5208	5.33999e+09	1	1e-09	1.87266e-19	112772	225544
	GM16	6558529	0.5915	6.38795e+09	1	1e-09	1.56545e-19	94271.2	188542

## Sheet: OV744qPCR
Sample_Time	Cq	Cq Mean	Cq Std. Dev	Starting Quantity (SQ)	Log Starting Quantity	SQ Mean	SQ Std. Dev	Set Point	Well Note	bases	GC	MW (g/mol)	starting concentration ng/uL	g/uL	mol/uL	count per uL	count per well (for 2 uL addition)	MeanTriplicates	StDev	Final Mean	Final STDev
OG1_0T	17.58	17.61	0.154	0.32644	-0.486	0.32175	0.03235	58		5482980	0.5208	5339988268	3.26441	3.26441e-09	6.11315e-19	368134	736268
OG1_0T	17.47	17.61	0.154	0.3515	-0.454	0.32175	0.03235	58		5482980	0.5208	5339988268	3.51501	3.51501e-09	6.58243e-19	396394	792788	725697	72952.8
OG1_0T	17.77	17.61	0.154	0.28732	-0.542	0.32175	0.03235	58		5482980	0.5208	5339988268	2.87322	2.87322e-09	5.38057e-19	324018	648036
OG2_0T	18.59	18.61	0.057	0.16674	-0.778	0.16493	0.00619	58		5482980	0.5208	5339988268	1.66739	1.66739e-09	3.12246e-19	188035	376069
OG2_0T	18.68	18.61	0.057	0.15803	-0.801	0.16493	0.00619	58		5482980	0.5208	5339988268	1.58034	1.58034e-09	2.95945e-19	178218	356437	371981	13956.5	668651	272660
OG2_0T	18.57	18.61	0.057	0.17001	-0.77	0.16493	0.00619	58		5482980	0.5208	5339988268	1.70006	1.70006e-09	3.18363e-19	191718	383437
OG3_0T	17.23	17.26	0.052	0.41256	-0.385	0.4027	0.01382	58		5482980	0.5208	5339988268	4.12556	4.12556e-09	7.72578e-19	465246	930493
OG3_0T	17.32	17.26	0.052	0.38691	-0.412	0.4027	0.01382	58		5482980	0.5208	5339988268	3.86909	3.86909e-09	7.2455e-19	436324	872648	908275	31166.7
OG3_0T	17.24	17.26	0.052	0.40865	-0.389	0.4027	0.01382	58		5482980	0.5208	5339988268	4.0865	4.0865e-09	7.65264e-19	460842	921684
OG1_8T	15.1	14.68	0.369	1.68048	0.225	2.2665	0.5116	58		5482980	0.5208	5339988268	16.8048	1.68048e-08	3.14698e-18	1.89511e+06	3.79022e+06
OG1_8T	14.43	14.68	0.369	2.62408	0.419	2.2665	0.5116	58		5482980	0.5208	5339988268	26.2408	2.62408e-08	4.91403e-18	2.95923e+06	5.91845e+06	5.11195e+06	112483
OG1_8T	14.51	14.68	0.369	2.49494	0.397	2.2665	0.5116	58		5482980	0.5208	5339988268	24.9494	2.49494e-08	4.67219e-18	2.81359e+06	5.62718e+06
OG2_8T	13.76	15.11	1.168	4.08524	0.611	2.07664	1.73976	58		5482980	0.5208	5339988268	40.8524	4.08524e-08	7.65027e-18	4.60699e+06	9.21399e+06
OG2_8T	15.83	15.11	1.168	1.04193	0.018	2.07664	1.73976	58		5482980	0.5208	5339988268	10.4193	1.04193e-08	1.95119e-18	1.175e+06	2.35001e+06	2.41861e+06	97024	2.63387e+06	2.37777e+06
OG2_8T	15.74	15.11	1.168	1.10277	0.042	2.07664	1.73976	58		5482980	0.5208	5339988268	11.0277	1.10277e-08	2.06511e-18	1.24361e+06	2.48722e+06
OG3_8T	14.97	15.02	0.144	1.83843	0.264	1.77587	0.16452	58		5482980	0.5208	5339988268	18.3843	1.83843e-08	3.44276e-18	2.07323e+06	4.14646e+06
OG3_8T	14.92	15.02	0.144	1.89992	0.279	1.77587	0.16452	58		5482980	0.5208	5339988268	18.9992	1.89992e-08	3.55791e-18	2.14258e+06	4.28515e+06	371056	371056
OG3_8T	15.19	15.02	0.144	1.58925	0.201	1.77587	0.16452	58		5482980	0.5208	5339988268	15.8925	1.58925e-08	2.97612e-18	1.79222e+06	3.58444e+06
OG1_11T	14.18	14.1	0.089	3.10708	0.492	3.26161	0.19527	58		5482980	0.5208	5339988268	31.0708	3.10708e-08	5.81851e-18	3.50391e+06	7.00781e+06
OG1_11T	14.13	14.1	0.089	3.19668	0.505	3.26161	0.19527	58		5482980	0.5208	5339988268	31.9668	3.19668e-08	5.9863e-18	3.60495e+06	7.20991e+06	7.35636e+06	440426
OG1_11T	14	14.1	0.089	3.48108	0.542	3.26161	0.19527	58		5482980	0.5208	5339988268	34.8108	3.48108e-08	6.51889e-18	3.92568e+06	7.85135e+06
OG2_11T	11.38	12.07	1.728	19.7193	1.295	17.4827	13.0922	58		5482980	0.5208	5339988268	197.193	1.97193e-07	3.69277e-17	2.22378e+07	4.44757e+07
OG2_11T	14.03	12.07	1.728	3.41626	0.534	17.4827	13.0922	58		5482980	0.5208	5339988268	34.1626	3.41626e-08	6.3975e-18	3.85258e+06	7.70515e+06	7.70515e+06	0	7.09878e+06	92378.2
OG2_11T	10.78	12.07	1.728	29.3125	1.467	17.4827	13.0922	58		5482980	0.5208	5339988268	293.125	2.93125e-07	5.48924e-17	3.30562e+07	6.61125e+07
OG3_11T	14.44	14.36	0.135	2.61103	0.417	2.76436	0.2532	58		5482980	0.5208	5339988268	26.1103	2.61103e-08	4.88958e-18	2.9445e+06	5.889e+06
OG3_11T	14.43	14.36	0.135	2.62544	0.419	2.76436	0.2532	58		5482980	0.5208	5339988268	26.2544	2.62544e-08	4.91657e-18	2.96076e+06	5.92152e+06	6.23483e+06	571069
OG3_11T	14.2	14.36	0.135	3.05661	0.485	2.76436	0.2532	58		5482980	0.5208	5339988268	30.5661	3.05661e-08	5.72399e-18	3.44699e+06	6.89398e+06
OG1_13T	10.13	12.82	2.338	45.3433	1.657	17.19	24.3817	58		5482980	0.5208	5339988268	453.433	4.53433e-07	8.49128e-17	5.11345e+07	102268987
OG1_13T	14.23	12.82	2.338	3	0.477	17.19	24.3817	58		5482980	0.5208	5339988268	30	3e-08	5.61798e-18	3.38315e+06	6.7663e+06	7.02207e+06	361707
OG1_13T	14.12	12.82	2.338	3.2268	0.509	17.19	24.3817	58		5482980	0.5208	5339988268	32.268	3.2268e-08	6.0427e-18	3.63892e+06	7.27783e+06
OG2_13T	14.18	14.11	0.067	3.09506	0.491	3.23622	0.14464	58		5482980	0.5208	5339988268	30.9506	3.09506e-08	5.79601e-18	3.49036e+06	6.98071e+06
OG2_13T	14.12	14.11	0.067	3.22948	0.509	3.23622	0.14464	58		5482980	0.5208	5339988268	32.2948	3.22948e-08	6.04773e-18	3.64194e+06	7.28388e+06	7.29908e+06	326230	7.62439e+06	815218
OG2_13T	14.05	14.11	0.067	3.38411	0.529	3.23622	0.14464	58		5482980	0.5208	5339988268	33.8411	3.38411e-08	6.3373e-18	3.81632e+06	7.63264e+06
OG3_13T	8.67	12.14	3.007	118.932	2.075	42.1717	66.4762	58		5482980	0.5208	5339988268	1189.32	1.18932e-06	2.22719e-16	1.34121e+08	2.68243e+08
OG3_13T	13.93	12.14	3.007	3.65532	0.563	42.1717	66.4762	58		5482980	0.5208	5339988268	36.5532	3.65532e-08	6.84517e-18	4.12216e+06	8.24433e+06	8.55204e+06	435172
OG3_13T	13.82	12.14	3.007	3.92818	0.594	42.1717	66.4762	58		5482980	0.5208	5339988268	39.2818	3.92818e-08	7.35616e-18	4.42988e+06	8.85975e+06

## Sheet: GM16qPCR
Sample_Time	Cq	Cq Mean	Cq Std. Dev	Starting Quantity (SQ)	Log Starting Quantity	SQ Mean	SQ Std. Dev	Set Point	Well Note	bases	GC	MW (g/mol)	starting concentration ng/uL	g/uL	mol/uL	count per uL	count per well (for 2 uL addition)	MeanTriplicates	StDev	Final Mean	Final STDev
OG1_0T	18.03	17.95	0.075	0.43463	-0.362	0.45966	0.02251	60		6558529	0.5915	6387951499	4.34631	4.34631e-09	6.80391e-19	409732	819463
OG1_0T	17.93	17.95	0.075	0.46609	-0.332	0.45966	0.02251	60		6558529	0.5915	6387951499	4.66092	4.66092e-09	7.29642e-19	439390	878781	866655	42448.1
OG1_0T	17.89	17.95	0.075	0.47826	-0.32	0.45966	0.02251	60		6558529	0.5915	6387951499	4.78259	4.78259e-09	7.48689e-19	450860	901721
OG2_0T	19.17	19.07	0.082	0.20454	-0.689	0.21783	0.01172	60		6558529	0.5915	6387951499	2.04543	2.04543e-09	3.20202e-19	192826	385651
OG2_0T	19.01	19.07	0.082	0.22667	-0.645	0.21783	0.01172	60		6558529	0.5915	6387951499	2.26667	2.26667e-09	3.54836e-19	213682	427364	410710	22090	787785	42125.5
OG2_0T	19.04	19.07	0.082	0.22229	-0.653	0.21783	0.01172	60		6558529	0.5915	6387951499	2.22292	2.22292e-09	3.47986e-19	209557	419114
OG3_0T	17.74	17.61	0.142	0.52664	-0.278	0.57599	0.05467	60		6558529	0.5915	6387951499	5.2664	5.2664e-09	8.24427e-19	496470	992940
OG3_0T	17.63	17.61	0.142	0.56659	-0.247	0.57599	0.05467	60		6558529	0.5915	6387951499	5.66586	5.66586e-09	8.8696e-19	534128	1.06826e+06	1.08599e+06	103071
OG3_0T	17.46	17.61	0.142	0.63475	-0.197	0.57599	0.05467	60		6558529	0.5915	6387951499	6.34753	6.34753e-09	9.93673e-19	598390	1.19678e+06
OG1_8T	13.14	14.45	1.128	11.1063	1.046	5.72884	4.65702	60		6558529	0.5915	6387951499	111.063	1.11063e-07	1.73863e-17	1.04701e+07	2.09401e+07
OG1_8T	15.1	14.45	1.128	3.0362	0.482	5.72884	4.65702	60		6558529	0.5915	6387951499	30.362	3.0362e-08	4.75301e-18	2.86226e+06	5.72452e+06	5.7319e+06	10436.3
OG1_8T	15.09	14.45	1.128	3.04403	0.483	5.72884	4.65702	60		6558529	0.5915	6387951499	30.4403	3.04403e-08	4.76526e-18	2.86964e+06	5.73928e+06
OG2_8T	16.32	16.21	0.098	1.35423	0.132	1.45834	0.09373	60		6558529	0.5915	6387951499	13.5423	1.35423e-08	2.11997e-18	1.27665e+06	2.55329e+06
OG2_8T	16.13	16.21	0.098	1.53599	0.186	1.45834	0.09373	60		6558529	0.5915	6387951499	15.3599	1.53599e-08	2.40451e-18	1.448e+06	2.89599e+06	2.74958e+06	176713	4.04103e+06	1.53076e+06
OG2_8T	16.18	16.21	0.098	1.48479	0.172	1.45834	0.09373	60		6558529	0.5915	6387951499	14.8479	1.48479e-08	2.32436e-18	1.39973e+06	2.79946e+06
OG3_8T	15.82	15.78	0.049	1.88154	0.275	1.93145	0.06289	60		6558529	0.5915	6387951499	18.8154	1.88154e-08	2.94545e-18	1.77375e+06	3.5475e+06
OG3_8T	15.73	15.78	0.049	2.00208	0.301	1.93145	0.06289	60		6558529	0.5915	6387951499	20.0208	2.00208e-08	3.13415e-18	1.88739e+06	3.77477e+06	3.64159e+06	118572
OG3_8T	15.8	15.78	0.049	1.91072	0.281	1.93145	0.06289	60		6558529	0.5915	6387951499	19.1072	1.91072e-08	2.99112e-18	1.80125e+06	3.60251e+06
OG1_11T	14.12	13.33	1.217	5.79689	0.763	12.4189	10.7984	60		6558529	0.5915	6387951499	57.9689	5.79689e-08	9.07473e-18	5.4648e+06	1.09296e+07
OG1_11T	13.93	13.33	1.217	6.5801	0.818	12.4189	10.7984	60		6558529	0.5915	6387951499	65.801	6.5801e-08	1.03008e-17	6.20314e+06	1.24063e+07	1.16679e+07	1.04417e+06
OG1_11T	11.93	13.33	1.217	24.8796	1.396	12.4189	10.7984	60		6558529	0.5915	6387951499	248.796	2.48796e-07	3.89477e-17	2.34543e+07	4.69087e+07
OG2_11T	14.11	14.11	0.048	5.8621	0.768	5.84953	0.18709	60		6558529	0.5915	6387951499	58.621	5.8621e-08	9.17681e-18	5.52627e+06	1.10525e+07
OG2_11T	14.06	14.11	0.048	6.03001	0.78	5.84953	0.18709	60		6558529	0.5915	6387951499	60.3001	6.03001e-08	9.43966e-18	5.68456e+06	1.13691e+07	1.10288e+07	352736	1.00571e+07	2.25935e+06
OG2_11T	14.16	14.11	0.048	5.65647	0.753	5.84953	0.18709	60		6558529	0.5915	6387951499	56.5647	5.65647e-08	8.85491e-18	5.33242e+06	1.06648e+07
OG3_11T	14.65	14.71	0.229	4.08401	0.611	3.96431	0.58503	60		6558529	0.5915	6387951499	40.8401	4.08401e-08	6.39331e-18	3.85005e+06	7.7001e+06
OG3_11T	14.96	14.71	0.229	3.32869	0.522	3.96431	0.58503	60		6558529	0.5915	6387951499	33.2869	3.32869e-08	5.21088e-18	3.13799e+06	6.27599e+06	7.47441e+06	1.10303e+06
OG3_11T	14.51	14.71	0.229	4.48024	0.651	3.96431	0.58503	60		6558529	0.5915	6387951499	44.8023	4.48024e-08	7.01357e-18	4.22357e+06	8.44714e+06
OG1_13T	11.75	11.86	0.1	28.0337	1.448	26.106	1.75536	60		6558529	0.5915	6387951499	280.337	2.80337e-07	4.38853e-17	2.64278e+07	5.28555e+07
OG1_13T	11.88	11.86	0.1	25.6847	1.41	26.106	1.75536	60		6558529	0.5915	6387951499	256.847	2.56847e-07	4.0208e-17	2.42132e+07	4.84265e+07
OG1_13T	11.94	11.86	0.1	24.5997	1.391	26.106	1.75536	60		6558529	0.5915	6387951499	245.997	2.45997e-07	3.85096e-17	2.31905e+07	4.63809e+07
OG2_13T	14.02	13.89	0.117	6.22688	0.794	6.79313	0.52106	60		6558529	0.5915	6387951499	62.2688	6.22688e-08	9.74785e-18	5.87016e+06	1.17403e+07			13428298	877338
OG2_13T	13.86	13.89	0.117	6.90011	0.839	6.79313	0.52106	60		6558529	0.5915	6387951499	69.0011	6.90011e-08	1.08018e-17	6.50482e+06	1.30096e+07	1.28079e+07	982410
OG2_13T	13.79	13.89	0.117	7.25238	0.86	6.79313	0.52106	60		6558529	0.5915	6387951499	72.5238	7.25238e-08	1.13532e-17	6.83691e+06	1.36738e+07
OG3_13T	13.77	13.74	0.021	7.33347	0.865	7.4512	0.10449	60		6558529	0.5915	6387951499	73.3347	7.33347e-08	1.14802e-17	6.91335e+06	1.38267e+07
OG3_13T	13.74	13.74	0.021	7.48719	0.874	7.4512	0.10449	60		6558529	0.5915	6387951499	74.8719	7.48719e-08	1.17208e-17	7.05826e+06	1.41165e+07	1.40487e+07	197002
OG3_13T	13.73	13.74	0.021	7.53293	0.877	7.4512	0.10449	60		6558529	0.5915	6387951499	75.3293	7.53293e-08	1.17924e-17	7.10139e+06	1.42028e+07

## Sheet: OD
Time	0	1	2	3	4	5	6	7	8	9	10	11	12	13	24
OG1	0.059	0.053	0.081	0.088	0.118	0.153	0.186		0.304	0.39	0.484	0.58	0.65	0.664	0.572
OG2	0.05	0.04	0.064	0.069	0.086	0.147	0.176		0.326	0.367	0.5	0.608	0.648	0.67	0.544
OG3	0.051	0.033	0.058	0.081	0.081	0.146	0.175		0.36	0.37	0.524	0.596	0.646	0.688	0.514
Mean	0.0533333	0.042	0.0676667	0.0793333	0.095	0.148667	0.179		0.33	0.375667	0.502667	0.594667	0.648	0.674	0.543333
SD	0.00493288	0.0101489	0.0119304	0.00960902	0.0200749	0.00378594	0.00608276		0.0282135	0.0125033	0.0201329	0.0140475	0.002	0.01249	0.0290057

## Sheet: finalResults
Optical Density
Time (in hrs)	Mean	SD
0	0.0533333	0.00493288
1	0.042	0.0101489
2	0.0676667	0.0119304
3	0.0793333	0.00960902
4	0.095	0.0200749
5	0.148667	0.00378594
6	0.179	0.00608276
7
8	0.33	0.0282135
9	0.375667	0.0125033
10	0.502667	0.0201329
11	0.594667	0.0140475
12	0.648	0.002
13	0.674	0.01249
14
24	0.543333	0.0290057
OV744 qPCR
Time (in hrs)	Mean	SD
0	668651	272660
8	2.63387e+06	2.37777e+06
11	7.09878e+06	92378.2
13	7.62439e+06	815218
GM16 qPCR
Time (in hrs)	Mean	SD
0	787785	42125.5
8	4.04103e+06	1.53076e+06
11	1.00571e+07	2.25935e+06
13	13428298	877338
