# Supplementary material for: Mechanism for Utilization of the Populus-Derived Metabolite Salicin by a Pseudomonas—Rahnella Co-Culture
Source: Metabolites. 2023 Jan 17;13(2):140. doi: 10.3390/metabo13020140 (PMC9959693; doi:10.3390/metabo13020140)
Supplement: Supplementary file 1 [file metabolites-13-00140-s001.zip › Table S6_stableStateDetermination.xlsx]

## Sheet: GM16
	Well	Fluor	Target	Content	Sample	Biological Set Name	Cq	Cq Mean	Cq Std. Dev	Starting Quantity (SQ)	Log Starting Quantity	SQ Mean	SQ Std. Dev	Set Point	Well Note	bases	GC	MW (g/mol)	starting concentration ng/uL	g/uL	mol/uL	count per uL	count per well (for 2 uL addition)	MeanTriplicates	StDev	Mean	STDev
OG1.1_1	A04	SYBR		Unkn-1			15.2721	15.1947	0.128256	6.26812	0.797137	6.59833	0.549	60		6558529	0.5915	6.38795e+09	62.6812	6.26812e-08	9.8124e-18	5.90903e+06	1.18181e+07
OG1.1_2	A05	SYBR		Unkn-1			15.0467	15.1947	0.128256	7.23207	0.859263	6.59833	0.549	60		6558529	0.5915	6.38795e+09	72.3207	7.23207e-08	1.13214e-17	6.81776e+06	1.36355e+07	1.24406e+07	1.0351e+06
OG1.1_3	A06	SYBR		Unkn-1			15.2654	15.1947	0.128256	6.29479	0.798981	6.59833	0.549	60		6558529	0.5915	6.38795e+09	62.9479	6.29479e-08	9.85416e-18	5.93418e+06	1.18684e+07
	B04	SYBR		Unkn-2			13.0817	14.5436	1.46325	25.1651	1.4008	13.021	10.9422	60		6558529	0.5915	6.38795e+09	251.651	2.51651e-07	3.93947e-17	2.37235e+07	4.7447e+07
OG2.1_2	B05	SYBR		Unkn-2			16.0082	14.5436	1.46325	3.92869	0.594248	13.021	10.9422	60		6558529	0.5915	6.38795e+09	39.2869	3.92869e-08	6.15016e-18	3.70362e+06	7.40725e+06	1.31015e+07	8.05294e+06	1.3093e+07	4.03438e+06
OG2.1_3	B06	SYBR		Unkn-2			14.5409	14.5436	1.46325	9.96902	0.998652	13.021	10.9422	60		6558529	0.5915	6.38795e+09	99.6902	9.96902e-08	1.5606e-17	9.39791e+06	1.87958e+07
OG3.1_1	C04	SYBR		Unkn-3			14.6791	15.0587	0.32884	9.13197	0.960565	7.2858	1.59916	60		6558529	0.5915	6.38795e+09	91.3197	9.13197e-08	1.42956e-17	8.60882e+06	1.72176e+07
OG3.1_2	C05	SYBR		Unkn-3			15.2565	15.0587	0.32884	6.33026	0.801422	7.2858	1.59916	60		6558529	0.5915	6.38795e+09	63.3026	6.33026e-08	9.90969e-18	5.96761e+06	1.19352e+07	1.37368e+07	3.01509e+06
OG3.1_3	C06	SYBR		Unkn-3			15.2405	15.0587	0.32884	6.39518	0.805853	7.2858	1.59916	60		6558529	0.5915	6.38795e+09	63.9518	6.39518e-08	1.00113e-17	6.02881e+06	1.20576e+07
OG1.2_1	D04	SYBR		Unkn-4			14.8742	14.974	0.113181	8.06873	0.906805	7.58619	0.538768	60		6558529	0.5915	6.38795e+09	80.6873	8.06873e-08	1.26312e-17	7.60649e+06	1.5213e+07
OG1.2_2	D05	SYBR		Unkn-4			15.097	14.974	0.113181	7.00486	0.8454	7.58619	0.538768	60		6558529	0.5915	6.38795e+09	70.0486	7.00486e-08	1.09657e-17	6.60357e+06	1.32071e+07	1.43032e+07	1.01581e+06
OG1.2_3	D06	SYBR		Unkn-4			14.9509	14.974	0.113181	7.68497	0.885642	7.58619	0.538768	60		6558529	0.5915	6.38795e+09	76.8497	7.68497e-08	1.20304e-17	7.24471e+06	1.44894e+07
OG2.2_1	E04	SYBR		Unkn-5			14.5301	14.5529	0.0232752	10.0379	1.00164	9.89381	0.14608	60		6558529	0.5915	6.38795e+09	100.379	1.00379e-07	1.57137e-17	9.46281e+06	1.89256e+07
OG2.2_2	E05	SYBR		Unkn-5			14.5522	14.5529	0.0232752	9.89777	0.995538	9.89381	0.14608	60		6558529	0.5915	6.38795e+09	98.9777	9.89777e-08	1.54944e-17	9.33075e+06	1.86615e+07	1.8654e+07	275422	1.88444e+07	913857
OG2.2_3	E06	SYBR		Unkn-5			14.5766	14.5529	0.0232752	9.74578	0.988817	9.89381	0.14608	60		6558529	0.5915	6.38795e+09	97.4578	9.74578e-08	1.52565e-17	9.18747e+06	1.83749e+07
OG3.2_1	F04	SYBR		Unkn-6			14.0807	14.1858	0.0960389	13.3503	1.12549	12.5044	0.769239	60		6558529	0.5915	6.38795e+09	133.503	1.33503e-07	2.08992e-17	1.25855e+07	2.5171e+07
OG3.2_2	F05	SYBR		Unkn-6			14.2077	14.1858	0.0960389	12.316	1.09047	12.5044	0.769239	60		6558529	0.5915	6.38795e+09	123.16	1.2316e-07	1.928e-17	1.16104e+07	2.32208e+07	2.35761e+07	1.45034e+06
OG3.2_3	F06	SYBR		Unkn-6			14.2689	14.1858	0.0960389	11.8468	1.0736	12.5044	0.769239	60		6558529	0.5915	6.38795e+09	118.468	1.18468e-07	1.85456e-17	1.11682e+07	2.23363e+07
OG1.3_1	G04	SYBR		Unkn-7			14.1326	14.1767	0.0461486	12.9173	1.11117	12.5649	0.367244	60		6558529	0.5915	6.38795e+09	129.173	1.29173e-07	2.02214e-17	1.21773e+07	2.43546e+07
OG1.3_2	G05	SYBR		Unkn-7			14.1727	14.1767	0.0461486	12.5928	1.10012	12.5649	0.367244	60		6558529	0.5915	6.38795e+09	125.928	1.25928e-07	1.97134e-17	1.18714e+07	2.37428e+07	2.36901e+07	692412
OG1.3_3	G06	SYBR		Unkn-7			14.2247	14.1767	0.0461486	12.1844	1.0858	12.5649	0.367244	60		6558529	0.5915	6.38795e+09	121.844	1.21844e-07	1.90741e-17	1.14864e+07	2.29728e+07
OG2.3_1	H04	SYBR		Unkn-8			13.6504	13.7356	0.117659	17.5417	1.24407	16.6488	1.21809	60		6558529	0.5915	6.38795e+09	175.417	1.75417e-07	2.74606e-17	1.65368e+07	3.30735e+07
OG2.3_2	H05	SYBR		Unkn-8			13.8699	13.7356	0.117659	15.2612	1.18359	16.6488	1.21809	60		6558529	0.5915	6.38795e+09	152.612	1.52612e-07	2.38906e-17	1.43869e+07	2.87738e+07	3.13901e+07	2.29662e+06	2.29623e+07	1.33816e+06
OG2.3_3	H06	SYBR		Unkn-8			13.6866	13.7356	0.117659	17.1436	1.2341	16.6488	1.21809	60		6558529	0.5915	6.38795e+09	171.436	1.71436e-07	2.68374e-17	1.61615e+07	3.23229e+07
OG3.3_1	A07	SYBR		Unkn-9			14.8975	15.0298	0.114765	7.95001	0.900368	7.32287	0.543884	60		6558529	0.5915	6.38795e+09	79.5001	7.95001e-08	1.24453e-17	7.49457e+06	1.49891e+07
OG3.3_2	A08	SYBR		Unkn-9			15.1024	15.0298	0.114765	6.98051	0.843887	7.32287	0.543884	60		6558529	0.5915	6.38795e+09	69.8051	6.98051e-08	1.09276e-17	6.58061e+06	1.31612e+07	1.38067e+07	1.02545e+06
OG3.3_3	A09	SYBR		Unkn-9			15.0895	15.0298	0.114765	7.03808	0.847454	7.32287	0.543884	60		6558529	0.5915	6.38795e+09	70.3808	7.03808e-08	1.10177e-17	6.63488e+06	1.32698e+07
																			dATP	491.2
																			dCTP	467.2
																			dGTP	507.2
																			dTTP	482.2

## Sheet: OV744
	Well	Fluor	Target	Content	Sample	Biological Set Name	Cq	Cq Mean	Cq Std. Dev	Starting Quantity (SQ)	Log Starting Quantity	SQ Mean	SQ Std. Dev	Set Point	Well Note	bases	GC	MW (g/mol)	starting concentration ng/uL	g/uL	mol/uL	count per uL	count per well (for 2 uL addition)	MeanTriplicates	StDev	Mean	STDev
OG1.1_1	A04	SYBR		Unkn-1			15.5234	15.6034	0.0920888	3.00498	0.477842	2.84629	0.180265	58		5482980	0.5208	5.33999e+09	30.0498	3.00498e-08	5.62732e-18	3.38877e+06	6.77754e+06
OG1.1_2	A05	SYBR		Unkn-1			15.5827	15.6034	0.0920888	2.8836	0.459935	2.84629	0.180265	58		5482980	0.5208	5.33999e+09	28.836	2.8836e-08	5.40001e-18	3.25189e+06	6.50378e+06	6.41963e+06	406576
OG1.1_3	A06	SYBR		Unkn-1			15.7041	15.6034	0.0920888	2.65029	0.423294	2.84629	0.180265	58		5482980	0.5208	5.33999e+09	26.5029	2.65029e-08	4.9631e-18	2.98878e+06	5.97756e+06
	B04	SYBR		Unkn-2			15.5983	15.6929	0.0862179	2.85257	0.455236	2.67415	0.161831	58		5482980	0.5208	5.33999e+09	28.5257	2.85257e-08	5.34191e-18	3.2169e+06	6.43379e+06
OG2.1_2	B05	SYBR		Unkn-2			15.7134	15.6929	0.0862179	2.63305	0.420459	2.67415	0.161831	58		5482980	0.5208	5.33999e+09	26.3305	2.63305e-08	4.93081e-18	2.96933e+06	5.93867e+06	6.03138e+06	365000	7.00707e+06	405239
OG2.1_3	B06	SYBR		Unkn-2			15.767	15.6929	0.0862179	2.53684	0.404292	2.67415	0.161831	58		5482980	0.5208	5.33999e+09	25.3684	2.53684e-08	4.75064e-18	2.86083e+06	5.72167e+06
OG3.1_1	C04	SYBR		Unkn-3			15.1023	15.1871	0.0734915	4.02716	0.604998	3.79981	0.19692	58		5482980	0.5208	5.33999e+09	40.2716	4.02716e-08	7.54151e-18	4.5415e+06	9.08299e+06
OG3.1_2	C05	SYBR		Unkn-3			15.2282	15.1871	0.0734915	3.68952	0.56697	3.79981	0.19692	58		5482980	0.5208	5.33999e+09	36.8952	3.68952e-08	6.90923e-18	4.16074e+06	8.32148e+06	8.57022e+06	444141
OG3.1_3	C06	SYBR		Unkn-3			15.2309	15.1871	0.0734915	3.68274	0.566171	3.79981	0.19692	58		5482980	0.5208	5.33999e+09	36.8274	3.68274e-08	6.89653e-18	4.15309e+06	8.30618e+06
OG1.2_1	D04	SYBR		Unkn-4			15.0784	15.1364	0.0895847	4.09463	0.612215	3.93781	0.240801	58		5482980	0.5208	5.33999e+09	40.9463	4.09463e-08	7.66787e-18	4.61759e+06	9.23518e+06
OG1.2_2	D05	SYBR		Unkn-4			15.0912	15.1364	0.0895847	4.05825	0.608339	3.93781	0.240801	58		5482980	0.5208	5.33999e+09	40.5825	4.05825e-08	7.59974e-18	4.57656e+06	9.15313e+06	8.88149e+06	543111
OG1.2_3	D06	SYBR		Unkn-4			15.2395	15.1364	0.0895847	3.66056	0.563547	3.93781	0.240801	58		5482980	0.5208	5.33999e+09	36.6056	3.66056e-08	6.85499e-18	4.12807e+06	8.25615e+06
OG2.2_1	E04	SYBR		Unkn-5			15.1043	15.1678	0.0564993	4.02148	0.604386	3.84973	0.152507	58		5482980	0.5208	5.33999e+09	40.2148	4.02148e-08	7.53087e-18	4.53509e+06	9.07019e+06
OG2.2_2	E05	SYBR		Unkn-5			15.2125	15.1678	0.0564993	3.73015	0.571727	3.84973	0.152507	58		5482980	0.5208	5.33999e+09	37.3015	3.73015e-08	6.98532e-18	4.20656e+06	8.41312e+06	8.68283e+06	343969	9.90354e+06	791048
OG2.2_3	E06	SYBR		Unkn-5			15.1867	15.1678	0.0564993	3.79757	0.579506	3.84973	0.152507	58		5482980	0.5208	5.33999e+09	37.9757	3.79757e-08	7.11158e-18	4.28259e+06	8.56518e+06
OG3.2_1	F04	SYBR		Unkn-6			14.5011	14.6912	0.172715	6.1167	0.786518	5.38535	0.658881	58		5482980	0.5208	5.33999e+09	61.167	6.1167e-08	1.14545e-17	6.89792e+06	1.37958e+07
OG3.2_2	F05	SYBR		Unkn-6			14.8384	14.6912	0.172715	4.83812	0.684676	5.38535	0.658881	58		5482980	0.5208	5.33999e+09	48.3812	4.83812e-08	9.06017e-18	5.45603e+06	1.09121e+07	1.21463e+07	1.48606e+06
OG3.2_3	F06	SYBR		Unkn-6			14.7343	14.6912	0.172715	5.20121	0.716105	5.38535	0.658881	58		5482980	0.5208	5.33999e+09	52.0121	5.20121e-08	9.74012e-18	5.8655e+06	1.1731e+07
OG1.3_1	G04	SYBR		Unkn-7			15.1782	15.1932	0.0144381	3.82016	0.582081	3.78051	0.037974	58		5482980	0.5208	5.33999e+09	38.2016	3.82016e-08	7.15387e-18	4.30806e+06	8.61612e+06
OG1.3_2	G05	SYBR		Unkn-7			15.2069	15.1932	0.0144381	3.74447	0.57339	3.78051	0.037974	58		5482980	0.5208	5.33999e+09	37.4447	3.74447e-08	7.01212e-18	4.2227e+06	8.4454e+06	8.5267e+06	85647.9
OG1.3_3	G06	SYBR		Unkn-7			15.1945	15.1932	0.0144381	3.77691	0.577136	3.78051	0.037974	58		5482980	0.5208	5.33999e+09	37.7691	3.77691e-08	7.07288e-18	4.25929e+06	8.51857e+06
OG2.3_1	H04	SYBR		Unkn-8			14.3703	14.2941	0.112891	6.69912	0.826018	7.078	0.56696	58		5482980	0.5208	5.33999e+09	66.9912	6.69912e-08	1.25452e-17	7.55472e+06	1.51094e+07
OG2.3_2	H05	SYBR		Unkn-8			14.3477	14.2941	0.112891	6.80508	0.832833	7.078	0.56696	58		5482980	0.5208	5.33999e+09	68.0508	6.80508e-08	1.27436e-17	7.67421e+06	1.53484e+07	1.5964e+07	1.27874e+06	1.06671e+07	597797
OG2.3_3	H06	SYBR		Unkn-8			14.1644	14.2941	0.112891	7.72981	0.888169	7.078	0.56696	58		5482980	0.5208	5.33999e+09	77.2981	7.72981e-08	1.44753e-17	8.71704e+06	1.74341e+07
OG3.3_1	A07	SYBR		Unkn-9			15.29	15.3772	0.0816695	3.53442	0.548319	3.33004	0.190208	58		5482980	0.5208	5.33999e+09	35.3442	3.53442e-08	6.61878e-18	3.98583e+06	7.97166e+06
OG3.3_2	A08	SYBR		Unkn-9			15.4519	15.3772	0.0816695	3.15821	0.49944	3.33004	0.190208	58		5482980	0.5208	5.33999e+09	31.5821	3.15821e-08	5.91426e-18	3.56156e+06	7.12313e+06	7.5107e+06	429002
OG3.3_3	A09	SYBR		Unkn-9			15.3898	15.3772	0.0816695	3.2975	0.518185	3.33004	0.190208	58		5482980	0.5208	5.33999e+09	32.975	3.2975e-08	6.17511e-18	3.71865e+06	7.4373e+06
																			dATP	491.2
																			dCTP	467.2
																			dGTP	507.2
																			dTTP	482.2

## Sheet: GM16-OV744 ratio
Sample Name	GM16 (DCC)	OV744 (DCC)	GM16/OV744	MeanTriplicates	StdevTriplicates	Average	Stdev
First culture
OG1.1_1	1.18181e+07	6.77754e+06	1.74371
OG1.1_2	1.36355e+07	6.50378e+06	2.09655	1.94192	0.180413
OG1.1_3	1.18684e+07	5.97756e+06	1.98548
OG2.1_2	7.40725e+06	5.93867e+06	1.24729			1.93397	0.336232
OG2.1_3	1.87958e+07	5.72167e+06	3.28503	2.26616	1.4409
OG3.1_1	1.72176e+07	9.08299e+06	1.89559
OG3.1_2	1.19352e+07	8.32148e+06	1.43427	1.59383	0.261474
OG3.1_3	1.20576e+07	8.30618e+06	1.45164
Second culture
OG1.2_1	1.5213e+07	9.23518e+06	1.64728
OG1.2_2	1.32071e+07	9.15313e+06	1.44291	1.61506	0.158514					NOTE:
OG1.2_3	1.44894e+07	8.25615e+06	1.75499							DCC = DNA copy count per well
OG2.2_1	1.89256e+07	9.07019e+06	2.08658
OG2.2_2	1.86615e+07	8.41312e+06	2.21814	2.15001	0.0659098	1.90575	0.270481
OG2.2_3	1.83749e+07	8.56518e+06	2.14531
OG3.2_1	2.5171e+07	1.37958e+07	1.82454
OG3.2_2	2.32208e+07	1.09121e+07	2.128	1.95219	0.157355
OG3.2_3	2.23363e+07	1.1731e+07	1.90404
Third culture
OG1.3_1	2.43546e+07	8.61612e+06	2.82663
OG1.3_2	2.37428e+07	8.4454e+06	2.81133	2.77825	0.0709611
OG1.3_3	2.29728e+07	8.51857e+06	2.69679
OG2.3_1	3.30735e+07	1.51094e+07	2.18893
OG2.3_2	2.87738e+07	1.53484e+07	1.87471	1.97255	0.187678	2.19607	0.508696
OG2.3_3	3.23229e+07	1.74341e+07	1.85401
OG3.3_1	1.49891e+07	7.97166e+06	1.8803
OG3.3_2	1.31612e+07	7.12313e+06	1.84767	1.8374	0.0488593
OG3.3_3	1.32698e+07	7.4373e+06	1.78422
Generation time	Rounded-up	Mean	SD
3.49	4	1.93397	0.336232
6.83	7	1.90575	0.270481
10.01	10	2.19607	0.508696
