# Supplementary material for: Mechanism for Utilization of the Populus-Derived Metabolite Salicin by a Pseudomonas—Rahnella Co-Culture
Source: Metabolites. 2023 Jan 17;13(2):140. doi: 10.3390/metabo13020140 (PMC9959693; doi:10.3390/metabo13020140)
Supplement: Supplementary file 1 [file metabolites-13-00140-s001.zip › Table S7_OV744_monoculture_qPCRData.xlsx]

## Sheet: monoculture_OV744_qPCRData
	Well	Fluor	Target	Content	Sample	Biological Set Name	Cq	Cq Mean	Cq Std. Dev	Starting Quantity (SQ)	Log Starting Quantity	SQ Mean	SQ Std. Dev	Set Point	Well Note	bases	GC	MW (g/mol)	starting concentration ng/uL * 2	g/uL	mol/uL	count per uL	count per well (for 2 uL addition)	MeanTriplicates	StDev	Mean	STDev
O1-0	A04	SYBR		Unkn-01			17.02	17	0.029	0.78868	-0.103	0.79907	0.01619	58		5482980	0.5208	5.33999e+09	7.8868	7.8868e-09	1.47693e-18	889409	1.77882e+06
O1-0	A05	SYBR		Unkn-01			16.97	17	0.029	0.81772	-0.087	0.79907	0.01619	58		5482980	0.5208	5.33999e+09	8.1772	8.1772e-09	1.53131e-18	922157	1.84431e+06	1.80224e+06	36513.2
O1-1	A06	SYBR		Unkn-01			17.02	17	0.029	0.7908	-0.102	0.79907	0.01619	58		5482980	0.5208	5.33999e+09	7.908	7.908e-09	1.4809e-18	891799	1.7836e+06
O2-0	B04	SYBR		Unkn-02			18.34	18.27	0.093	0.31441	-0.503	0.33064	0.02183	58		5482980	0.5208	5.33999e+09	3.1441	3.1441e-09	5.88784e-19	354566	709132
O2-0	B05	SYBR		Unkn-02			18.31	18.27	0.093	0.32205	-0.492	0.33064	0.02183	58		5482980	0.5208	5.33999e+09	3.2205	3.2205e-09	6.03091e-19	363182	726363	745730	49226.8	752582	9691.27
O2-0	B06	SYBR		Unkn-02			18.16	18.27	0.093	0.35545	-0.449	0.33064	0.02183	58		5482980	0.5208	5.33999e+09	3.5545	3.5545e-09	6.65638e-19	400847	801695
O3-0	C04	SYBR		Unkn-03			18.29	18.24	0.044	0.3261	-0.487	0.33671	0.01025	58		5482980	0.5208	5.33999e+09	3.261	3.261e-09	6.10675e-19	367749	735498
O3-0	C05	SYBR		Unkn-03			18.2	18.24	0.044	0.34656	-0.46	0.33671	0.01025	58		5482980	0.5208	5.33999e+09	3.4656	3.4656e-09	6.4899e-19	390822	781644	759435	23121.7
O3-0	C06	SYBR		Unkn-03			18.24	18.24	0.044	0.33748	-0.472	0.33671	0.01025	58		5482980	0.5208	5.33999e+09	3.3748	3.3748e-09	6.31986e-19	380582	761164
O1-3	D04	SYBR		Unkn-04			16.08	15.97	0.099	1.51438	0.18	1.6425	0.11105	58		5482980	0.5208	5.33999e+09	15.1438	1.51438e-08	2.83592e-18	1.70779e+06	3.41559e+06
O1-3	D05	SYBR		Unkn-04			15.92	15.97	0.099	1.70205	0.231	1.6425	0.11105	58		5482980	0.5208	5.33999e+09	17.0205	1.70205e-08	3.18737e-18	1.91943e+06	3.83886e+06	3.70455e+06	250459
O1-3	D06	SYBR		Unkn-04			15.91	15.97	0.099	1.71107	0.233	1.6425	0.11105	58		5482980	0.5208	5.33999e+09	17.1107	1.71107e-08	3.20426e-18	1.9296e+06	3.85921e+06
O2-3	E04	SYBR		Unkn-05			16.55	16.45	0.176	1.09196	0.038	1.18163	0.14972	58		5482980	0.5208	5.33999e+09	10.9196	1.09196e-08	2.04487e-18	1.23142e+06	2.46285e+06
O2-3	E05	SYBR		Unkn-05			16.25	16.45	0.176	1.35447	0.132	1.18163	0.14972	58		5482980	0.5208	5.33999e+09	13.5447	1.35447e-08	2.53647e-18	1.52746e+06	3.05492e+06	2.66508e+06	337688	2.81694e+06	822264
O2-3	E06	SYBR		Unkn-05			16.55	16.45	0.176	1.09845	0.041	1.18163	0.14972	58		5482980	0.5208	5.33999e+09	10.9845	1.09845e-08	2.05703e-18	1.23874e+06	2.47748e+06
O3-3	F04	SYBR		Unkn-06			16.67	16.8	0.189	1.00562	0.002	0.92274	0.11705	58		5482980	0.5208	5.33999e+09	10.0562	1.00562e-08	1.88319e-18	1.13406e+06	2.26811e+06
O3-3	F05	SYBR		Unkn-06			16.72	16.8	0.189	0.97377	-0.012	0.92274	0.11705	58		5482980	0.5208	5.33999e+09	9.7377	9.7377e-09	1.82354e-18	1.09814e+06	2.19628e+06	2.0812e+06	263990
O3-3	F06	SYBR		Unkn-06			17.02	16.8	0.189	0.78885	-0.103	0.92274	0.11705	58		5482980	0.5208	5.33999e+09	7.8885	7.8885e-09	1.47725e-18	889600	1.7792e+06
O1-5	G04	SYBR		Unkn-07			16.6	16.62	0.115	1.05612	0.024	1.04458	0.08271	58		5482980	0.5208	5.33999e+09	10.5612	1.05612e-08	1.97776e-18	1.19101e+06	2.38201e+06
O1-5	G05	SYBR		Unkn-07			16.74	16.62	0.115	0.9567	-0.019	1.04458	0.08271	58		5482980	0.5208	5.33999e+09	9.567	9.567e-09	1.79158e-18	1.07889e+06	2.15778e+06	2.35598e+06	186550
O1-5	G06	SYBR		Unkn-07			16.52	16.62	0.115	1.12091	0.05	1.04458	0.08271	58		5482980	0.5208	5.33999e+09	11.2091	1.12091e-08	2.09909e-18	1.26407e+06	2.52814e+06
O2-5	H04	SYBR		Unkn-08			14.56	14.48	0.069	4.38265	0.642	4.62289	0.22105	58		5482980	0.5208	5.33999e+09	43.8265	4.38265e-08	8.20723e-18	4.94239e+06	9.88479e+06
O2-5	H05	SYBR		Unkn-08			14.42	14.48	0.069	4.81771	0.683	4.62289	0.22105	58		5482980	0.5208	5.33999e+09	48.1771	4.81771e-08	9.02195e-18	5.43302e+06	1.0866e+07	1.04266e+07	498579	3.36289e+06	1.424e+06
O2-5	H06	SYBR		Unkn-08			14.47	14.48	0.069	4.6683	0.669	4.62289	0.22105	58		5482980	0.5208	5.33999e+09	46.683	4.6683e-08	8.74215e-18	5.26453e+06	1.05291e+07
O3-5	A07	SYBR		Unkn-09			15.67	15.74	0.14	2.02238	0.306	1.93745	0.18411	58		5482980	0.5208	5.33999e+09	20.2238	2.02238e-08	3.78724e-18	2.28067e+06	4.56135e+06
O3-5	A08	SYBR		Unkn-09			15.9	15.74	0.14	1.72621	0.237	1.93745	0.18411	58		5482980	0.5208	5.33999e+09	17.2621	1.72621e-08	3.23261e-18	1.94668e+06	3.89336e+06	4.36981e+06	415254
O3-5	A09	SYBR		Unkn-09			15.64	15.74	0.14	2.06378	0.315	1.93745	0.18411	58		5482980	0.5208	5.33999e+09	20.6378	2.06378e-08	3.86477e-18	2.32736e+06	4.65472e+06
O1-7	B07	SYBR		Unkn-10			13.44	13.5	0.111	9.54092	0.98	9.19822	0.6966	58		5482980	0.5208	5.33999e+09	95.4092	9.54092e-08	1.78669e-17	1.07595e+07	2.15189e+07
O1-7	B08	SYBR		Unkn-10			13.43	13.5	0.111	9.65709	0.985	9.19822	0.6966	58		5482980	0.5208	5.33999e+09	96.5709	9.65709e-08	1.80845e-17	1.08905e+07	2.17809e+07	2.0746e+07	1.57114e+06
O1-7	B09	SYBR		Unkn-10			13.63	13.5	0.111	8.39666	0.924	9.19822	0.6966	58		5482980	0.5208	5.33999e+09	83.9666	8.39666e-08	1.57241e-17	9.46906e+06	1.89381e+07
O2-7	C07	SYBR		Unkn-11			12.99	12.38	0.93	13.101	1.117	23.3089	16.4484	58		5482980	0.5208	5.33999e+09	131.01	1.3101e-07	2.45337e-17	1.47742e+07	2.95484e+07
O2-7	C08	SYBR		Unkn-11			12.84	12.38	0.93	14.542	1.163	23.3089	16.4484	58		5482980	0.5208	5.33999e+09	145.42	1.4542e-07	2.72322e-17	1.63992e+07	3.27985e+07	3.11735e+07	2.29812e+06	2.06227e+07	174321
O2-7	C09	SYBR		Unkn-11			11.31	12.38	0.93	42.2836	1.626	23.3089	16.4484	58		5482980	0.5208	5.33999e+09	422.836	4.22836e-07	7.9183e-17	4.7684e+07	9.5368e+07
O3-7	D07	SYBR		Unkn-12			13.56	13.13	0.665	8.79648	0.944	12.807	6.44659	58		5482980	0.5208	5.33999e+09	87.9648	8.79648e-08	1.64728e-17	9.91995e+06	1.98399e+07
O3-7	D08	SYBR		Unkn-12			13.47	13.13	0.665	9.38136	0.972	12.807	6.44659	58		5482980	0.5208	5.33999e+09	93.8136	9.38136e-08	1.75681e-17	1.05795e+07	2.11591e+07	2.04995e+07	1.45399e+07
O3-7	D09	SYBR		Unkn-12			12.36	13.13	0.665	20.2432	1.306	12.807	6.44659	58		5482980	0.5208	5.33999e+09	202.433	2.02433e-07	3.79088e-17	2.28287e+07	4.56573e+07
O1-8	E07	SYBR		Unkn-13			12.77	12.5	0.934	15.2831	1.184	21.3942	14.6297	58		5482980	0.5208	5.33999e+09	152.832	1.52832e-07	2.86202e-17	1.72351e+07	3.44702e+07
O1-8	E08	SYBR		Unkn-13			11.46	12.5	0.934	38.0886	1.581	21.3942	14.6297	58		5482980	0.5208	5.33999e+09	380.886	3.80886e-07	7.1327e-17	4.29531e+07	8.59063e+07	2.94266e+07	7.13266e+06
O1-8	E09	SYBR		Unkn-13			13.26	12.5	0.934	10.8108	1.034	21.3942	14.6297	58		5482980	0.5208	5.33999e+09	108.108	1.08108e-07	2.0245e-17	1.21915e+07	2.43831e+07
O2-8	F07	SYBR		Unkn-14			12.86	12.77	0.137	14.3333	1.156	15.3608	1.50703	58		5482980	0.5208	5.33999e+09	143.333	1.43333e-07	2.68415e-17	1.6164e+07	3.23279e+07
O2-8	F08	SYBR		Unkn-14			12.61	12.77	0.137	17.0908	1.233	15.3608	1.50703	58		5482980	0.5208	5.33999e+09	170.908	1.70908e-07	3.20053e-17	1.92736e+07	3.85472e+07	3.46452e+07	3.39901e+06	3.50342e+07	5.81189e+06
O2-8	F09	SYBR		Unkn-14			12.83	12.77	0.137	14.6581	1.166	15.3608	1.50703	58		5482980	0.5208	5.33999e+09	146.581	1.46581e-07	2.74497e-17	1.65302e+07	3.30605e+07
O3-8	G07	SYBR		Unkn-15			12.49	12.52	0.038	18.5289	1.268	18.192	0.47716	58		5482980	0.5208	5.33999e+09	185.289	1.85289e-07	3.46985e-17	2.08954e+07	4.17908e+07
O3-8	G08	SYBR		Unkn-15			12.56	12.52	0.038	17.646	1.247	18.192	0.47716	58		5482980	0.5208	5.33999e+09	176.46	1.7646e-07	3.3045e-17	1.98997e+07	3.97994e+07	4.10308e+07	1.0762e+06
O3-8	G09	SYBR		Unkn-15			12.5	12.52	0.038	18.401	1.265	18.192	0.47716	58		5482980	0.5208	5.33999e+09	184.01	1.8401e-07	3.44589e-17	2.07512e+07	4.15023e+07
																			dATP	491.2
																			dCTP	467.2
																			dGTP	507.2
																			dTTP	482.2
