# Supplementary material for: Mechanism for Utilization of the Populus-Derived Metabolite Salicin by a Pseudomonas—Rahnella Co-Culture
Source: Metabolites. 2023 Jan 17;13(2):140. doi: 10.3390/metabo13020140 (PMC9959693; doi:10.3390/metabo13020140)
Supplement: Supplementary file 1 [file metabolites-13-00140-s001.zip › Table S8_CocultureVGluMonocultures.xlsx]

## Sheet: OV744cocultureVGlu
Protein	PV_OV744_Glu	PV_OG_S	t_test_pvalue_OG_S_OV744_Glu_combined_NSAF_NoEqVar	BH_OG_S_OV744_Glu_combined_NSAF_NoEqVar	t_test_pvalue_OG_S_OV744_Glu_NSAFS_by_bug_NoEqVar	BH_OG_S_OV744_Glu_NSAFS_by_bug_NoEqVar	pfp_Rank_Product	P.value_Rank_Product	log2ratio_OG_S_To_OV744_Glu	log2ratio_OG_S_To_OV744_Glu_NSAF_by_bug	Description
2585827622	0	47.6667	0.00316137	0.0212378	0.00236736	0.0441222	5.91e-06	4.115e-09	7.75314	8.68507	EX29DRAFT_02290 Beta-glucosidase/6-phospho-beta-glucosidase/beta-galactosidase [Rahnella aquatilis OV744]
2585827621	0	42.3333	0.00559974	0.0300371	0.0047191	0.0651954	9.333e-06	1.3e-08	7.52355	8.48211	EX29DRAFT_02289 PTS system beta-glucoside-specific IIA component, Glc family (TC 4.A.1.2.2)/PTS system beta-glucoside-specific IIB component, Glc family (TC 4.A.1.2.2)/PTS system beta-glucoside-specific IIC component, Glc family (TC 4.A.1.2.2) [Rahnella aquatilis OV744]
2585828129	0	22	3.23173e-07	6.70799e-05	1.41716e-07	0.000334817	6.055e-05	1.265e-07	6.64633	7.58704	EX29DRAFT_02799 acetoin reductases [Rahnella aquatilis OV744]
2585829684	0	17.6667	0.00746206	0.0359447	0.00536107	0.0691768	0.000274	7.632e-07	6.32296	7.25247	EX29DRAFT_04359 Siderophore synthetase component [Rahnella aquatilis OV744]
2585827931	0	7.66667	0.012263	0.0507694	0.00825279	0.088801	0.01289	5.384e-05	5.12085	6.04918	EX29DRAFT_02600 Chitinase [Rahnella aquatilis OV744]
2585828802	0	7.33333	0.0290505	0.0992272	0.0210403	0.155656	0.02742	0.0001336	5.09273	6.03977	EX29DRAFT_03474 Putative intracellular protease/amidase [Rahnella aquatilis OV744]
2585829705	0	4.66667	0.00599707	0.031175	0.00334714	0.0528848	0.0443	0.0002468	4.42137	5.3478	EX29DRAFT_04380 Predicted O-methyltransferase [Rahnella aquatilis OV744]
2585828066	0	3.66667	0.00142322	0.0121812	0.00052653	0.018087	NA	NA	4.08209	5.01505	EX29DRAFT_02736 Glucose/sorbosone dehydrogenases [Rahnella aquatilis OV744]
2585826050	1.66667	21.6667	NA	NA	0.0427485	0.222049	0.004992	1.738e-05	3.97182	4.9167	EX29DRAFT_00714 tartronate semialdehyde reductase (EC 1.1.1.60) [Rahnella aquatilis OV744]
2585829105	0	3.33333	0.00985367	0.0433357	0.00535411	0.0691768	NA	NA	3.96142	4.88895	EX29DRAFT_03777 efflux transporter, outer membrane factor (OMF) lipoprotein, NodT family [Rahnella aquatilis OV744]
2585829487	0	3	0.00396837	0.0246641	0.00196922	0.0413305	NA	NA	3.774	4.70572	EX29DRAFT_04160 Choline dehydrogenase and related flavoproteins [Rahnella aquatilis OV744]
2585826600	1.66667	25.3333	NA	NA	0.0338359	0.195064	NA	NA	3.72168	4.66574	EX29DRAFT_01265 NAD-dependent aldehyde dehydrogenases [Rahnella aquatilis OV744]
2585827183	4.66667	31.6667	0.00960246	0.0428912	0.00359848	0.0553676	NA	NA	3.25619	4.17994	EX29DRAFT_01850 Outer membrane receptor proteins, mostly Fe transport [Rahnella aquatilis OV744]
2585827112	0.666667	6.33333	0.0420277	0.134552	0.0246034	0.167201	NA	NA	3.2353	4.16824	EX29DRAFT_01778 4-aminobutyrate aminotransferase apoenzyme (EC 2.6.1.19) [Rahnella aquatilis OV744]
2585825990	0.666667	6	0.0446476	0.14169	0.0275892	0.172738	NA	NA	3.19344	4.11782	EX29DRAFT_00652 ABC-type sugar transport systems, ATPase components [Rahnella aquatilis OV744]
2585827367	0.666667	5	NA	NA	0.0379338	0.210082	NA	NA	2.89036	3.83067	EX29DRAFT_02035 allosteric NADP-dependent malic enzyme (EC 1.1.1.40) [Rahnella aquatilis OV744]
2585828259	3.66667	19	0.00706752	0.0346827	0.00202783	0.0413305	NA	NA	2.87695	3.79975	EX29DRAFT_02929 DhnA-type fructose-1,6-bisphosphate aldolase and related enzymes [Rahnella aquatilis OV744]
2585828566	0.666667	4.66667	NA	NA	0.027238	0.172236	NA	NA	2.83225	3.78756	EX29DRAFT_03237 Glycerol dehydrogenase and related enzymes [Rahnella aquatilis OV744]
2585825377	2.33333	11.6667	0.00658111	0.0333065	0.00207155	0.0414637	NA	NA	2.77811	3.70644	EX29DRAFT_00039 Alkyl sulfatase and related hydrolases [Rahnella aquatilis OV744]
2585828112	13	52.6667	0.0171741	0.0650618	0.0094897	0.0961069	NA	NA	2.52473	3.45683	EX29DRAFT_02782 DhnA-type fructose-1,6-bisphosphate aldolase and related enzymes [Rahnella aquatilis OV744]
2585829658	6.33333	25.3333	0.013171	0.0540885	0.0046885	0.0651954	NA	NA	2.47897	3.42775	EX29DRAFT_04333 Predicted hydrolases or acyltransferases (alpha/beta hydrolase superfamily) [Rahnella aquatilis OV744]
2585825434	5	20.3333	0.0103243	0.0448622	0.00516963	0.0681946	NA	NA	2.47	3.40253	EX29DRAFT_00096 ABC-type hemin transport system, periplasmic component [Rahnella aquatilis OV744]
2585828044	1.33333	5.66667	NA	NA	0.0324003	0.191985	NA	NA	2.42515	3.38076	EX29DRAFT_02714 ABC-type Mn/Zn transport systems, ATPase component [Rahnella aquatilis OV744]
2585826926	9	30.6667	NA	NA	0.0269652	0.171594	NA	NA	2.1763	3.14267	EX29DRAFT_01592 citrate synthase (EC 2.3.3.1) [Rahnella aquatilis OV744]
2585827071	2.33333	7.66667	0.0248439	0.0882029	0.0106271	0.102715	NA	NA	2.17617	3.12254	EX29DRAFT_01737 Phosphoketolase [Rahnella aquatilis OV744]
2585826037	5.66667	17	0.0147164	0.0580887	0.00448635	0.0632287	NA	NA	2.05228	2.99804	EX29DRAFT_00701 Aldo/keto reductases, related to diketogulonate reductase [Rahnella aquatilis OV744]
2585828280	7.66667	22.6667	0.00549451	0.0298441	0.00362616	0.0553676	NA	NA	1.92545	2.87258	EX29DRAFT_02950 aconitate hydratase 1 [Rahnella aquatilis OV744]
2585830032	2.66667	7.33333	0.0162314	0.0628011	0.00450212	0.0632287	NA	NA	1.89265	2.8303	EX29DRAFT_04710 homoserine O-succinyltransferase (EC 2.3.1.46) [Rahnella aquatilis OV744]
2585825467	7.66667	20.6667	0.0461531	0.146286	0.0220613	0.156648	NA	NA	1.87057	2.82492	EX29DRAFT_00129 NADH:flavin oxidoreductases, Old Yellow Enzyme family [Rahnella aquatilis OV744]
2585825991	9.33333	23.6667	0.0247924	0.0881432	0.00593136	0.071779	NA	NA	1.84739	2.77385	EX29DRAFT_00653 Maltoporin (phage lambda and maltose receptor) [Rahnella aquatilis OV744]
2585829104	3	7.33333	0.00136264	0.0119442	0.000700403	0.0217125	NA	NA	1.74064	2.68294	EX29DRAFT_03776 efflux pump membrane protein (multidrug resistance protein A) [Rahnella aquatilis OV744]
2585827365	17.6667	22.3333	0.0136319	0.0547429	0.00293303	0.0487969	NA	NA	1.72215	2.66084	EX29DRAFT_02033 transketolase, bacterial and yeast [Rahnella aquatilis OV744]
2585826746	11	24.3333	0.0489587	0.15316	0.0145427	0.122879	NA	NA	1.66778	2.59428	EX29DRAFT_01411 Uncharacterized protein conserved in bacteria [Rahnella aquatilis OV744]
2585826978	7	15.6667	0.0223812	0.0807062	0.00726012	0.0816603	NA	NA	1.64255	2.58398	EX29DRAFT_01644 Putative NADP-dependent oxidoreductases [Rahnella aquatilis OV744]
2585830204	9.33333	14.3333	NA	NA	0.0357888	0.201951	NA	NA	1.64429	2.57588	EX29DRAFT_04885 glyceraldehyde-3-phosphate dehydrogenase, type I [Rahnella aquatilis OV744]
2585829975	13	28.6667	NA	NA	0.0263488	0.170864	NA	NA	1.63293	2.57053	EX29DRAFT_04653 NAD-dependent aldehyde dehydrogenases [Rahnella aquatilis OV744]
2585829922	9.33333	20.6667	0.00277329	0.0196359	0.000751751	0.0224818	NA	NA	1.61774	2.56018	EX29DRAFT_04599 Enterochelin esterase and related enzymes [Rahnella aquatilis OV744]
2585828260	11.3333	25	NA	NA	0.0421617	0.221894	NA	NA	1.64003	2.55859	EX29DRAFT_02930 autoinducer 2-binding protein [Rahnella aquatilis OV744]
2585825989	8.33333	18.6667	0.00524824	0.0290023	0.000981055	0.026251	NA	NA	1.61582	2.55642	EX29DRAFT_00651 maltooligosaccharide-binding protein [Rahnella aquatilis OV744]
2585825435	3.33333	7.33333	NA	NA	0.0187916	0.14388	NA	NA	1.62267	2.54208	EX29DRAFT_00097 Putative heme degradation protein [Rahnella aquatilis OV744]
2585826643	8.33333	16.6667	NA	NA	0.0104891	0.102158	NA	NA	1.47807	2.40184	EX29DRAFT_01308 Lactate dehydrogenase and related dehydrogenases [Rahnella aquatilis OV744]
2585830292	12.3333	26.3333	0.00317064	0.0212378	0.000355686	0.0139756	NA	NA	1.45545	2.39888	EX29DRAFT_04974 putative serine protein kinase, PrkA [Rahnella aquatilis OV744]
2585828482	6.66667	12.3333	0.0494995	0.153636	0.0152355	0.124931	NA	NA	1.36015	2.3093	EX29DRAFT_03152 flavocytochrome c [Rahnella aquatilis OV744]
2585829706	25.3333	47	NA	NA	0.0185106	0.142588	NA	NA	1.38493	2.30877	EX29DRAFT_04381 TonB-dependent siderophore receptor [Rahnella aquatilis OV744]
2585829985	2.66667	5	0.0183443	0.0687775	0.00263142	0.0467768	NA	NA	1.36618	2.3004	EX29DRAFT_04663 transcriptional regulator, TetR family [Rahnella aquatilis OV744]
2585825800	61.6667	112.667	0.00211316	0.016377	0.000311815	0.0125815	NA	NA	1.32763	2.26742	EX29DRAFT_00462 glucose-binding protein/galactose-binding protein [Rahnella aquatilis OV744]
2585829073	9.66667	17.3333	0.0207688	0.0761821	0.00502104	0.0675316	NA	NA	1.27807	2.22774	EX29DRAFT_03745 Catalase [Rahnella aquatilis OV744]
2585827981	3	5.33333	0.0473021	0.148603	0.00934615	0.095798	NA	NA	1.25829	2.20525	EX29DRAFT_02651 TonB-dependent siderophore receptor [Rahnella aquatilis OV744]
2585826977	7	12.3333	0.0411206	0.132651	0.00513436	0.0681946	NA	NA	1.25235	2.18154	EX29DRAFT_01643 Putative intracellular protease/amidase [Rahnella aquatilis OV744]
2585825901	15.3333	25.3333	0.0318305	0.106886	0.00470659	0.0651954	NA	NA	1.20852	2.13998	EX29DRAFT_00563 malate dehydrogenase (NAD) (EC 1.1.1.37) [Rahnella aquatilis OV744]
2585825992	3.33333	5.33333	NA	NA	0.0111066	0.105347	NA	NA	1.18413	2.10868	EX29DRAFT_00654 Maltose operon periplasmic protein precursor (MalM) [Rahnella aquatilis OV744]
2585828182	33.3333	49.6667	NA	NA	0.0262764	0.17083	NA	NA	1.08017	2.01108	EX29DRAFT_02852 Predicted periplasmic lipoprotein involved in iron transport [Rahnella aquatilis OV744]
2585830362	4.66667	7	NA	NA	0.0165458	0.132101	NA	NA	1.01801	1.96822	EX29DRAFT_05046 glycerol kinase [Rahnella aquatilis OV744]
2585825380	29	43.3333	NA	NA	0.0212338	0.155656	NA	NA	1.01852	1.96565	EX29DRAFT_00042 Zn-dependent alcohol dehydrogenases [Rahnella aquatilis OV744]
2585827508	15.3333	23	NA	NA	0.0197255	0.149233	NA	NA	1.00348	1.94811	EX29DRAFT_02176 Beta-barrel assembly machine subunit BamE [Rahnella aquatilis OV744]
2585829513	5.33333	7.66667	NA	NA	0.0132835	0.118065	NA	NA	0.965002	1.90056	EX29DRAFT_04186 Dehydrogenases with different specificities (related to short-chain alcohol dehydrogenases) [Rahnella aquatilis OV744]
2585826253	13.6667	19	NA	NA	0.026857	0.171534	NA	NA	0.906084	1.85744	EX29DRAFT_00918 Dihydroxyacetone kinase [Rahnella aquatilis OV744]
2585830071	3.66667	5	NA	NA	0.0251693	0.16786	NA	NA	0.93349	1.85722	EX29DRAFT_04751 bacterioferritin [Rahnella aquatilis OV744]
2585829072	8	11	0.00360536	0.0230381	0.000786538	0.0229814	NA	NA	0.910095	1.8507	EX29DRAFT_03744 Dienelactone hydrolase and related enzymes [Rahnella aquatilis OV744]
2585827855	104.333	142.333	NA	NA	0.0161703	0.129668	NA	NA	0.880042	1.82911	EX29DRAFT_02524 pyruvate dehydrogenase E1 component, homodimeric type [Rahnella aquatilis OV744]
2585828930	7.66667	10.3333	NA	NA	0.0287865	0.17761	NA	NA	0.866599	1.80397	EX29DRAFT_03602 Predicted oxidoreductases (related to aryl-alcohol dehydrogenases) [Rahnella aquatilis OV744]
2585829715	15.6667	21	0.049045	0.15316	0.00874728	0.0911294	NA	NA	0.84815	1.79144	EX29DRAFT_04390 5'-nucleotidase, lipoprotein e(P4) family [Rahnella aquatilis OV744]
2585827595	9	11.3333	NA	NA	0.0190661	0.145108	NA	NA	0.833715	1.76351	EX29DRAFT_02263 Glutaredoxin, GrxB family [Rahnella aquatilis OV744]
2585830065	17.3333	22	0.0328336	0.10983	0.00553594	0.0695045	NA	NA	0.79933	1.74483	EX29DRAFT_04744 Dehydrogenases with different specificities (related to short-chain alcohol dehydrogenases) [Rahnella aquatilis OV744]
2585826211	5	6.33333	NA	NA	0.0118225	0.108828	NA	NA	0.803901	1.74116	EX29DRAFT_00876 zinc-binding alcohol dehydrogenase family protein [Rahnella aquatilis OV744]
2585828326	10.3333	13	NA	NA	0.0101424	0.0999306	NA	NA	0.782391	1.72622	EX29DRAFT_02996 Methionine synthase II (cobalamin-independent) [Rahnella aquatilis OV744]
2585826499	6.33333	8	NA	NA	0.0151629	0.124931	NA	NA	0.773906	1.71776	EX29DRAFT_01164 Zn-dependent oligopeptidases [Rahnella aquatilis OV744]
2585827366	8.33333	10	NA	NA	0.00545123	0.0695045	NA	NA	0.754632	1.6889	EX29DRAFT_02034 transaldolase [Rahnella aquatilis OV744]
2585830274	5	6	NA	NA	0.00660681	0.077039	NA	NA	0.752067	1.68107	EX29DRAFT_04955 thiamine-phosphate diphosphorylase [Rahnella aquatilis OV744]
2585826931	13.6667	17	NA	NA	0.006824	0.0785044	NA	NA	0.737959	1.68066	EX29DRAFT_01597 2-oxoglutarate dehydrogenase, E1 component [Rahnella aquatilis OV744]
2585830337	6.66667	8	NA	NA	0.0275216	0.172738	NA	NA	0.739578	1.675	EX29DRAFT_05021 Multidrug resistance efflux pump [Rahnella aquatilis OV744]
2585829679	9.66667	11.6667	0.0492576	0.153259	0.00529549	0.0690315	NA	NA	0.730531	1.66509	EX29DRAFT_04354 glucose-6-phosphate 1-dehydrogenase [Rahnella aquatilis OV744]
2585830271	11.6667	13.6667	NA	NA	0.0231515	0.160526	NA	NA	0.704281	1.64274	EX29DRAFT_04952 thiazole-phosphate synthase [Rahnella aquatilis OV744]
2585825872	6	7	NA	NA	0.0114499	0.106225	NA	NA	0.707242	1.63974	EX29DRAFT_00534 ribonuclease R [Rahnella aquatilis OV744]
2585826410	2.66667	3	0.0242852	0.086582	0.00299885	0.0495005	NA	NA	0.641399	1.57877	EX29DRAFT_01075 ribonuclease, Rne/Rng family [Rahnella aquatilis OV744]
2585828749	14.3333	15.3333	NA	NA	0.00830031	0.088801	NA	NA	0.580336	1.51441	EX29DRAFT_03421 Domain of unknown function (DUF4432) [Rahnella aquatilis OV744]
2585825810	43	44.6667	NA	NA	0.00806376	0.0872258	NA	NA	0.542103	1.47365	EX29DRAFT_00472 ABC-type dipeptide transport system, periplasmic component [Rahnella aquatilis OV744]
2585828493	12.6667	13	NA	NA	0.00670889	0.0778722	NA	NA	0.477121	1.42274	EX29DRAFT_03163 Nitroreductase [Rahnella aquatilis OV744]
2585830069	236.333	93.6667	0.0135452	0.0545673	0.000107639	0.00621861	NA	NA	0.456473	1.39405	EX29DRAFT_04749 Elongation factor Tu C-terminal domain [Rahnella aquatilis OV744]
2585830260	236.333	93.6667	0.0135452	0.0545673	0.000107639	0.00621861	NA	NA	0.456473	1.39405	EX29DRAFT_04941 Elongation factor Tu C-terminal domain [Rahnella aquatilis OV744]
2585828058	1	1	NA	NA	0.00893698	0.0924524	NA	NA	0.438421	1.38145	EX29DRAFT_02728 flavocytochrome c [Rahnella aquatilis OV744]
2585828336	6.33333	6.33333	NA	NA	0.0431033	0.222049	NA	NA	0.424637	1.3598	EX29DRAFT_03006 Transcriptional regulator/sugar kinase [Rahnella aquatilis OV744]
2585826929	68.6667	78	NA	NA	0.0143346	0.122689	NA	NA	0.387154	1.335	EX29DRAFT_01595 succinate dehydrogenase subunit A (EC 1.3.5.1) [Rahnella aquatilis OV744]
2585825651	13.3333	12.3333	NA	NA	0.00789354	0.0864887	NA	NA	0.345132	1.27698	EX29DRAFT_00313 Diadenosine tetraphosphate (Ap4A) hydrolase and other HIT family hydrolases [Rahnella aquatilis OV744]
2585826220	8	7	NA	NA	0.0258871	0.170039	NA	NA	0.294295	1.2344	EX29DRAFT_00885 phosphopentomutase [Rahnella aquatilis OV744]
2585825681	5.66667	5.33333	NA	NA	0.0376199	0.208799	NA	NA	0.251805	1.19245	EX29DRAFT_00343 ABC-type oligopeptide transport system, periplasmic component [Rahnella aquatilis OV744]
2585827465	607.667	520.667	NA	NA	0.0266166	0.171534	NA	NA	0.250555	1.18215	EX29DRAFT_02133 Outer membrane protein (porin) [Rahnella aquatilis OV744]
2585826034	6.66667	5.66667	NA	NA	0.00753512	0.0836431	NA	NA	0.246595	1.17793	EX29DRAFT_00698 DNA topoisomerase IV, A subunit, proteobacterial [Rahnella aquatilis OV744]
2585827857	103.333	87.3333	NA	NA	0.00594346	0.071779	NA	NA	0.202426	1.14464	EX29DRAFT_02526 dihydrolipoamide dehydrogenase [Rahnella aquatilis OV744]
2585830194	43.3333	36	NA	NA	0.020636	0.15474	NA	NA	0.193518	1.13019	EX29DRAFT_04875 Uncharacterized protein conserved in bacteria [Rahnella aquatilis OV744]
2585827480	13.6667	11	NA	NA	0.0397718	0.215062	NA	NA	0.160446	1.09461	EX29DRAFT_02148 Paraquat-inducible protein B [Rahnella aquatilis OV744]
2585825699	84	67.6667	NA	NA	0.017432	0.136766	NA	NA	0.141175	1.08558	EX29DRAFT_00361 PTS system D-mannose-specific IIA component, Man family (TC 4.A.6.1.1)/PTS system D-mannose-specific IIB component, Man family (TC 4.A.6.1.1) [Rahnella aquatilis OV744]
2585825676	137.333	111.333	NA	NA	0.00305598	0.0501181	NA	NA	0.136897	1.07823	EX29DRAFT_00338 isocitrate dehydrogenase (NADP) (EC 1.1.1.42) [Rahnella aquatilis OV744]
2585825839	121.333	97.3333	NA	NA	0.0248676	0.167231	NA	NA	0.144721	1.07412	EX29DRAFT_00501 Co-chaperonin GroES (HSP10) [Rahnella aquatilis OV744]
2585830110	105.667	84.3333	NA	NA	0.0260469	0.170209	NA	NA	0.135952	1.06605	EX29DRAFT_04790 30S ribosomal protein S11 [Rahnella aquatilis OV744]
2585827824	5	4	NA	NA	0.0267123	0.171534	NA	NA	0.115822	1.04911	EX29DRAFT_02493 UDP-N-acetylmuramoylalanyl-D-glutamate--2,6-diaminopimelate ligase (EC 6.3.2.13) [Rahnella aquatilis OV744]
2585825423	9.33333	7.33333	NA	NA	0.00688351	0.0785044	NA	NA	0.101897	1.04391	EX29DRAFT_00085 Methionyl-tRNA formyltransferase [Rahnella aquatilis OV744]
2585828999	99.3333	76.6667	NA	NA	0.025974	0.17017	NA	NA	0.101719	1.04164	EX29DRAFT_03671 lipoprotein, YaeC family [Rahnella aquatilis OV744]
2585825896	18.3333	14	NA	NA	0.0371865	0.208052	NA	NA	0.0394523	0.986735	EX29DRAFT_00558 Fructose-1,6-bisphosphatase [Rahnella aquatilis OV744]
2585829314	37	29	NA	NA	0.00403532	0.0602666	NA	NA	0.0341636	0.978073	EX29DRAFT_03986 methionine adenosyltransferase (EC 2.5.1.6) [Rahnella aquatilis OV744]
2585827956	12.3333	9	NA	NA	0.0160527	0.129133	NA	NA	0.0090722	0.940715	EX29DRAFT_02626 Bacterial putative lipoprotein (DUF940) [Rahnella aquatilis OV744]
2585825840	1045.67	785.333	NA	NA	0.031169	0.187309	NA	NA	-0.0159226	0.929982	EX29DRAFT_00502 chaperonin GroL [Rahnella aquatilis OV744]
2585826364	8.66667	6.33333	NA	NA	0.00520447	0.0681946	NA	NA	-0.0107567	0.926749	EX29DRAFT_01029 periplasmic serine protease, Do/DeqQ family [Rahnella aquatilis OV744]
2585829555	7.33333	5.33333	NA	NA	0.03583	0.201951	NA	NA	-0.00718341	0.923942	EX29DRAFT_04228 deoxyuridine 5'-triphosphate nucleotidohydrolase (dut) [Rahnella aquatilis OV744]
2585826151	8	5.66667	NA	NA	0.0258362	0.170039	NA	NA	-0.0101042	0.921347	EX29DRAFT_00816 thiamine ABC transporter, periplasmic binding protein [Rahnella aquatilis OV744]
2585825438	22	16.6667	NA	NA	0.025321	0.168058	NA	NA	-0.0413515	0.89282	EX29DRAFT_00100 phosphoenolpyruvate synthase (EC 2.7.9.2) [Rahnella aquatilis OV744]
2585829136	5.66667	4	NA	NA	0.0179064	0.139199	NA	NA	-0.102082	0.842423	EX29DRAFT_03808 folate-binding protein YgfZ [Rahnella aquatilis OV744]
2585827856	87	54.6667	NA	NA	0.0224416	0.157587	NA	NA	-0.204467	0.737562	EX29DRAFT_02525 pyruvate dehydrogenase complex dihydrolipoamide acetyltransferase, long form [Rahnella aquatilis OV744]
2585827485	1385.67	870.667	NA	NA	0.0195974	0.148706	NA	NA	-0.218656	0.719552	EX29DRAFT_02153 Outer membrane protein and related peptidoglycan-associated (lipo)proteins [Rahnella aquatilis OV744]
2585827958	15.3333	9.66667	NA	NA	0.0396159	0.215062	NA	NA	-0.222577	0.714874	EX29DRAFT_02628 Periplasmic protein involved in polysaccharide export [Rahnella aquatilis OV744]
2585826188	368.667	226.667	NA	NA	0.0362679	0.203516	NA	NA	-0.25208	0.693022	EX29DRAFT_00853 chaperone protein DnaK [Rahnella aquatilis OV744]
2585828323	4.33333	2.66667	NA	NA	0.0270015	0.171594	NA	NA	-0.255814	0.681547	EX29DRAFT_02993 gamma-glutamyltranspeptidase [Rahnella aquatilis OV744]
2585826058	886.333	472.667	0.0388316	0.126389	0.0459396	0.234025	NA	NA	-0.469877	0.473178	EX29DRAFT_00722 phosphopyruvate hydratase [Rahnella aquatilis OV744]
2585826679	230.333	147	0.026293	0.0921887	0.042565	0.222049	NA	NA	-0.480508	0.460995	EX29DRAFT_01344 ATP synthase F1 subcomplex beta subunit [Rahnella aquatilis OV744]
2585825577	123.333	59	0.0193478	0.0720089	NA	NA	NA	NA	-0.618245	0.32601	EX29DRAFT_00239 nucleotide sugar dehydrogenase [Rahnella aquatilis OV744]
2585829580	332.333	159.333	0.0492091	0.153259	NA	NA	NA	NA	-0.627866	0.314145	EX29DRAFT_04253 glutamine synthetase, type I [Rahnella aquatilis OV744]
2585826975	17.3333	7.66667	0.0446267	0.14169	NA	NA	NA	NA	-0.714252	0.227802	EX29DRAFT_01641 Pectin methylesterase [Rahnella aquatilis OV744]
2585826192	139	60	0.0287402	0.0985932	NA	NA	NA	NA	-0.747309	0.193614	EX29DRAFT_00857 transaldolase [Rahnella aquatilis OV744]
2585829838	5.33333	2.33333	0.0498923	0.15429	NA	NA	NA	NA	-0.759515	0.185695	EX29DRAFT_04515 Chemotaxis signal transduction protein [Rahnella aquatilis OV744]
2585826681	242.667	111	0.0247532	0.0881269	NA	NA	NA	NA	-0.761788	0.178537	EX29DRAFT_01346 proton translocating ATP synthase, F1 alpha subunit [Rahnella aquatilis OV744]
2585826195	40.3333	17	0.0135701	0.054581	NA	NA	NA	NA	-0.787625	0.151851	EX29DRAFT_00860 L-threonine synthase (EC 4.2.3.1) [Rahnella aquatilis OV744]
2585828192	1970.33	829.667	0.00823247	0.0384687	NA	NA	NA	NA	-0.785204	0.150097	EX29DRAFT_02862 Flagellin and related hook-associated proteins [Rahnella aquatilis OV744]
2585829289	63	26	0.0266094	0.0930415	NA	NA	NA	NA	-0.805781	0.128951	EX29DRAFT_03961 Phosphoglycerate dehydrogenase and related dehydrogenases [Rahnella aquatilis OV744]
2585827969	35	14.3333	0.0241909	0.0864886	NA	NA	NA	NA	-0.814712	0.125105	EX29DRAFT_02639 mannose-1-phosphate guanylyltransferase/mannose-6-phosphate isomerase [Rahnella aquatilis OV744]
2585828513	68.3333	29.3333	0.00598439	0.031175	NA	NA	NA	NA	-0.816017	0.120066	EX29DRAFT_03183 ribose-phosphate pyrophosphokinase [Rahnella aquatilis OV744]
2585829869	68	27.6667	0.0194878	0.072424	NA	NA	NA	NA	-0.830134	0.109219	EX29DRAFT_04546 UTP--glucose-1-phosphate uridylyltransferase [Rahnella aquatilis OV744]
2585827387	322.333	132	0.0432611	0.138327	NA	NA	NA	NA	-0.851326	0.0981814	EX29DRAFT_02055 cysteine synthase A [Rahnella aquatilis OV744]
2585825453	215.333	87.6667	0.00387819	0.024547	NA	NA	NA	NA	-0.842944	0.0969785	EX29DRAFT_00115 pyruvate kinase [Rahnella aquatilis OV744]
2585828282	26	10.6667	0.0297979	0.101401	NA	NA	NA	NA	-0.870681	0.0712376	EX29DRAFT_02952 DNA topoisomerase I (EC 5.99.1.2) [Rahnella aquatilis OV744]
2585826173	152.333	62.3333	0.0210645	0.0770445	NA	NA	NA	NA	-0.883585	0.0605903	EX29DRAFT_00838 carbamoyl-phosphate synthase, large subunit [Rahnella aquatilis OV744]
2585830144	108.333	44	0.0251054	0.0890067	NA	NA	NA	NA	-0.907679	0.0391053	EX29DRAFT_04824 dihydroxy-acid dehydratase [Rahnella aquatilis OV744]
2585830400	371.333	144.333	0.0492291	0.153259	NA	NA	NA	NA	-0.941821	0.00330628	EX29DRAFT_05085 acetaldehyde dehydrogenase (EC 1.2.1.10)/alcohol dehydrogenase AdhE (EC 1.1.1.1) [Rahnella aquatilis OV744]
2585828505	39	15	0.0165206	0.0637939	NA	NA	NA	NA	-0.954303	-0.0202917	EX29DRAFT_03175 GTP-binding protein YchF [Rahnella aquatilis OV744]
2585829048	150.333	55.6667	0.00101331	0.0101465	NA	NA	NA	NA	-0.983945	-0.0402024	EX29DRAFT_03720 L-leucine-binding protein/L-isoleucine-binding protein/L-valine-binding protein [Rahnella aquatilis OV744]
2585830090	661	243	0.00377574	0.024055	NA	NA	NA	NA	-0.997613	-0.0566871	EX29DRAFT_04770 ribosomal protein L2, bacterial/organellar [Rahnella aquatilis OV744]
2585828966	84.6667	31	0.0178971	0.0673991	NA	NA	NA	NA	-1.00275	-0.0567534	EX29DRAFT_03638 2,3,4,5-tetrahydropyridine-2,6-dicarboxylate N-succinyltransferase [Rahnella aquatilis OV744]
2585825692	109.667	43.6667	0.0260849	0.0917119	NA	NA	NA	NA	-1.0053	-0.0650888	EX29DRAFT_00354 Cold shock proteins [Rahnella aquatilis OV744]
2585828970	295.667	109.667	0.046348	0.146721	NA	NA	NA	NA	-1.01631	-0.0661828	EX29DRAFT_03642 ribosomal protein S2, bacterial type [Rahnella aquatilis OV744]
2585830334	25	9	0.0346072	0.114696	NA	NA	NA	NA	-1.01931	-0.0722491	EX29DRAFT_05018 Uncharacterized protein conserved in bacteria [Rahnella aquatilis OV744]
2585825912	21.3333	7.66667	0.00766823	0.0367786	NA	NA	NA	NA	-1.02482	-0.0806047	EX29DRAFT_00574 transcription elongation factor GreA [Rahnella aquatilis OV744]
2585827284	161	56.6667	0.0159454	0.0621674	NA	NA	NA	NA	-1.0521	-0.104247	EX29DRAFT_01951 Glycine/serine hydroxymethyltransferase [Rahnella aquatilis OV744]
2585828175	21.6667	7.66667	0.0433183	0.138335	NA	NA	NA	NA	-1.03547	-0.104676	EX29DRAFT_02845 ABC-type dipeptide transport system, periplasmic component [Rahnella aquatilis OV744]
2585827120	44.3333	15.6667	0.0490439	0.15316	NA	NA	NA	NA	-1.06691	-0.113765	EX29DRAFT_01786 Uncharacterized paraquat-inducible protein B [Rahnella aquatilis OV744]
2585830106	300.667	105.333	0.0416546	0.133696	NA	NA	NA	NA	-1.05438	-0.115223	EX29DRAFT_04786 LSU ribosomal protein L15P [Rahnella aquatilis OV744]
2585826414	77.6667	28.6667	0.00548601	0.0298441	NA	NA	NA	NA	-1.07002	-0.132267	EX29DRAFT_01079 rod shape-determining protein MreB [Rahnella aquatilis OV744]
2585829727	110.333	37.3333	0.0407748	0.13187	NA	NA	NA	NA	-1.06605	-0.137182	EX29DRAFT_04402 ABC-type amino acid transport/signal transduction systems, periplasmic component/domain [Rahnella aquatilis OV744]
2585825765	43	14.3333	0.028392	0.0975305	NA	NA	NA	NA	-1.07204	-0.137937	EX29DRAFT_00427 seryl-tRNA synthetase (EC 6.1.1.11) [Rahnella aquatilis OV744]
2585826420	32.6667	11	0.0101013	0.0440438	NA	NA	NA	NA	-1.0921	-0.153135	EX29DRAFT_01085 acetyl-CoA carboxylase, biotin carboxylase subunit [Rahnella aquatilis OV744]
2585827312	136.667	50.3333	0.000466886	0.00583749	NA	NA	NA	NA	-1.09596	-0.154508	EX29DRAFT_01979 inosine-5'-monophosphate dehydrogenase (EC 1.1.1.205) [Rahnella aquatilis OV744]
2585826356	95	31.6667	0.0318125	0.106886	NA	NA	NA	NA	-1.08749	-0.156918	EX29DRAFT_01021 glutamate synthase small subunit family protein, proteobacterial [Rahnella aquatilis OV744]
2585825633	82.6667	32.3333	0.0197576	0.0730691	NA	NA	NA	NA	-1.10598	-0.159955	EX29DRAFT_00295 ribonuclease, Rne/Rng family [Rahnella aquatilis OV744]
2585825923	76.3333	26	0.0445993	0.14169	NA	NA	NA	NA	-1.11641	-0.176234	EX29DRAFT_00585 NusA antitermination factor [Rahnella aquatilis OV744]
2585826727	429	143.333	0.00140908	0.0121056	NA	NA	NA	NA	-1.13242	-0.191095	EX29DRAFT_01392 trigger factor [Rahnella aquatilis OV744]
2585828996	15	5	0.0173441	0.0656083	NA	NA	NA	NA	-1.13298	-0.192036	EX29DRAFT_03668 prolyl-tRNA synthetase (EC 6.1.1.15) [Rahnella aquatilis OV744]
2585830368	114.333	37.6667	0.0435482	0.138895	NA	NA	NA	NA	-1.12367	-0.192054	EX29DRAFT_05052 triosephosphate isomerase (EC 5.3.1.1) [Rahnella aquatilis OV744]
2585830099	228	74.6667	0.00948911	0.0426602	NA	NA	NA	NA	-1.13446	-0.199491	EX29DRAFT_04779 Ribosomal protein L5 [Rahnella aquatilis OV744]
2585826795	117.333	38.3333	0.0155859	0.0610469	NA	NA	NA	NA	-1.14104	-0.206656	EX29DRAFT_01460 Peptidyl-prolyl cis-trans isomerase (rotamase) - cyclophilin family [Rahnella aquatilis OV744]
2585826814	33	10.6667	0.0402174	0.130233	NA	NA	NA	NA	-1.17645	-0.230811	EX29DRAFT_01479 4-hydroxy-tetrahydrodipicolinate synthase [Rahnella aquatilis OV744]
2585828790	798.667	262	0.00586349	0.0308592	NA	NA	NA	NA	-1.17409	-0.231284	EX29DRAFT_03462 translation elongation factor EF-G [Rahnella aquatilis OV744]
2585827300	9.33333	3	0.0217304	0.0789123	NA	NA	NA	NA	-1.1842	-0.241133	EX29DRAFT_01967 histidyl-tRNA synthetase (EC 6.1.1.21) [Rahnella aquatilis OV744]
2585830034	12.6667	8.33333	0.048288	0.151354	NA	NA	NA	NA	-1.20624	-0.25673	EX29DRAFT_04712 isocitrate lyase (EC 4.1.3.1) [Rahnella aquatilis OV744]
2585829846	48.6667	15.6667	0.0134446	0.0545673	NA	NA	NA	NA	-1.20631	-0.268701	EX29DRAFT_04523 ATP phosphoribosyltransferase [Rahnella aquatilis OV744]
2585829521	46.6667	14.3333	0.0305	0.103513	NA	NA	NA	NA	-1.21056	-0.26949	EX29DRAFT_04194 6-phosphofructokinase (EC 2.7.1.11) [Rahnella aquatilis OV744]
2585827385	191.667	59.6667	0.00990002	0.0434643	NA	NA	NA	NA	-1.23099	-0.282939	EX29DRAFT_02053 phosphoenolpyruvate--protein phosphotransferase (EC 2.7.3.9) [Rahnella aquatilis OV744]
2585829579	143	45.6667	0.0359786	0.118315	NA	NA	NA	NA	-1.23543	-0.286043	EX29DRAFT_04252 GTP-binding protein TypA/BipA [Rahnella aquatilis OV744]
2585826065	27	8.33333	0.0358214	0.118085	NA	NA	NA	NA	-1.23861	-0.286431	EX29DRAFT_00729 sulfite reductase [NADPH] flavoprotein, alpha-component [Rahnella aquatilis OV744]
2585827989	14	4.33333	0.0316032	0.106545	NA	NA	NA	NA	-1.23726	-0.287552	EX29DRAFT_02659 Beta-lactamase class A [Rahnella aquatilis OV744]
2585825411	36.6667	12.6667	0.020425	0.0751379	NA	NA	NA	NA	-1.2219	-0.292493	EX29DRAFT_00073 ribosomal protein L20 [Rahnella aquatilis OV744]
2585830402	128	40	0.00896641	0.040847	NA	NA	NA	NA	-1.23925	-0.296352	EX29DRAFT_05087 ABC-type oligopeptide transport system, periplasmic component [Rahnella aquatilis OV744]
2585830111	505.667	161.333	0.00274859	0.0195873	NA	NA	NA	NA	-1.23415	-0.297109	EX29DRAFT_04791 SSU ribosomal protein S4P [Rahnella aquatilis OV744]
2585828533	126	38.3333	0.0104313	0.0450957	NA	NA	NA	NA	-1.25017	-0.310865	EX29DRAFT_03203 Protein of unknown function (DUF1471) [Rahnella aquatilis OV744]
2585830104	388.333	120.667	0.00775429	0.0371213	NA	NA	NA	NA	-1.248	-0.312486	EX29DRAFT_04784 ribosomal protein S5, bacterial/organelle type [Rahnella aquatilis OV744]
2585830153	82.6667	26	0.0158612	0.0620295	NA	NA	NA	NA	-1.27499	-0.323984	EX29DRAFT_04833 transcription termination factor Rho [Rahnella aquatilis OV744]
2585829295	9	2.66667	0.0220975	0.0800168	NA	NA	NA	NA	-1.27964	-0.348186	EX29DRAFT_03967 Uncharacterized conserved protein [Rahnella aquatilis OV744]
2585829168	53	15.3333	0.0350527	0.116021	NA	NA	NA	NA	-1.30603	-0.369667	EX29DRAFT_03840 argininosuccinate synthase (EC 6.3.4.5) [Rahnella aquatilis OV744]
2585827723	73.6667	21.3333	0.0145729	0.0577014	NA	NA	NA	NA	-1.32924	-0.380405	EX29DRAFT_02392 phosphotransacetylase (EC 2.3.1.8) [Rahnella aquatilis OV744]
2585830284	55	17	0.00181642	0.0144744	NA	NA	NA	NA	-1.33803	-0.394642	EX29DRAFT_04966 phosphoribosylamine--glycine ligase (EC 6.3.4.13) [Rahnella aquatilis OV744]
2585827219	14	4	0.0141274	0.056233	NA	NA	NA	NA	-1.32882	-0.395856	EX29DRAFT_01886 Adenine/guanine phosphoribosyltransferases and related PRPP-binding proteins [Rahnella aquatilis OV744]
2585829102	23	6.66667	0.0226993	0.0813845	NA	NA	NA	NA	-1.33715	-0.399559	EX29DRAFT_03774 rRNA methylases [Rahnella aquatilis OV744]
2585830285	59	16.6667	0.00689812	0.0341813	NA	NA	NA	NA	-1.33765	-0.400133	EX29DRAFT_04967 IMP cyclohydrolase (EC 3.5.4.10)/phosphoribosylaminoimidazolecarboxamide formyltransferase (EC 2.1.2.3) [Rahnella aquatilis OV744]
2585826908	39	11.3333	0.00975037	0.0431802	NA	NA	NA	NA	-1.36138	-0.411617	EX29DRAFT_01574 phosphoglucomutase, alpha-D-glucose phosphate-specific [Rahnella aquatilis OV744]
2585827443	974.667	288.333	0.0152495	0.0598214	NA	NA	NA	NA	-1.36314	-0.41162	EX29DRAFT_02111 ribosomal protein S1 [Rahnella aquatilis OV744]
2585830315	32.6667	8.66667	0.0269126	0.0937149	NA	NA	NA	NA	-1.38927	-0.439564	EX29DRAFT_04998 methyl-accepting chemotaxis sensory transducer with TarH sensor [Rahnella aquatilis OV744]
2585827295	150.667	41.6667	0.0192003	0.0715649	NA	NA	NA	NA	-1.38887	-0.456727	EX29DRAFT_01962 nucleoside diphosphate kinase (EC 2.7.4.6) [Rahnella aquatilis OV744]
2585829144	19.6667	5.33333	0.0306851	0.103864	NA	NA	NA	NA	-1.38948	-0.458542	EX29DRAFT_03816 lysyl-tRNA synthetase, class II (EC 6.1.1.6) [Rahnella aquatilis OV744]
2585827688	71	19.6667	0.0187407	0.0700573	NA	NA	NA	NA	-1.4043	-0.458921	EX29DRAFT_02357 3-oxoacyl-(acyl-carrier-protein) synthase [Rahnella aquatilis OV744]
2585827737	32.3333	9	0.011945	0.049859	NA	NA	NA	NA	-1.40964	-0.460804	EX29DRAFT_02406 NADH dehydrogenase subunit G (EC 1.6.5.3) [Rahnella aquatilis OV744]
2585827724	61.6667	16.6667	0.00586249	0.0308592	NA	NA	NA	NA	-1.40537	-0.46768	EX29DRAFT_02393 acetate kinase [Rahnella aquatilis OV744]
2585826631	21	5.66667	0.0469841	0.148365	NA	NA	NA	NA	-1.41486	-0.483489	EX29DRAFT_01296 glycyl-tRNA synthetase beta chain (EC 6.1.1.14) [Rahnella aquatilis OV744]
2585828695	19	5	0.0185487	0.0694417	NA	NA	NA	NA	-1.42186	-0.487772	EX29DRAFT_03367 IscR-regulated protein YhgI [Rahnella aquatilis OV744]
2585826651	60.6667	16.6667	0.0206963	0.0760261	NA	NA	NA	NA	-1.43498	-0.493371	EX29DRAFT_01316 DNA gyrase, B subunit [Rahnella aquatilis OV744]
2585830371	26.3333	7	0.0398246	0.12929	NA	NA	NA	NA	-1.44501	-0.502827	EX29DRAFT_05055 TonB-dependent vitamin B12 receptor [Rahnella aquatilis OV744]
2585828978	67.6667	18	0.00895768	0.040847	NA	NA	NA	NA	-1.44612	-0.505893	EX29DRAFT_03650 Beta-barrel assembly machine subunit BamA [Rahnella aquatilis OV744]
2585828783	91	24	0.0296094	0.100894	NA	NA	NA	NA	-1.46126	-0.510014	EX29DRAFT_03455 FKBP-type peptidyl-prolyl cis-trans isomerases 1 [Rahnella aquatilis OV744]
2585830093	239.333	63.6667	0.0439946	0.140143	NA	NA	NA	NA	-1.48337	-0.53142	EX29DRAFT_04773 ribosomal protein S3, bacterial type [Rahnella aquatilis OV744]
2585829302	325	85.3333	0.00532255	0.0292855	0.0486436	0.24389	NA	NA	-1.4757	-0.533176	EX29DRAFT_03974 phosphoglycerate kinase (EC 2.7.2.3) [Rahnella aquatilis OV744]
2585826363	16.6667	4.33333	0.0226459	0.0813079	NA	NA	NA	NA	-1.47016	-0.540421	EX29DRAFT_01028 Uncharacterized protein conserved in bacteria [Rahnella aquatilis OV744]
2585829190	32.3333	8.33333	0.0386676	0.126017	NA	NA	NA	NA	-1.48194	-0.544266	EX29DRAFT_03862 flagellar hook-basal body protein [Rahnella aquatilis OV744]
2585830102	451	119.333	0.00677392	0.0337633	NA	NA	NA	NA	-1.49372	-0.545569	EX29DRAFT_04782 LSU ribosomal protein L6P [Rahnella aquatilis OV744]
2585826160	58.6667	15	0.0120993	0.0504204	NA	NA	NA	NA	-1.50083	-0.555082	EX29DRAFT_00825 periplasmic chaperone for outer membrane proteins SurA [Rahnella aquatilis OV744]
2585828789	279.667	71.3333	0.0358622	0.118085	NA	NA	NA	NA	-1.48892	-0.559953	EX29DRAFT_03461 ribosomal protein S7, bacterial/organelle [Rahnella aquatilis OV744]
2585826175	38.6667	9.66667	0.0493642	0.153403	NA	NA	NA	NA	-1.50779	-0.573901	EX29DRAFT_00840 dihydrodipicolinate reductase (EC 1.3.1.26) [Rahnella aquatilis OV744]
2585825671	14	4	0.0345837	0.114696	NA	NA	NA	NA	-1.51611	-0.58014	EX29DRAFT_00333 adenylosuccinate lyase [Rahnella aquatilis OV744]
2585826675	25.3333	6.33333	0.0416902	0.133696	NA	NA	NA	NA	-1.50447	-0.580568	EX29DRAFT_01340 glucosamine--fructose-6-phosphate aminotransferase (isomerizing) [Rahnella aquatilis OV744]
2585830147	155.667	39.6667	0.0218357	0.0791818	NA	NA	NA	NA	-1.53731	-0.586146	EX29DRAFT_04827 ketol-acid reductoisomerase (EC 1.1.1.86) [Rahnella aquatilis OV744]
2585826680	67.3333	16.6667	0.0307595	0.103977	NA	NA	NA	NA	-1.5355	-0.595949	EX29DRAFT_01345 ATP synthase F1 subcomplex gamma subunit [Rahnella aquatilis OV744]
2585826773	62.3333	17.6667	0.0057676	0.0304807	NA	NA	NA	NA	-1.55509	-0.618098	EX29DRAFT_01438 Adenylate kinase (EC 2.7.4.3) [Rahnella aquatilis OV744]
2585828098	27.6667	8	0.00739397	0.0358667	NA	NA	NA	NA	-1.56203	-0.618771	EX29DRAFT_02768 ABC-type sugar transport system, periplasmic component [Rahnella aquatilis OV744]
2585830087	234	56.3333	5.11403e-05	0.00127744	0.00544865	0.0695045	NA	NA	-1.60375	-0.661417	EX29DRAFT_04767 50S ribosomal protein L3, bacterial [Rahnella aquatilis OV744]
2585826174	48.6667	11.6667	0.0282729	0.0972527	NA	NA	NA	NA	-1.62938	-0.681255	EX29DRAFT_00839 carbamoyl-phosphate synthase, small subunit [Rahnella aquatilis OV744]
2585827713	28.3333	6.66667	0.0187822	0.0701091	NA	NA	NA	NA	-1.62545	-0.693086	EX29DRAFT_02382 ABC-type dipeptide transport system, periplasmic component [Rahnella aquatilis OV744]
2585825642	76	17.6667	0.00249072	0.0180382	0.0323768	0.191985	NA	NA	-1.63078	-0.697989	EX29DRAFT_00304 3-oxoacyl-[acyl-carrier-protein] reductase (EC 1.1.1.100) [Rahnella aquatilis OV744]
2585825924	122	29	0.0171227	0.0649642	NA	NA	NA	NA	-1.64706	-0.698089	EX29DRAFT_00586 bacterial translation initiation factor 2 (bIF-2) [Rahnella aquatilis OV744]
2585827031	134.333	31	0.0413624	0.133261	NA	NA	NA	NA	-1.67098	-0.720082	EX29DRAFT_01697 Methionine synthase II (cobalamin-independent) [Rahnella aquatilis OV744]
2585826816	43	9.66667	0.0242672	0.086582	NA	NA	NA	NA	-1.64582	-0.720786	EX29DRAFT_01481 phosphoribosylaminoimidazole-succinocarboxamide synthase (EC 6.3.2.6) [Rahnella aquatilis OV744]
2585828971	415.667	94	0.0159413	0.0621674	NA	NA	NA	NA	-1.66211	-0.729034	EX29DRAFT_03643 translation elongation factor Ts [Rahnella aquatilis OV744]
2585828524	40	9.33333	0.00594405	0.0310901	NA	NA	NA	NA	-1.68137	-0.737036	EX29DRAFT_03194 3-deoxy-8-phosphooctulonate synthase [Rahnella aquatilis OV744]
2585827726	12	2.66667	0.00747628	0.0359447	NA	NA	NA	NA	-1.73118	-0.780427	EX29DRAFT_02395 Uncharacterized conserved protein [Rahnella aquatilis OV744]
2585826057	53	12.3333	0.00127114	0.0115401	0.0142951	0.122689	NA	NA	-1.74145	-0.798349	EX29DRAFT_00721 CTP synthase (EC 6.3.4.2) [Rahnella aquatilis OV744]
2585830263	97	21	0.018286	0.0686604	NA	NA	NA	NA	-1.75442	-0.828868	EX29DRAFT_04944 LSU ribosomal protein L11P [Rahnella aquatilis OV744]
2585826071	19	4	0.0370395	0.12149	NA	NA	NA	NA	-1.76086	-0.832333	EX29DRAFT_00735 sulfate adenylyltransferase, large subunit [Rahnella aquatilis OV744]
2585826683	40.6667	8.66667	0.0113745	0.0482702	NA	NA	NA	NA	-1.77446	-0.835021	EX29DRAFT_01348 ATP synthase, F0 subunit b [Rahnella aquatilis OV744]
2585827811	102.333	22	0.0141357	0.056233	NA	NA	NA	NA	-1.7934	-0.851304	EX29DRAFT_02480 3-isopropylmalate dehydratase, large subunit [Rahnella aquatilis OV744]
2585830386	26	5.33333	0.0116303	0.0489474	NA	NA	NA	NA	-1.83172	-0.891203	EX29DRAFT_05071 5,10-methylenetetrahydrofolate reductase (NAD(P)) (EC 1.5.1.20) [Rahnella aquatilis OV744]
2585830098	69	14	0.0168961	0.0643925	NA	NA	NA	NA	-1.86464	-0.914777	EX29DRAFT_04778 ribosomal protein L24, bacterial/organelle [Rahnella aquatilis OV744]
2585829918	49	9.66667	0.00705067	0.0346669	NA	NA	NA	NA	-1.89993	-0.951832	EX29DRAFT_04595 single stranded DNA-binding protein (ssb) [Rahnella aquatilis OV744]
2585827075	37.6667	8.33333	0.0111163	0.047492	NA	NA	NA	NA	-1.9088	-0.964308	EX29DRAFT_01741 lipoprotein, YaeC family [Rahnella aquatilis OV744]
2585830088	297.667	58	0.000432102	0.00566187	0.00934562	0.095798	NA	NA	-1.92856	-0.983036	EX29DRAFT_04768 50S ribosomal protein L4, bacterial/organelle [Rahnella aquatilis OV744]
2585828788	98.3333	19.6667	0.000408708	0.0055558	0.00579097	0.0709437	NA	NA	-1.92701	-0.985907	EX29DRAFT_03460 ribosomal protein S12, bacterial/organelle [Rahnella aquatilis OV744]
2585830097	159.667	30	0.00132307	0.011771	0.0118097	0.108828	NA	NA	-1.9337	-0.995003	EX29DRAFT_04777 LSU ribosomal protein L14P [Rahnella aquatilis OV744]
2585826183	93	17.6667	0.0223831	0.0807062	NA	NA	NA	NA	-1.94355	-1.00451	EX29DRAFT_00848 SSU ribosomal protein S20P [Rahnella aquatilis OV744]
2585826309	34	6.33333	0.0281095	0.0968215	NA	NA	NA	NA	-1.94032	-1.01657	EX29DRAFT_00974 reactive intermediate/imine deaminase [Rahnella aquatilis OV744]
2585830089	135	25.3333	0.0270711	0.0941377	NA	NA	NA	NA	-1.94222	-1.0181	EX29DRAFT_04769 Ribosomal protein L23 [Rahnella aquatilis OV744]
2585830266	100.667	19	0.037534	0.122795	NA	NA	NA	NA	-1.9602	-1.0369	EX29DRAFT_04947 ribosomal protein L7/L12 [Rahnella aquatilis OV744]
2585830086	141.667	26	0.0470991	0.148543	NA	NA	NA	NA	-1.97305	-1.04723	EX29DRAFT_04766 ribosomal protein S10, bacterial/organelle [Rahnella aquatilis OV744]
2585826899	22	4	0.00489935	0.0278939	0.0466258	0.236573	NA	NA	-2.02411	-1.0738	EX29DRAFT_01565 glutaminyl-tRNA synthetase (EC 6.1.1.18) [Rahnella aquatilis OV744]
2585828965	19	3.33333	0.0255263	0.0901219	NA	NA	NA	NA	-2.02247	-1.07971	EX29DRAFT_03637 Protein of unknown function (DUF3461) [Rahnella aquatilis OV744]
2585829520	32.3333	5.66667	0.0032127	0.021323	0.00800218	0.0869297	NA	NA	-2.04173	-1.10725	EX29DRAFT_04193 sulfate/thiosulfate-binding protein [Rahnella aquatilis OV744]
2585829847	50.3333	8.66667	0.00698526	0.0344119	0.0431519	0.222049	NA	NA	-2.04934	-1.11987	EX29DRAFT_04524 histidinol dehydrogenase [Rahnella aquatilis OV744]
2585829848	23	4	0.000537781	0.00641802	0.00577839	0.0709437	NA	NA	-2.06087	-1.12318	EX29DRAFT_04525 histidinol-phosphate aminotransferase [Rahnella aquatilis OV744]
2585830103	218.333	37	0.00576156	0.0304807	0.0353087	0.200345	NA	NA	-2.09337	-1.159	EX29DRAFT_04783 ribosomal protein L18, bacterial type [Rahnella aquatilis OV744]
2585827613	20	3.33333	0.0354999	0.117348	NA	NA	NA	NA	-2.1628	-1.23549	EX29DRAFT_02281 DNA-binding regulatory protein, YebC/PmpR family [Rahnella aquatilis OV744]
2585826852	24.3333	4.33333	0.0342145	0.113839	NA	NA	NA	NA	-2.16418	-1.24687	EX29DRAFT_01518 Cold shock proteins [Rahnella aquatilis OV744]
2585825904	59.6667	9.33333	0.00394249	0.0246641	0.0235228	0.162046	NA	NA	-2.1883	-1.24879	EX29DRAFT_00566 ribosomal protein L21 [Rahnella aquatilis OV744]
2585828979	52.6667	8.33333	0.0069431	0.0343373	0.0386332	0.212566	NA	NA	-2.19213	-1.26024	EX29DRAFT_03651 periplasmic chaperone for outer membrane proteins Skp [Rahnella aquatilis OV744]
2585825880	644.333	100.333	0.0215597	0.0784045	NA	NA	NA	NA	-2.19533	-1.26709	EX29DRAFT_00542 ribosomal protein L9 [Rahnella aquatilis OV744]
2585830109	143.333	22.3333	0.00111693	0.0108783	0.0119499	0.108876	NA	NA	-2.22638	-1.2787	EX29DRAFT_04789 SSU ribosomal protein S13P [Rahnella aquatilis OV744]
2585825933	98.6667	14.6667	0.00063454	0.00729864	0.00606278	0.0723981	NA	NA	-2.30823	-1.36358	EX29DRAFT_00595 Superfamily II DNA and RNA helicases [Rahnella aquatilis OV744]
2585828713	21	3	0.00441521	0.0263461	0.0246657	0.167201	NA	NA	-2.33487	-1.39186	EX29DRAFT_03385 Transcriptional accessory protein [Rahnella aquatilis OV744]
2585826460	15.3333	2.66667	0.0381906	0.124686	NA	NA	NA	NA	-2.36137	-1.42052	EX29DRAFT_01125 Methyl-accepting chemotaxis protein [Rahnella aquatilis OV744]
2585830101	184	26	0.00465173	0.0270292	0.0217255	0.156222	NA	NA	-2.39105	-1.45539	EX29DRAFT_04781 Ribosomal protein S8 [Rahnella aquatilis OV744]
2585829522	2.33333	0	0.000446465	0.00574011	0.00336468	0.0528848	NA	NA	-2.48662	-1.54902	EX29DRAFT_04195 P pilus assembly/Cpx signaling pathway, periplasmic inhibitor/zinc-resistance associated protein [Rahnella aquatilis OV744]
2585827662	2.33333	0	0.00275458	0.0195873	0.0122106	0.110501	NA	NA	-2.502	-1.56468	EX29DRAFT_02331 lipoprotein, YaeC family [Rahnella aquatilis OV744]
2585827708	57	7	0.0168495	0.064338	NA	NA	NA	NA	-2.51365	-1.57587	EX29DRAFT_02377 L-histidine-binding protein [Rahnella aquatilis OV744]
2585828369	2.33333	0	0.00626019	0.0320189	0.021817	0.156222	NA	NA	-2.51984	-1.58203	EX29DRAFT_03039 ribonuclease III, bacterial [Rahnella aquatilis OV744]
2585829552	88	11.3333	0.00175811	0.0141876	0.00831417	0.088801	NA	NA	-2.54347	-1.60917	EX29DRAFT_04225 ribosomal protein L28 [Rahnella aquatilis OV744]
2585826112	34.6667	4	NA	NA	NA	NA	0.03875	0.0002968	-2.54758	-1.65702	EX29DRAFT_00776 SSU ribosomal protein S16P [Rahnella aquatilis OV744]
2585828154	172.667	21.6667	0.0225673	0.0812552	NA	NA	NA	NA	-2.62879	-1.67207	EX29DRAFT_02824 Outer membrane protein (porin) [Rahnella aquatilis OV744]
2585829874	2.66667	0	0.00719676	0.0352489	0.0224072	0.157587	NA	NA	-2.66694	-1.72933	EX29DRAFT_04551 uridine kinase (EC 2.7.1.48) [Rahnella aquatilis OV744]
2585829290	7.33333	0.666667	0.0497529	0.154046	NA	NA	NA	NA	-2.7051	-1.73182	EX29DRAFT_03962 ribose-5-phosphate isomerase (EC 5.3.1.6) [Rahnella aquatilis OV744]
2585826011	2.66667	0	0.000321517	0.00472425	0.00238976	0.0441222	NA	NA	-2.68053	-1.74316	EX29DRAFT_00674 tRNA threonylcarbamoyl adenosine modification protein TsaD [Rahnella aquatilis OV744]
2585828529	2.66667	0	0.000321517	0.00472425	0.00238976	0.0441222	NA	NA	-2.68053	-1.74316	EX29DRAFT_03199 ABC-type dipeptide/oligopeptide/nickel transport systems, permease components [Rahnella aquatilis OV744]
2585829281	2.66667	0	0.000321517	0.00472425	0.00238976	0.0441222	NA	NA	-2.68053	-1.74316	EX29DRAFT_03953 Ubiquinone biosynthesis hydroxylase, UbiH/UbiF/VisC/COQ6 family [Rahnella aquatilis OV744]
2585826431	296.667	34.3333	0.00209339	0.0162734	0.00621558	0.0734884	NA	NA	-2.70078	-1.75933	EX29DRAFT_01096 amino acid ABC transporter substrate-binding protein, PAAT family (TC 3.A.1.3.-) [Rahnella aquatilis OV744]
2585825855	7.66667	0.666667	0.0469836	0.148365	NA	NA	NA	NA	-2.75976	-1.78663	EX29DRAFT_00517 Oligoribonuclease (3'->5' exoribonuclease) [Rahnella aquatilis OV744]
2585825413	28	3	0.00741426	0.0358667	0.0220592	0.156648	NA	NA	-2.73886	-1.8012	EX29DRAFT_00075 phenylalanyl-tRNA synthetase, alpha subunit (EC 6.1.1.20) [Rahnella aquatilis OV744]
2585825378	10.3333	1	0.0289384	0.099006	NA	NA	NA	NA	-2.76476	-1.84227	EX29DRAFT_00040 methyl-accepting chemotaxis sensory transducer with TarH sensor [Rahnella aquatilis OV744]
2585830265	346	35.3333	0.0266094	0.0930415	0.0488868	0.244458	NA	NA	-2.80012	-1.8788	EX29DRAFT_04946 LSU ribosomal protein L10P [Rahnella aquatilis OV744]
2585826076	3	0	0.0160802	0.0623567	0.0407314	0.216681	NA	NA	-2.82721	-1.88959	EX29DRAFT_00740 2-C-methyl-D-erythritol 2,4-cyclodiphosphate synthase (EC 4.6.1.12) [Rahnella aquatilis OV744]
2585826765	3	0	0.0160802	0.0623567	0.0407314	0.216681	NA	NA	-2.82721	-1.88959	EX29DRAFT_01430 restart primosome assembly protein PriC [Rahnella aquatilis OV744]
2585829192	3	0	0.00560782	0.0300371	0.0165776	0.132101	NA	NA	-2.85351	-1.91572	EX29DRAFT_03864 flagellar basal-body rod protein FlgG, Gram-negative bacteria [Rahnella aquatilis OV744]
2585828813	3	0	1.49468e-05	0.000542782	3.04129e-05	0.00276106	NA	NA	-2.86546	-1.92788	EX29DRAFT_03485 Thioredoxin-like domain [Rahnella aquatilis OV744]
2585827963	3	0	0.00965136	0.0428912	0.025512	0.168445	NA	NA	-2.87934	-1.94138	EX29DRAFT_02633 Glycosyltransferase [Rahnella aquatilis OV744]
2585828332	3	0	0.00965136	0.0428912	0.025512	0.168445	NA	NA	-2.87934	-1.94138	EX29DRAFT_03002 exonuclease SbcC [Rahnella aquatilis OV744]
2585828974	3.33333	0	0.0122276	0.0507058	0.031107	0.187309	NA	NA	-2.89232	-1.95458	EX29DRAFT_03646 1-deoxy-D-xylulose 5-phosphate reductoisomerase (EC 1.1.1.267) [Rahnella aquatilis OV744]
2585825806	8.66667	0.666667	0.0375205	0.122795	NA	NA	NA	NA	-2.95667	-1.98383	EX29DRAFT_00468 S-(hydroxymethyl)glutathione dehydrogenase/class III alcohol dehydrogenase [Rahnella aquatilis OV744]
2585827478	3.33333	0	0.00818968	0.0383634	0.0214965	0.155682	NA	NA	-2.98246	-2.04502	EX29DRAFT_02146 ATPase components of ABC transporters with duplicated ATPase domains [Rahnella aquatilis OV744]
2585830036	3.33333	0	0.00818968	0.0383634	0.0214965	0.155682	NA	NA	-2.98246	-2.04502	EX29DRAFT_04714 transcriptional regulator, IclR family [Rahnella aquatilis OV744]
2585830092	198.333	18	0.0471815	0.148603	NA	NA	NA	NA	-2.96461	-2.05435	EX29DRAFT_04772 LSU ribosomal protein L22P [Rahnella aquatilis OV744]
2585826964	3.33333	0	0.0053501	0.0293736	0.015203	0.124931	NA	NA	-2.99338	-2.05614	EX29DRAFT_01630 ABC-type molybdenum transport system, ATPase component/photorepair protein PhrA [Rahnella aquatilis OV744]
2585829335	3.33333	0	0.0109658	0.0470245	0.0271447	0.172074	NA	NA	-2.99526	-2.05747	EX29DRAFT_04007 Protein of unknown function (DUF2884) [Rahnella aquatilis OV744]
2585828531	9.33333	0.666667	0.0345396	0.114696	NA	NA	NA	NA	-3.03238	-2.05949	EX29DRAFT_03201 ABC-type dipeptide transport system, periplasmic component [Rahnella aquatilis OV744]
2585826271	3.33333	0	0.0167311	0.0641487	0.0390762	0.213158	NA	NA	-3.02751	-2.0903	EX29DRAFT_00936 Esterase/lipase [Rahnella aquatilis OV744]
2585827364	3.33333	0	0.0167311	0.0641487	0.0390762	0.213158	NA	NA	-3.02751	-2.0903	EX29DRAFT_02032 Molecular chaperone [Rahnella aquatilis OV744]
2585829332	3.33333	0	0.0167311	0.0641487	0.0390762	0.213158	NA	NA	-3.02751	-2.0903	EX29DRAFT_04004 non-canonical purine NTP pyrophosphatase, RdgB/HAM1 family [Rahnella aquatilis OV744]
2585826870	3.33333	0	0.0142507	0.0565135	0.0335835	0.195064	NA	NA	-3.03993	-2.10237	EX29DRAFT_01536 rRNA large subunit m3Psi methyltransferase RlmH [Rahnella aquatilis OV744]
2585828318	3.33333	0	0.0176484	0.066561	0.0406382	0.216681	NA	NA	-3.04175	-2.10367	EX29DRAFT_02988 protein translocase subunit yajC [Rahnella aquatilis OV744]
2585826732	27	2	NA	NA	NA	NA	0.04129	0.000345	-3.061	-2.12267	EX29DRAFT_01397 Bacterial nucleoid DNA-binding protein [Rahnella aquatilis OV744]
2585829566	3.66667	0	0.0316753	0.106647	NA	NA	NA	NA	-3.10256	-2.16492	EX29DRAFT_04239 guanylate kinase (EC 2.7.4.8) [Rahnella aquatilis OV744]
2585826097	6.66667	0.666667	0.0393338	0.12786	NA	NA	NA	NA	-3.1099	-2.17216	EX29DRAFT_00761 carbon storage regulator, CsrA [Rahnella aquatilis OV744]
2585828319	3.66667	0	0.00864523	0.0398119	0.0213093	0.155656	NA	NA	-3.1226	-2.18532	EX29DRAFT_02989 tRNA-guanine transglycosylase (EC 2.4.2.29) [Rahnella aquatilis OV744]
2585828528	3.66667	0	0.00864523	0.0398119	0.0213093	0.155656	NA	NA	-3.1226	-2.18532	EX29DRAFT_03198 ABC-type dipeptide/oligopeptide/nickel transport system, ATPase component [Rahnella aquatilis OV744]
2585829101	3.66667	0	0.00864523	0.0398119	0.0213093	0.155656	NA	NA	-3.1226	-2.18532	EX29DRAFT_03773 thioredoxin [Rahnella aquatilis OV744]
2585829942	3.66667	0	0.00864523	0.0398119	0.0213093	0.155656	NA	NA	-3.1226	-2.18532	EX29DRAFT_04619 biotin synthase (EC 2.8.1.6) [Rahnella aquatilis OV744]
2585828109	3.66667	0	0.012972	0.0533574	0.0296828	0.182697	NA	NA	-3.14576	-2.20785	EX29DRAFT_02779 hypothetical protein [Rahnella aquatilis OV744]
2585829796	3.66667	0	0.000359894	0.0051396	0.00188865	0.0413305	NA	NA	-3.15552	-2.21778	EX29DRAFT_04472 Gamma-glutamyltransferase [Rahnella aquatilis OV744]
2585826434	9.33333	0.666667	0.0305439	0.103523	NA	NA	NA	NA	-3.20002	-2.23288	EX29DRAFT_01099 amino acid ABC transporter ATP-binding protein, PAAT family (TC 3.A.1.3.-) [Rahnella aquatilis OV744]
2585826771	3.66667	0	0.0195563	0.0724666	0.0425498	0.222049	NA	NA	-3.18606	-2.24836	EX29DRAFT_01436 DNA replication and repair protein RecR [Rahnella aquatilis OV744]
2585828333	3.66667	0	0.0195563	0.0724666	0.0425498	0.222049	NA	NA	-3.18606	-2.24836	EX29DRAFT_03003 ABC-type nitrate/sulfonate/bicarbonate transport systems, periplasmic components [Rahnella aquatilis OV744]
2585828578	87.6667	20.6667	0.00264029	0.0190131	0.00871625	0.0911294	NA	NA	-3.19362	-2.25261	EX29DRAFT_03249 Cold shock proteins [Rahnella aquatilis OV744]
2585826445	18	1.33333	0.0408422	0.13192	NA	NA	NA	NA	-3.19482	-2.25756	EX29DRAFT_01110 carbohydrate kinase, thermoresistant glucokinase family [Rahnella aquatilis OV744]
2585827733	4	0	0.0382103	0.124686	NA	NA	NA	NA	-3.22274	-2.28509	EX29DRAFT_02402 NADH-quinone oxidoreductase, B subunit [Rahnella aquatilis OV744]
2585826810	4	0	0.0127616	0.0525768	0.0286361	0.177112	NA	NA	-3.2412	-2.30387	EX29DRAFT_01475 Putative Zn-dependent protease, contains TPR repeats [Rahnella aquatilis OV744]
2585826139	4	0	0.000795246	0.00860219	0.0033035	0.0528848	NA	NA	-3.26999	-2.3327	EX29DRAFT_00803 chorismate mutase (EC 5.4.99.5) [Rahnella aquatilis OV744]
2585825358	4	0	8.8869e-06	0.000403402	1.41476e-05	0.00171253	NA	NA	-3.28049	-2.34291	EX29DRAFT_00020 DNA-methyltransferase (dcm) [Rahnella aquatilis OV744]
2585828456	4	0	8.8869e-06	0.000403402	1.41476e-05	0.00171253	NA	NA	-3.28049	-2.34291	EX29DRAFT_03126 Periplasmic glycine betaine/choline-binding (lipo)protein of an ABC-type transport system (osmoprotectant binding protein) [Rahnella aquatilis OV744]
2585829479	4	0	0.0226351	0.0813079	0.047259	0.238832	NA	NA	-3.29822	-2.36096	EX29DRAFT_04152 Esterase/lipase [Rahnella aquatilis OV744]
2585830179	4.33333	0	0.0208058	0.0762082	0.0427475	0.222049	NA	NA	-3.37057	-2.43268	EX29DRAFT_04860 ABC-type sugar transport system, periplasmic component [Rahnella aquatilis OV744]
2585825841	4.33333	0	0.00319151	0.0212378	0.00860282	0.0907402	NA	NA	-3.37893	-2.44119	EX29DRAFT_00503 Domain of unknown function (DUF4156) [Rahnella aquatilis OV744]
2585826022	4.66667	0	0.0168254	0.064338	0.0349797	0.198923	NA	NA	-3.3908	-2.45293	EX29DRAFT_00686 3,4-dihydroxy-2-butanone 4-phosphate synthase [Rahnella aquatilis OV744]
2585828381	408.333	29.3333	0.0109641	0.0470245	0.0250702	0.16786	NA	NA	-3.41908	-2.46262	EX29DRAFT_03051 autonomous glycyl radical cofactor GrcA [Rahnella aquatilis OV744]
2585826710	4.33333	0	0.00645634	0.0328898	0.0151861	0.124931	NA	NA	-3.40371	-2.46641	EX29DRAFT_01375 1-deoxy-D-xylulose-5-phosphate synthase (EC 2.2.1.7) [Rahnella aquatilis OV744]
2585829584	4.33333	0	0.0211844	0.0772609	0.0430073	0.222049	NA	NA	-3.40654	-2.46843	EX29DRAFT_04257 Uncharacterized protein conserved in bacteria [Rahnella aquatilis OV744]
2585825637	4.66667	0	0.00463269	0.0270141	0.011318	0.105773	NA	NA	-3.46972	-2.53223	EX29DRAFT_00299 Predicted metal-binding, possibly nucleic acid-binding protein [Rahnella aquatilis OV744]
2585827585	4.66667	0	0.00463269	0.0270141	0.011318	0.105773	NA	NA	-3.46972	-2.53223	EX29DRAFT_02253 succinylarginine dihydrolase (EC 3.5.3.23) [Rahnella aquatilis OV744]
2585825926	4.66667	0	0.000152768	0.00290058	0.000892781	0.0246936	NA	NA	-3.48662	-2.54902	EX29DRAFT_00588 tRNA pseudouridine(55) synthase [Rahnella aquatilis OV744]
2585827895	4.66667	0	1.04004e-05	0.000440631	6.87967e-06	0.00109301	NA	NA	-3.49433	-2.55687	EX29DRAFT_02564 ketopantoate hydroxymethyltransferase (EC 2.1.2.11) [Rahnella aquatilis OV744]
2585826605	4.66667	0	0.00998271	0.0437518	0.0213944	0.155682	NA	NA	-3.50963	-2.57244	EX29DRAFT_01270 formate dehydrogenase (quinone-dependent) catalytic subunit [Rahnella aquatilis OV744]
2585828210	5	0	0.0165382	0.0637939	0.0332925	0.195064	NA	NA	-3.55641	-2.61877	EX29DRAFT_02880 flagellar motor switch protein FliG [Rahnella aquatilis OV744]
2585825853	5	0	0.00647111	0.0328991	0.0142776	0.122689	NA	NA	-3.58808	-2.65024	EX29DRAFT_00515 phosphatidylserine decarboxylase precursor [Rahnella aquatilis OV744]
2585829730	5	0	6.19948e-06	0.000297341	8.52819e-06	0.00127522	NA	NA	-3.60242	-2.66484	EX29DRAFT_04405 Periplasmic protein involved in polysaccharide export [Rahnella aquatilis OV744]
2585826604	5	0	0.00671192	0.0336467	0.0146468	0.122879	NA	NA	-3.60365	-2.66572	EX29DRAFT_01269 formate dehydrogenase (quinone-dependent) iron-sulfur subunit [Rahnella aquatilis OV744]
2585827750	13.6667	0.666667	0.0328367	0.10983	NA	NA	NA	NA	-3.64035	-2.66707	EX29DRAFT_02419 1,4-Dihydroxy-2-naphthoyl-CoA synthase (EC 4.1.3.36) [Rahnella aquatilis OV744]
2585826921	5	0	0.0135155	0.0545673	0.027368	0.172588	NA	NA	-3.60831	-2.67121	EX29DRAFT_01587 sensor histidine kinase inhibitor, KipI family [Rahnella aquatilis OV744]
2585827289	5.33333	0	0.0401098	0.13005	NA	NA	NA	NA	-3.63818	-2.70042	EX29DRAFT_01956 Archaeal fructose-1,6-bisphosphatase and related enzymes of inositol monophosphatase family [Rahnella aquatilis OV744]
2585830394	5.33333	0	0.00498564	0.0280387	0.0113672	0.105844	NA	NA	-3.66576	-2.72849	EX29DRAFT_05079 hydroxymethylbilane synthase (EC 2.5.1.61) [Rahnella aquatilis OV744]
2585827711	5.33333	0	0.000180777	0.00319121	0.000928974	0.0251218	NA	NA	-3.70297	-2.76529	EX29DRAFT_02380 ABC-type histidine transport system, ATPase component [Rahnella aquatilis OV744]
2585826143	5.66667	0	0.0112813	0.0479957	0.0222962	0.157436	NA	NA	-3.75684	-2.81902	EX29DRAFT_00807 Beta-barrel assembly machine subunit BamD [Rahnella aquatilis OV744]
2585826649	5.66667	0	0.00240409	0.0176115	0.00611437	0.0726296	NA	NA	-3.76324	-2.82553	EX29DRAFT_01314 Protein of unknown function (DUF3748) [Rahnella aquatilis OV744]
2585826954	16.6667	0.666667	0.0314854	0.106289	NA	NA	NA	NA	-3.84879	-2.87584	EX29DRAFT_01620 3-deoxy-D-arabinoheptulosonate-7-phosphate synthase (EC 2.5.1.54) [Rahnella aquatilis OV744]
2585826196	6	0	0.0115573	0.0487209	0.0226167	0.157944	NA	NA	-3.82003	-2.8826	EX29DRAFT_00861 homoserine kinase (EC 2.7.1.39) [Rahnella aquatilis OV744]
2585827676	16.6667	0.666667	0.0274554	0.0949545	0.0491623	0.244561	NA	NA	-3.90674	-2.93338	EX29DRAFT_02345 conserved hypothetical protein [Rahnella aquatilis OV744]
2585828853	6.33333	0	0.0140191	0.0559443	0.02658	0.171534	NA	NA	-3.89431	-2.95687	EX29DRAFT_03525 plasmid segregation oscillating ATPase ParF [Rahnella aquatilis OV744]
2585826678	18	0.666667	0.0223467	0.0807062	0.0424142	0.222049	NA	NA	-3.99206	-3.01892	EX29DRAFT_01343 ATP synthase, F1 epsilon subunit (delta in mitochondria) [Rahnella aquatilis OV744]
2585828000	6.33333	0	0.0062789	0.0320501	0.0127738	0.114145	NA	NA	-3.9609	-3.02344	EX29DRAFT_02670 ABC-type Fe3+-hydroxamate transport system, periplasmic component [Rahnella aquatilis OV744]
2585825803	6.66667	0	0.00733469	0.0358554	0.0145987	0.122879	NA	NA	-3.97696	-3.03942	EX29DRAFT_00465 GTP cyclohydrolase I [Rahnella aquatilis OV744]
2585827753	6.66667	0	0.000221027	0.00369299	0.00102336	0.0268183	NA	NA	-4.00516	-3.06784	EX29DRAFT_02422 Catalase [Rahnella aquatilis OV744]
2585825925	6.66667	0	5.12583e-05	0.00127744	1.0279e-05	0.00145162	NA	NA	-4.01148	-3.07398	EX29DRAFT_00587 ribosome-binding factor A [Rahnella aquatilis OV744]
2585826179	7	0	1.42586e-05	0.000531614	9.972e-05	0.00618264	NA	NA	-4.08274	-3.14507	EX29DRAFT_00844 FKBP-type peptidyl-prolyl cis-trans isomerases 2 [Rahnella aquatilis OV744]
2585829531	7	0	3.81091e-06	0.000210594	4.4141e-06	0.000865152	NA	NA	-4.08785	-3.15027	EX29DRAFT_04204 phosphoglycerate mutase (EC 5.4.2.1) [Rahnella aquatilis OV744]
2585826907	7.33333	0	0.0171058	0.0649642	0.0308048	0.186431	NA	NA	-4.10169	-3.16429	EX29DRAFT_01573 negative regulator of replication initiation SeqA [Rahnella aquatilis OV744]
2585830312	7.33333	0	0.0171058	0.0649642	0.0308048	0.186431	NA	NA	-4.10169	-3.16429	EX29DRAFT_04995 Response regulator receiver domain [Rahnella aquatilis OV744]
2585826804	7.33333	0	0.00558666	0.0300371	0.011215	0.105773	NA	NA	-4.11762	-3.18024	EX29DRAFT_01469 phosphoribosylglycinamide formyltransferase, formyltetrahydrofolate-dependent [Rahnella aquatilis OV744]
2585826688	7.33333	0	1.08589e-05	0.000452514	8.00686e-05	0.00535617	NA	NA	-4.13916	-3.20164	EX29DRAFT_01353 glucose-inhibited division protein A [Rahnella aquatilis OV744]
2585825457	7.66667	0	0.0140142	0.0559443	0.0252252	0.16786	NA	NA	-4.17437	-3.23666	EX29DRAFT_00119 riboflavin synthase alpha chain (EC 2.5.1.9) [Rahnella aquatilis OV744]
2585828520	8.33333	0	0.00228815	0.0170279	0.00518655	0.0681946	NA	NA	-4.31095	-3.37363	EX29DRAFT_03190 peptide chain release factor 1 [Rahnella aquatilis OV744]
2585825663	8.66667	0	0.000142008	0.0027768	0.000642092	0.0201506	NA	NA	-4.38309	-3.44542	EX29DRAFT_00325 lipoprotein releasing system, ATP-binding protein [Rahnella aquatilis OV744]
2585827735	11	0	0.00513391	0.0286822	0.00971882	0.0980367	NA	NA	-4.44407	-3.50622	EX29DRAFT_02404 NADH-quinone oxidoreductase, E subunit [Rahnella aquatilis OV744]
2585830100	49	1.33333	0.0473351	0.148603	NA	NA	0.009483	1.981e-05	-4.47174	-3.53365	EX29DRAFT_04780 Ribosomal protein S14 [Rahnella aquatilis OV744]
2585828343	9.33333	0	4.19275e-06	0.000226737	1.84351e-06	0.000585777	NA	NA	-4.49433	-3.55687	EX29DRAFT_03013 shikimate kinase (EC 2.7.1.71) [Rahnella aquatilis OV744]
2585829567	9.66667	0	5.34551e-05	0.00131925	0.000296947	0.0122606	NA	NA	-4.54197	-3.60431	EX29DRAFT_04240 DNA-directed RNA polymerase, omega subunit [Rahnella aquatilis OV744]
2585829652	10	0	0.00969804	0.0430234	0.0169241	0.134441	NA	NA	-4.55641	-3.61877	EX29DRAFT_04327 Putative salt-induced outer membrane protein [Rahnella aquatilis OV744]
2585828291	10.6667	0	0.000128435	0.00255065	0.000563145	0.0187883	NA	NA	-4.67773	-3.74013	EX29DRAFT_02961 pseudouridine synthase [Rahnella aquatilis OV744]
2585827523	10.3333	0	0.00695992	0.0343536	0.0122585	0.110501	NA	NA	-4.68041	-3.74236	EX29DRAFT_02191 Uncharacterized protein conserved in bacteria [Rahnella aquatilis OV744]
2585826653	10.6667	0	0.00133361	0.011771	0.00312801	0.0509705	NA	NA	-4.70572	-3.76827	EX29DRAFT_01318 DNA polymerase III, beta subunit [Rahnella aquatilis OV744]
2585826142	12.3333	0	0.0060642	0.0313149	0.0106112	0.102715	NA	NA	-4.86115	-3.92362	EX29DRAFT_00806 SSU ribosomal protein S30P/sigma 54 modulation protein [Rahnella aquatilis OV744]
2585828295	13.6667	0	2.45252e-06	0.000164061	1.27002e-05	0.00169915	0.03701	0.0002578	-5.04493	-4.10729	EX29DRAFT_02965 anthranilate synthase, component I (EC 4.1.3.27) [Rahnella aquatilis OV744]
2585829442	16	0	1.3881e-05	0.00052665	9.48855e-05	0.00602997	0.02188	0.0001219	-5.23669	-4.29924	EX29DRAFT_04115 ATPases involved in chromosome partitioning [Rahnella aquatilis OV744]
2585827901	17.3333	0	0.00572663	0.0303906	0.0094544	0.0961069	0.02253	0.0001412	-5.35648	-4.41878	EX29DRAFT_02570 transcriptional regulator, TraR/DksA family [Rahnella aquatilis OV744]
2585830313	20	0	0.00962004	0.0428912	0.0149695	0.124762	0.02104	8.79e-05	-5.58825	-4.65147	EX29DRAFT_04996 Chemotaxis response regulator containing a CheY-like receiver domain and a methylesterase domain [Rahnella aquatilis OV744]
2585826010	23.3333	0	0.00328772	0.0217488	0.00561997	0.0697451	0.01141	3.179e-05	-5.69178	-4.75467	EX29DRAFT_00673 ribosomal protein S21 [Rahnella aquatilis OV744]
2585829551	21.6667	0	0.0361793	0.118821	NA	NA	0.02368	0.0001155	-5.7624	-4.8249	EX29DRAFT_04224 LSU ribosomal protein L33P [Rahnella aquatilis OV744]
2585827386	23.3333	0	0.0134495	0.0545673	0.0202254	0.152109	0.01522	5.3e-05	-5.76556	-4.82786	EX29DRAFT_02054 Phosphotransferase System HPr (HPr) Family [Rahnella aquatilis OV744]
2585830096	23	0	0.00426985	0.0257814	0.00690576	0.0785044	0.01232	1.716e-05	-5.83586	-4.89804	EX29DRAFT_04776 30S ribosomal protein S17 [Rahnella aquatilis OV744]
2585828126	23	6.33333	0.00113251	0.0109047	0.00179055	0.0402794	2.253e-05	1.569e-08	-7.61693	-6.68163	EX29DRAFT_02796 Outer membrane protein (porin) [Rahnella aquatilis OV744]

## Sheet: GM16cocultureVGlu
Protein	PV_GM16_Glu	PV_OG_S	t_test_pvalue_GM16_Glu_OG_S_combined_NSAF_NoEqVar	BH_GM16_Glu_OG_S_combined_NSAF_NoEqVar	t_test_pvalue_GM16_Glu_OG_S_NSAFS_by_bug_NoEqVar	BH_GM16_Glu_OG_S_NSAFS_by_bug_NoEqVar	pfp_Rank_Product	P.value_Rank_Product	log2ratio_GM16_Glu_To_OG_S	log2ratio_GM16_Glu_To_OG_S_NSAF_by_bug	Description
2511411718	0	209.333	0.000617316	0.00655483	0.00037035	0.00686723	6.143e-07	2.534e-10	-9.3069	-10.3373	PMI19_01136 salicylate hydroxylase [Pseudomonas sp. GM16]
2511411717	0	119	0.000360235	0.00494359	0.000291486	0.00616778	1.769e-05	1.46e-08	-8.42711	-9.46843	PMI19_01135 catechol 1,2-dioxygenase [Pseudomonas sp. GM16]
2511411764	0	60.3333	6.04172e-06	0.00043878	7.3494e-05	0.00352972	3.585e-05	5.916e-08	-7.54681	-8.59253	PMI19_01182 arylsulfatase [Pseudomonas sp. GM16]
2511411766	1.33333	184.333	0.0246762	0.0639088	0.0195478	0.086807	1.478e-05	1.829e-08	-6.72582	-7.76284	PMI19_01184 catechol 1,2-dioxygenase [Pseudomonas sp. GM16]
2511411767	0	35	0.00641586	0.0242315	0.00404089	0.030149	0.0002878	5.935e-07	-6.72714	-7.74331	PMI19_01185 muconolactone delta-isomerase [Pseudomonas sp. GM16]
2511414980	0	29	3.13957e-05	0.00128759	5.01154e-09	1.04463e-05	0.0002747	6.799e-07	-6.47655	-7.51345	PMI19_04403 glutaconate CoA-transferase subunit A [Pseudomonas sp. GM16]
2511414977	0	26.6667	0.000987175	0.00810719	0.00108708	0.0145132	0.0002383	7.865e-07	-6.38504	-7.43798	PMI19_04400 protocatechuate 3,4-dioxygenase, beta subunit [Pseudomonas sp. GM16]
2511414969	0	21.3333	0.00191028	0.011813	0.00191198	0.0195237	0.000579	2.15e-06	-6.00124	-7.06046	PMI19_04392 outer membrane porin, OprD family [Pseudomonas sp. GM16]
2511411768	0	17	0.00380412	0.017426	0.0026683	0.0233711	0.0008518	4.217e-06	-5.68329	-6.72301	PMI19_01186 muconate cycloisomerase [Pseudomonas sp. GM16]
2511411715	4	221.333	0.00762885	0.0271092	0.0063099	0.0408853	0.0006129	2.529e-06	-5.62491	-6.65015	PMI19_01133 Acyl-CoA reductase [Pseudomonas sp. GM16]
2511411716	1.66667	96	0.0271543	0.0693479	0.0201671	0.0887659	0.0002415	6.975e-07	-5.47707	-6.48152	PMI19_01134 aryl-alcohol dehydrogenase [Pseudomonas sp. GM16]
2511412345	0	13.6667	0.00638809	0.024179	0.0039448	0.0298654	0.001237	6.636e-06	-5.40515	-6.43532	PMI19_01763 acyl carrier protein [Pseudomonas sp. GM16]
2511414979	0.666667	33.6667	0.0182473	0.0508881	0.011127	0.0598925	0.0006121	2.778e-06	-5.15652	-6.21643	PMI19_04402 glutaconate CoA-transferase subunit B [Pseudomonas sp. GM16]
2511413768	0	13.3333	0.0020666	0.0123571	0.00203932	0.0197892	0.002501	1.444e-05	-4.89617	-5.95283	PMI19_03188 amino acid/amide ABC transporter substrate-binding protein, HAAT family [Pseudomonas sp. GM16]
2511414454	0	9	NA	NA	NA	NA	0.01438	0.0001365	-4.75974	-5.79752	PMI19_03876 iron complex outermembrane recepter protein [Pseudomonas sp. GM16]
2511412340	0	8.66667	0.0345772	0.0847057	0.0205416	0.0900041	0.005734	4.258e-05	-4.69698	-5.70118	PMI19_01758 Ornithine/acetylornithine aminotransferase [Pseudomonas sp. GM16]
2511410662	0	8	0.00225807	0.0126962	0.00177916	0.019025	0.003707	2.294e-05	-4.64664	-5.69257	PMI19_00080 2OG-Fe(II) oxygenase superfamily protein [Pseudomonas sp. GM16]
2511414978	3.66667	91.6667	3.42823e-05	0.00134279	1.72879e-05	0.00280054	0.004097	2.704e-05	-4.54092	-5.58257	PMI19_04401 3-oxoadipyl-CoA thiolase [Pseudomonas sp. GM16]
2511411757	0	7.33333	0.0123527	0.0381599	0.00788392	0.0471022	0.005472	3.838e-05	-4.53017	-5.56865	PMI19_01175 3-oxoadipate CoA-transferase, alpha subunit [Pseudomonas sp. GM16]
2511412343	0	7	NA	NA	NA	NA	0.02977	0.0003316	-4.47599	-5.49632	PMI19_01761 3-oxoacyl-(acyl-carrier-protein) synthase [Pseudomonas sp. GM16]
2511412545	0	5.66667	NA	NA	NA	NA	0.03722	0.0004299	-4.12128	-5.17291	PMI19_01963 GTPase, G3E family [Pseudomonas sp. GM16]
2511412339	0	5	0.015714	0.0450116	0.0106731	0.0585008	0.01071	9.277e-05	-3.99252	-5.04335	PMI19_01757 3-oxoacyl-[acyl-carrier protein] reductase [Pseudomonas sp. GM16]
2511414974	0	5	0.00757803	0.0269837	0.00554894	0.0371992	0.01064	8.783e-05	-3.95107	-5.00813	PMI19_04397 3-carboxy-cis,cis-muconate cycloisomerase [Pseudomonas sp. GM16]
2511411429	0	5	0.00529478	0.0214125	0.00356893	0.027586	0.01049	8.22e-05	-3.93658	-4.98303	PMI19_00847 shikimate dehydrogenase [Pseudomonas sp. GM16]
2511414976	0	4.33333	0.00141259	0.0100469	0.0016016	0.0178932	0.01204	0.0001092	-3.7544	-4.80668	PMI19_04399 protocatechuate 3,4-dioxygenase, alpha subunit [Pseudomonas sp. GM16]
2511414081	0	4	0.0132971	0.0399653	0.00623802	0.0404948	0.01724	0.0001707	-3.59807	-4.61672	PMI19_03502 L-lactate dehydrogenase complex protein LldE [Pseudomonas sp. GM16]
2511414045	0	12.3333	0.0385028	0.091869	0.0221996	0.0940608	0.02421	0.0002497	-3.38669	-4.42669	PMI19_03465 outer membrane porin, OprD family [Pseudomonas sp. GM16]
2511412344	0	3	0.00755088	0.0269696	0.00532191	0.0362347	0.02764	0.0002965	-3.21498	-4.27022	PMI19_01762 3-oxoacyl-[acyl-carrier-protein] synthase II [Pseudomonas sp. GM16]
2511414523	0	12.6667	0.0355087	0.0863963	0.0212635	0.0914731	0.0437	0.0005228	-2.92766	-3.9957	PMI19_03945 catechol 1,2-dioxygenase [Pseudomonas sp. GM16]
2511411814	15	83.3333	0.00301976	0.0156185	0.00109078	0.0145132	NA	NA	-2.36264	-3.40285	PMI19_01232 glyceraldehyde 3-phosphate dehydrogenase [Pseudomonas sp. GM16]
2511411100	16	65.6667	0.000830309	0.00761699	0.000714724	0.0106398	NA	NA	-1.94514	-2.99612	PMI19_00518 SSU ribosomal protein S16P [Pseudomonas sp. GM16]
2511412336	0.666667	3.66667	NA	NA	0.048988	0.151464	0.04431	0.0005484	-1.94405	-2.9742	PMI19_01754 sigma E regulatory protein, MucB/RseB [Pseudomonas sp. GM16]
2511413992	3.66667	14.3333	NA	NA	0.0300336	0.114883	NA	NA	-1.81393	-2.85005	PMI19_03412 hydrogen cyanide synthase HcnB [Pseudomonas sp. GM16]
2511411445	3.33333	12.3333	0.0222586	0.0590404	0.00511495	0.0353381	NA	NA	-1.78068	-2.83116	PMI19_00863 catalase [Pseudomonas sp. GM16]
2511416263	6.66667	21.3333	NA	NA	0.0390412	0.135226	NA	NA	-1.5843	-2.6144	PMI19_05692 succinate dehydrogenase subunit B [Pseudomonas sp. GM16]
2511416410	47.6667	137	0.00981408	0.0323058	0.00328578	0.0271427	NA	NA	-1.43487	-2.48693	PMI19_05839 isocitrate lyase [Pseudomonas sp. GM16]
2511415609	28	70	0.0271173	0.0693041	0.00320587	0.0266087	NA	NA	-1.22442	-2.26445	PMI19_05034 SSU ribosomal protein S14P [Pseudomonas sp. GM16]
2511411725	3.33333	7.66667	NA	NA	0.0268842	0.105777	NA	NA	-1.12873	-2.18841	PMI19_01143 NAD(P)-dependent dehydrogenase, short-chain alcohol dehydrogenase family [Pseudomonas sp. GM16]
2511412634	23	44.6667	0.00282779	0.0149585	0.000228637	0.00517552	NA	NA	-0.849231	-1.88989	PMI19_02052 peroxiredoxin (alkyl hydroperoxide reductase subunit C) [Pseudomonas sp. GM16]
2511416085	37.3333	73.3333	NA	NA	0.0261698	0.103866	NA	NA	-0.823956	-1.88299	PMI19_05513 type VI secretion system secreted protein Hcp [Pseudomonas sp. GM16]
2511416523	16	29.3333	NA	NA	0.0333741	0.122983	NA	NA	-0.74571	-1.77655	PMI19_05952 LSU ribosomal protein L28P [Pseudomonas sp. GM16]
2511411555	75.3333	130	0.0215938	0.0577222	0.00214807	0.0200219	NA	NA	-0.681031	-1.73104	PMI19_00973 ketol-acid reductoisomerase [Pseudomonas sp. GM16]
2511415619	74.6667	130	NA	NA	0.00883651	0.0507806	NA	NA	-0.672635	-1.70804	PMI19_05044 LSU ribosomal protein L2P [Pseudomonas sp. GM16]
2511416109	4.33333	7.66667	NA	NA	0.0216883	0.0926535	NA	NA	-0.67986	-1.70059	PMI19_05537 3-oxoacid CoA-transferase subunit A [Pseudomonas sp. GM16]
2511415596	25.6667	42.6667	NA	NA	0.0173827	0.0800478	NA	NA	-0.640194	-1.68639	PMI19_05021 LSU ribosomal protein L17P [Pseudomonas sp. GM16]
2511415624	417.333	701	0.03353	0.0825935	0.00135441	0.0169837	NA	NA	-0.624231	-1.65842	PMI19_05049 translation elongation factor 1A (EF-1A/EF-Tu) [Pseudomonas sp. GM16]
2511414690	33.6667	55.6667	NA	NA	0.00552705	0.0371239	NA	NA	-0.592018	-1.61703	PMI19_04113 Translation elongation factors (GTPases) [Pseudomonas sp. GM16]
2511414701	29.6667	46.3333	0.0379838	0.090942	0.00085095	0.0120586	NA	NA	-0.538516	-1.58313	PMI19_04124 LSU ribosomal protein L11P [Pseudomonas sp. GM16]
2511414686	5.33333	8.33333	NA	NA	0.0412519	0.140984	NA	NA	-0.50266	-1.52223	PMI19_04109 3-oxoacyl-[acyl-carrier protein] reductase [Pseudomonas sp. GM16]
2511415449	4.66667	8.66667	NA	NA	0.00890167	0.0510382	NA	NA	-0.424894	-1.47514	PMI19_04874 methionine synthase (B12-independent) [Pseudomonas sp. GM16]
2511415531	33	66	NA	NA	0.0229378	0.0958768	NA	NA	-0.406473	-1.46283	PMI19_04956 type VI secretion system secreted protein Hcp [Pseudomonas sp. GM16]
2511412301	12	17.3333	NA	NA	0.0157704	0.0754126	NA	NA	-0.417499	-1.4494	PMI19_01719 alcohol dehydrogenase [Pseudomonas sp. GM16]
2511414964	6.33333	9.33333	NA	NA	0.0475191	0.151464	NA	NA	-0.409014	-1.44321	PMI19_04387 2,4-dienoyl-CoA reductase [Pseudomonas sp. GM16]
2511415691	43.6667	59.6667	NA	NA	0.0168556	0.0783935	NA	NA	-0.378616	-1.42899	PMI19_05116 cold-shock DNA-binding protein family [Pseudomonas sp. GM16]
2511415612	64.6667	91.6667	NA	NA	0.0487315	0.151464	NA	NA	-0.377144	-1.41233	PMI19_05037 LSU ribosomal protein L14P [Pseudomonas sp. GM16]
2511414700	154.333	219.667	NA	NA	0.0217617	0.09274	NA	NA	-0.382759	-1.41213	PMI19_04123 LSU ribosomal protein L1P [Pseudomonas sp. GM16]
2511411226	66.3333	94.3333	NA	NA	0.0109929	0.0595974	NA	NA	-0.371664	-1.40766	PMI19_00644 L-glutamine synthetase [Pseudomonas sp. GM16]
2511411015	186	261.333	NA	NA	0.0174903	0.0802253	NA	NA	-0.375386	-1.40239	PMI19_00433 SSU ribosomal protein S2P [Pseudomonas sp. GM16]
2511411472	37	49	NA	NA	0.00656278	0.0421323	NA	NA	-0.30335	-1.35302	PMI19_00890 LSU ribosomal protein L21P [Pseudomonas sp. GM16]
2511415605	89.3333	117.667	NA	NA	0.0221579	0.0940608	NA	NA	-0.282066	-1.33174	PMI19_05030 SSU ribosomal protein S5P [Pseudomonas sp. GM16]
2511415615	39	51	NA	NA	0.00330423	0.0272306	NA	NA	-0.279421	-1.31602	PMI19_05040 LSU ribosomal protein L16P [Pseudomonas sp. GM16]
2511414696	81.6667	119.333	NA	NA	0.0461876	0.151464	NA	NA	-0.290974	-1.30951	PMI19_04119 DNA-directed RNA polymerase, beta subunit [Pseudomonas sp. GM16]
2511416264	86.3333	123	NA	NA	0.0371829	0.131327	NA	NA	-0.261056	-1.27904	PMI19_05693 succinate dehydrogenase subunit A [Pseudomonas sp. GM16]
2511410834	4.66667	6	NA	NA	0.00151016	0.0174247	NA	NA	-0.231935	-1.26461	PMI19_00252 Uncharacterized protein conserved in bacteria [Pseudomonas sp. GM16]
2511412863	62	78.6667	NA	NA	0.0428639	0.145637	NA	NA	-0.215587	-1.25939	PMI19_02282 acetyl-coenzyme A synthetase [Pseudomonas sp. GM16]
2511416259	132.333	165.333	NA	NA	0.0011857	0.0153087	NA	NA	-0.219458	-1.25588	PMI19_05688 succinyl-CoA synthetase (ADP-forming) beta subunit [Pseudomonas sp. GM16]
2511412044	38.3333	48	NA	NA	0.0017523	0.019025	NA	NA	-0.213973	-1.25563	PMI19_01462 outer membrane protein [Pseudomonas sp. GM16]
2511416350	152.333	184.333	NA	NA	0.00460736	0.033116	NA	NA	-0.17307	-1.21131	PMI19_05779 flagellin [Pseudomonas sp. GM16]
2511413250	13.3333	15.3333	NA	NA	0.0256586	0.103061	NA	NA	-0.0965064	-1.14813	PMI19_02669 3-isopropylmalate dehydratase, small subunit [Pseudomonas sp. GM16]
2511414763	59.3333	68.6667	NA	NA	0.000110022	0.00383537	NA	NA	-0.100118	-1.14158	PMI19_04186 peroxiredoxin (alkyl hydroperoxide reductase subunit C) [Pseudomonas sp. GM16]
2511415613	28	31	NA	NA	0.0258216	0.103346	NA	NA	-0.0470148	-1.09712	PMI19_05038 SSU ribosomal protein S17P [Pseudomonas sp. GM16]
2511415597	104.333	127.667	NA	NA	0.00176939	0.019025	NA	NA	-0.043493	-1.0862	PMI19_05022 DNA-directed RNA polymerase subunit alpha [Pseudomonas sp. GM16]
2511414691	198.333	223.333	NA	NA	0.0291719	0.112867	NA	NA	-0.0197183	-1.04327	PMI19_04114 translation elongation factor 2 (EF-2/EF-G) [Pseudomonas sp. GM16]
2511412497	116.333	131.667	NA	NA	0.00247828	0.022039	NA	NA	0.0376101	-1.00736	PMI19_01915 F-type H+-transporting ATPase subunit alpha [Pseudomonas sp. GM16]
2511410693	34.3333	36	NA	NA	0.00029973	0.00625663	NA	NA	0.0415685	-0.999402	PMI19_00111 3-oxoacyl-[acyl-carrier-protein] reductase [Pseudomonas sp. GM16]
2511410734	68.3333	70.3333	NA	NA	0.000883495	0.0124188	NA	NA	0.0698348	-0.972336	PMI19_00152 electron transfer flavoprotein beta subunit [Pseudomonas sp. GM16]
2511415641	147.667	150	NA	NA	0.00229255	0.0211985	NA	NA	0.0869459	-0.951091	PMI19_05066 L-leucine-binding protein /L-isoleucine-binding protein /L-valine-binding protein [Pseudomonas sp. GM16]
2511411647	3	2	NA	NA	0.0141592	0.069716	NA	NA	0.102546	-0.943582	PMI19_01065 electron transfer flavoprotein beta subunit [Pseudomonas sp. GM16]
2511414689	5.33333	0	NA	NA	0.0141592	0.069716	NA	NA	0.102546	-0.943582	PMI19_04112 GTPases - translation elongation factors [Pseudomonas sp. GM16]
2511414705	413.333	701	NA	NA	0.0141592	0.069716	NA	NA	0.102546	-0.943582	PMI19_04128 translation elongation factor 1A (EF-1A/EF-Tu) [Pseudomonas sp. GM16]
2511415725	3	0	NA	NA	0.0141592	0.069716	NA	NA	0.102546	-0.943582	PMI19_05150 gamma-glutamyl-gamma-aminobutyraldehyde dehydrogenase [Pseudomonas sp. GM16]
2511416428	10	7.33333	NA	NA	0.0141592	0.069716	NA	NA	0.102546	-0.943582	PMI19_05857 type VI secretion system effector, Hcp1 family [Pseudomonas sp. GM16]
2511416261	51	50	NA	NA	0.00768257	0.0464272	NA	NA	0.134126	-0.897161	PMI19_05690 2-oxoglutarate dehydrogenase E2 component [Pseudomonas sp. GM16]
2511412499	159.333	185.667	NA	NA	0.034455	0.125638	NA	NA	0.143973	-0.892469	PMI19_01917 F-type H+-transporting ATPase subunit beta [Pseudomonas sp. GM16]
2511414742	423	487.667	NA	NA	0.00166925	0.0184146	NA	NA	0.181412	-0.854988	PMI19_04165 chaperonin GroEL [Pseudomonas sp. GM16]
2511414164	30.3333	33	NA	NA	0.0156547	0.0750652	NA	NA	0.198299	-0.843605	PMI19_03585 rod shape-determining protein MreB [Pseudomonas sp. GM16]
2511415607	73.6667	70.6667	NA	NA	0.00144898	0.0173435	NA	NA	0.263003	-0.773639	PMI19_05032 LSU ribosomal protein L6P [Pseudomonas sp. GM16]
2511414092	369.333	331.333	NA	NA	0.0345839	0.125845	NA	NA	0.275952	-0.755115	PMI19_03513 molecular chaperone DnaK [Pseudomonas sp. GM16]
2511415086	231.333	200.667	0.0114904	0.0361186	0.000155196	0.00444439	NA	NA	0.323734	-0.715041	PMI19_04509 trigger factor [Pseudomonas sp. GM16]
2511414660	510.333	433.667	NA	NA	0.0248768	0.10153	NA	NA	0.348374	-0.695415	PMI19_04083 OmpA-OmpF porin, OOP family [Pseudomonas sp. GM16]
2511416260	156.667	129.333	NA	NA	0.0174602	0.0802253	NA	NA	0.377001	-0.665994	PMI19_05689 dihydrolipoamide dehydrogenase [Pseudomonas sp. GM16]
2511416459	43.6667	35.6667	0.0233642	0.0611685	0.020881	0.0911145	NA	NA	0.404372	-0.639683	PMI19_05888 type VI secretion system protein ImpC [Pseudomonas sp. GM16]
2511414414	74.3333	60.6667	NA	NA	0.0110727	0.059844	NA	NA	0.415663	-0.616759	PMI19_03836 azurin [Pseudomonas sp. GM16]
2511414577	27	21.3333	0.0377106	0.090599	0.0219843	0.0934599	NA	NA	0.457754	-0.579506	PMI19_04000 Dynamin family protein [Pseudomonas sp. GM16]
2511412063	120.667	92.3333	0.0169692	0.0478986	0.0168886	0.0783935	NA	NA	0.492387	-0.544204	PMI19_01481 aconitase [Pseudomonas sp. GM16]
2511413680	107.333	79.6667	0.0220678	0.0586791	0.0350371	0.126438	NA	NA	0.562834	-0.480162	PMI19_03100 amino acid ABC transporter substrate-binding protein, PAAT family [Pseudomonas sp. GM16]
2511416468	40.3333	28.6667	0.0159459	0.0455634	0.0109413	0.0594102	NA	NA	0.572491	-0.469036	PMI19_05897 type VI secretion system protein VasG [Pseudomonas sp. GM16]
2511415606	90.6667	60.3333	0.0449146	0.103416	NA	NA	NA	NA	0.676773	-0.372869	PMI19_05031 LSU ribosomal protein L18P [Pseudomonas sp. GM16]
2511412974	105.333	70.6667	0.0429545	0.0998263	NA	NA	NA	NA	0.690358	-0.344602	PMI19_02393 LSU ribosomal protein L25P [Pseudomonas sp. GM16]
2511412498	33.6667	22.3333	0.0081578	0.0283309	NA	NA	NA	NA	0.702365	-0.342828	PMI19_01916 ATP synthase F1 subcomplex gamma subunit [Pseudomonas sp. GM16]
2511414694	195	143.333	0.0460842	0.105621	NA	NA	NA	NA	0.719238	-0.309893	PMI19_04117 DNA-directed RNA polymerase subunit beta' [Pseudomonas sp. GM16]
2511412006	18.6667	12	0.015506	0.0444888	NA	NA	NA	NA	0.742636	-0.296818	PMI19_01424 inorganic pyrophosphatase [Pseudomonas sp. GM16]
2511415598	127.333	105	0.0202388	0.0554657	NA	NA	NA	NA	0.762096	-0.270583	PMI19_05023 SSU ribosomal protein S4P [Pseudomonas sp. GM16]
2511415200	13.6667	8.33333	0.0369997	0.0890137	NA	NA	NA	NA	0.806316	-0.245892	PMI19_04624 Xaa-Pro aminopeptidase [Pseudomonas sp. GM16]
2511416250	86.6667	53.3333	0.0412683	0.0967461	NA	NA	NA	NA	0.81822	-0.213664	PMI19_05679 molecular chaperone HtpG [Pseudomonas sp. GM16]
2511415193	35.6667	21.3333	0.0359206	0.08723	NA	NA	NA	NA	0.839608	-0.203838	PMI19_04617 ribonucleoside-diphosphate reductase alpha chain [Pseudomonas sp. GM16]
2511416002	36.6667	22	0.0022959	0.0128467	NA	NA	NA	NA	0.86001	-0.177585	PMI19_05428 aspartate kinase [Pseudomonas sp. GM16]
2511415510	5	3	0.0364534	0.0882173	NA	NA	NA	NA	0.863142	-0.174333	PMI19_04935 porphobilinogen synthase [Pseudomonas sp. GM16]
2511416458	48	27.6667	0.021911	0.0583067	NA	NA	NA	NA	0.883629	-0.167337	PMI19_05887 type VI secretion system protein ImpB [Pseudomonas sp. GM16]
2511415770	22	12.6667	0.0142043	0.0417857	NA	NA	NA	NA	0.892446	-0.160165	PMI19_05195 indole-3-glycerol phosphate synthase [Pseudomonas sp. GM16]
2511410859	49.6667	28	0.0112536	0.0356481	NA	NA	NA	NA	0.924014	-0.124885	PMI19_00277 ATP-dependent RNA helicase DeaD [Pseudomonas sp. GM16]
2511413230	16	9	0.0255385	0.0657512	NA	NA	NA	NA	0.930908	-0.123877	PMI19_02649 aromatic-amino-acid transaminase [Pseudomonas sp. GM16]
2511416472	32	18.6667	0.0408634	0.0961849	NA	NA	NA	NA	0.917618	-0.108005	PMI19_05901 FHA domain protein [Pseudomonas sp. GM16]
2511411482	8.33333	4.66667	0.0415469	0.0968779	NA	NA	NA	NA	0.957875	-0.0707418	PMI19_00900 FKBP-type peptidyl-prolyl cis-trans isomerase SlpA [Pseudomonas sp. GM16]
2511410931	23	12.6667	0.000780217	0.00731139	NA	NA	NA	NA	1.00543	-0.0377984	PMI19_00349 RecA protein [Pseudomonas sp. GM16]
2511413356	6.33333	3.33333	0.0133993	0.0401632	NA	NA	NA	NA	1.01738	-0.0369202	PMI19_02775 thiosulfate/3-mercaptopyruvate sulfurtransferase [Pseudomonas sp. GM16]
2511413560	5	2.66667	0.0409035	0.0962061	NA	NA	NA	NA	1.01693	-0.0294295	PMI19_02980 methylthioribulose-1-phosphate dehydratase [Pseudomonas sp. GM16]
2511412466	30	16.3333	0.0242792	0.0630575	NA	NA	NA	NA	1.00739	-0.0270158	PMI19_01884 glycyl-tRNA synthetase beta chain [Pseudomonas sp. GM16]
2511412706	40.3333	21.3333	0.00319973	0.0159548	NA	NA	NA	NA	1.01725	-0.0263588	PMI19_02124 adenylylsulfate kinase /sulfate adenylyltransferase subunit 1 [Pseudomonas sp. GM16]
2511416348	16	8.33333	0.013813	0.0412261	NA	NA	NA	NA	1.04115	-0.0116148	PMI19_05777 flagellar hook-associated protein 2 [Pseudomonas sp. GM16]
2511415669	7.66667	4	0.0332743	0.0820907	NA	NA	NA	NA	1.04225	-0.0107867	PMI19_05094 hypothetical protein [Pseudomonas sp. GM16]
2511416433	7.33333	4	0.0465781	0.106487	NA	NA	NA	NA	1.01565	-0.0100818	PMI19_05862 5-(carboxyamino)imidazole ribonucleotide synthase [Pseudomonas sp. GM16]
2511411483	7	3.66667	0.00220438	0.0126962	NA	NA	NA	NA	1.04083	-0.00553447	PMI19_00901 4-hydroxy-3-methylbut-2-enyl diphosphate reductase [Pseudomonas sp. GM16]
2511411385	7	3.66667	0.0144131	0.0423286	NA	NA	NA	NA	1.04093	-0.00536022	PMI19_00803 glutamate-1-semialdehyde 2,1-aminomutase [Pseudomonas sp. GM16]
2511414746	7.66667	4	0.0325149	0.0807891	NA	NA	NA	NA	1.05205	-0.000680212	PMI19_04169 3-oxoacyl-[acyl-carrier protein] reductase [Pseudomonas sp. GM16]
2511412480	15.6667	8	0.0300631	0.0753955	NA	NA	NA	NA	1.06313	0.0237429	PMI19_01898 DNA polymerase III, beta subunit [Pseudomonas sp. GM16]
2511414667	54	28	0.0208714	0.0563576	NA	NA	NA	NA	1.0743	0.0269497	PMI19_04090 phosphoenolpyruvate synthase [Pseudomonas sp. GM16]
2511414940	31.3333	16	0.00721934	0.0262152	NA	NA	NA	NA	1.08491	0.0385262	PMI19_04363 hypothetical protein [Pseudomonas sp. GM16]
2511412888	29.6667	14.6667	0.022622	0.0598332	NA	NA	NA	NA	1.13568	0.0819847	PMI19_02307 aspartate--tRNA(Asn) ligase [Pseudomonas sp. GM16]
2511414758	31.3333	15.3333	0.0101642	0.0330835	NA	NA	NA	NA	1.15401	0.123789	PMI19_04181 argininosuccinate synthase [Pseudomonas sp. GM16]
2511412940	25.6667	12.3333	0.0113365	0.0358287	NA	NA	NA	NA	1.16345	0.125944	PMI19_02359 uncharacterized lipoprotein [Pseudomonas sp. GM16]
2511413249	35	18.3333	0.0457706	0.105109	NA	NA	NA	NA	1.18501	0.154366	PMI19_02668 3-isopropylmalate dehydratase, large subunit [Pseudomonas sp. GM16]
2511415621	53.3333	25.6667	0.0453696	0.104326	NA	NA	NA	NA	1.19131	0.155381	PMI19_05046 LSU ribosomal protein L4P [Pseudomonas sp. GM16]
2511413701	20.6667	9.66667	0.0184014	0.0511382	NA	NA	NA	NA	1.19349	0.155594	PMI19_03121 MoxR-like ATPase [Pseudomonas sp. GM16]
2511412015	25.3333	12	0.0021337	0.0126144	NA	NA	NA	NA	1.20353	0.157244	PMI19_01433 hypothetical protein [Pseudomonas sp. GM16]
2511413694	61	29.3333	0.00882969	0.0301177	NA	NA	NA	NA	1.18997	0.160344	PMI19_03114 thiol peroxidase (atypical 2-Cys peroxiredoxin) [Pseudomonas sp. GM16]
2511416294	12.6667	6	0.0169444	0.0478673	NA	NA	NA	NA	1.20722	0.179208	PMI19_05723 cytochrome c-type biogenesis protein CcmH [Pseudomonas sp. GM16]
2511414110	75	35.6667	0.00667701	0.0249208	NA	NA	NA	NA	1.21458	0.181376	PMI19_03531 NusA antitermination factor [Pseudomonas sp. GM16]
2511410786	13.6667	7	0.0331351	0.0820376	NA	NA	NA	NA	1.21876	0.18331	PMI19_00204 Glucose-1-phosphate thymidylyltransferase [Pseudomonas sp. GM16]
2511414102	41.6667	18.6667	0.00289634	0.0152058	NA	NA	NA	NA	1.24059	0.207518	PMI19_03523 cell division protease FtsH [Pseudomonas sp. GM16]
2511414850	73	40.3333	0.00598558	0.0230801	NA	NA	NA	NA	1.24661	0.216156	PMI19_04273 inosine-5'-monophosphate dehydrogenase [Pseudomonas sp. GM16]
2511416404	49.6667	22	0.00707042	0.0259721	NA	NA	NA	NA	1.27124	0.217868	PMI19_05833 NADH dehydrogenase subunit G [Pseudomonas sp. GM16]
2511416163	8.33333	3.66667	0.0275609	0.0701171	NA	NA	NA	NA	1.27845	0.218014	PMI19_05591 ribosomal large subunit pseudouridine synthase B [Pseudomonas sp. GM16]
2511415608	125.333	57	0.0336932	0.0828311	NA	NA	NA	NA	1.25121	0.220375	PMI19_05033 SSU ribosomal protein S8P [Pseudomonas sp. GM16]
2511412234	26.6667	11.6667	0.00270376	0.0145228	NA	NA	NA	NA	1.3005	0.252095	PMI19_01652 dihydrodipicolinate synthase [Pseudomonas sp. GM16]
2511412903	14.6667	6.33333	0.0160312	0.0456574	NA	NA	NA	NA	1.30288	0.252217	PMI19_02322 glutamate N-acetyltransferase [Pseudomonas sp. GM16]
2511415278	27	11.6667	0.0122326	0.0379049	NA	NA	NA	NA	1.30818	0.252601	PMI19_04702 Uncharacterized conserved protein YdgA, DUF945 family [Pseudomonas sp. GM16]
2511410735	88	39	0.000326125	0.00471958	NA	NA	NA	NA	1.29492	0.256956	PMI19_00153 electron transfer flavoprotein alpha subunit apoprotein [Pseudomonas sp. GM16]
2511411499	58	28.6667	0.0103054	0.0334182	NA	NA	NA	NA	1.31128	0.267745	PMI19_00917 ATP-dependent Clp protease ATP-binding subunit ClpB [Pseudomonas sp. GM16]
2511411457	58	28.3333	0.0223409	0.0591347	NA	NA	NA	NA	1.34143	0.28314	PMI19_00875 ATP-binding cassette protein, ChvD family [Pseudomonas sp. GM16]
2511411119	35	15.3333	0.00464688	0.019925	NA	NA	NA	NA	1.31714	0.284821	PMI19_00537 phosphoribosylformylglycinamidine synthase [Pseudomonas sp. GM16]
2511413765	74	31	0.0436778	0.101231	NA	NA	NA	NA	1.33259	0.286675	PMI19_03185 outer membrane protein, adhesin transport system [Pseudomonas sp. GM16]
2511415956	8.33333	3.66667	0.00536559	0.0216236	NA	NA	NA	NA	1.32083	0.289606	PMI19_05382 aminopeptidase N [Pseudomonas sp. GM16]
2511414080	6	2.66667	0.0262253	0.0672712	NA	NA	NA	NA	1.31622	0.290514	PMI19_03501 L-lactate dehydrogenase complex protein LldF [Pseudomonas sp. GM16]
2511410692	13.3333	5.66667	0.000197724	0.00368544	NA	NA	NA	NA	1.34406	0.297878	PMI19_00110 [Acyl-carrier-protein] S-malonyltransferase [Pseudomonas sp. GM16]
2511411787	17	8.33333	0.0348647	0.0852302	NA	NA	NA	NA	1.33862	0.300424	PMI19_01205 aconitase [Pseudomonas sp. GM16]
2511413435	39.6667	16.3333	0.0217954	0.0580878	NA	NA	NA	NA	1.35687	0.301212	PMI19_02855 fructose-bisphosphate aldolase [Pseudomonas sp. GM16]
2511416004	6.33333	2.66667	0.0342244	0.0839002	NA	NA	NA	NA	1.34868	0.312478	PMI19_05430 L-threonine aldolase [Pseudomonas sp. GM16]
2511414388	47.6667	20.6667	0.0145612	0.0426915	NA	NA	NA	NA	1.35293	0.317256	PMI19_03810 protease FtsH subunit HflK [Pseudomonas sp. GM16]
2511411286	64	26.6667	0.000580792	0.00624889	NA	NA	NA	NA	1.36731	0.323023	PMI19_00704 malate dehydrogenase (oxaloacetate-decarboxylating)(NADP+) [Pseudomonas sp. GM16]
2511413414	26.6667	11	0.00337052	0.0164561	NA	NA	NA	NA	1.37161	0.323041	PMI19_02833 ATP-dependent RNA helicase RhlE [Pseudomonas sp. GM16]
2511415903	23	9.33333	0.028677	0.0726512	NA	NA	NA	NA	1.38167	0.324312	PMI19_05328 phosphonate transport system substrate-binding protein [Pseudomonas sp. GM16]
2511410779	14.6667	6	0.0160758	0.045747	NA	NA	NA	NA	1.38446	0.325058	PMI19_00197 cytidylate kinase [Pseudomonas sp. GM16]
2511416498	7.33333	3	0.0215207	0.0576643	NA	NA	NA	NA	1.36276	0.33435	PMI19_05927 transcriptional regulator, LysR family [Pseudomonas sp. GM16]
2511413730	9.66667	4	0.0112117	0.0355633	NA	NA	NA	NA	1.3816	0.335655	PMI19_03150 spermidine synthase [Pseudomonas sp. GM16]
2511411099	6.66667	2.66667	0.0171447	0.0483155	NA	NA	NA	NA	1.39875	0.34275	PMI19_00517 16S rRNA processing protein RimM [Pseudomonas sp. GM16]
2511415161	26.6667	11	0.0020482	0.012353	NA	NA	NA	NA	1.38999	0.350958	PMI19_04585 3-oxoacyl-[acyl-carrier-protein] synthase I [Pseudomonas sp. GM16]
2511414205	17	7	0.000207473	0.00370898	0.0223666	0.0945091	NA	NA	1.39153	0.353048	PMI19_03626 hypothetical protein [Pseudomonas sp. GM16]
2511411635	58	23.6667	0.0119136	0.0371144	NA	NA	NA	NA	1.40327	0.367291	PMI19_01053 periplasmic chaperone for outer membrane proteins SurA [Pseudomonas sp. GM16]
2511411017	8	3.33333	0.0222851	0.0590404	NA	NA	NA	NA	1.41364	0.38388	PMI19_00435 methionine aminopeptidase, type I [Pseudomonas sp. GM16]
2511412648	10.3333	4	0.0388996	0.0924615	NA	NA	NA	NA	1.45153	0.385465	PMI19_02066 putative quinone oxidoreductase, YhdH/YhfP family [Pseudomonas sp. GM16]
2511411829	9	3.66667	0.0423926	0.0987318	NA	NA	NA	NA	1.42762	0.388416	PMI19_01247 phospholipid-binding lipoprotein MlaA [Pseudomonas sp. GM16]
2511416405	21	8.66667	0.00172029	0.0112206	NA	NA	NA	NA	1.4292	0.39118	PMI19_05834 NADH dehydrogenase subunit F [Pseudomonas sp. GM16]
2511413799	9.33333	3.66667	0.021412	0.0575499	NA	NA	NA	NA	1.43984	0.394192	PMI19_03219 hypothetical protein [Pseudomonas sp. GM16]
2511415216	13.3333	5.33333	0.0291599	0.0736072	NA	NA	NA	NA	1.44623	0.394993	PMI19_04640 c-di-GMP-binding flagellar brake protein YcgR, contains PilZNR and PilZ domains [Pseudomonas sp. GM16]
2511413476	11	4.33333	0.0130959	0.0395257	NA	NA	NA	NA	1.45415	0.414082	PMI19_02896 putrescine aminotransferase [Pseudomonas sp. GM16]
2511414018	25.6667	9.66667	0.0378919	0.0908468	NA	NA	NA	NA	1.48933	0.424049	PMI19_03438 L-arginine-binding protein /L-ornithine-binding protein [Pseudomonas sp. GM16]
2511415542	61.3333	24	0.00116147	0.00880191	0.0433973	0.147306	NA	NA	1.46661	0.430635	PMI19_04967 outer membrane protein, adhesin transport system [Pseudomonas sp. GM16]
2511413428	45.3333	19	0.0147313	0.0431179	NA	NA	NA	NA	1.46984	0.436452	PMI19_02848 methionine adenosyltransferase [Pseudomonas sp. GM16]
2511414115	115.333	48.3333	0.0112589	0.0356481	NA	NA	NA	NA	1.47252	0.443009	PMI19_03536 polyribonucleotide nucleotidyltransferase [Pseudomonas sp. GM16]
2511415266	22.3333	8.66667	0.00757594	0.0269837	NA	NA	NA	NA	1.47414	0.446572	PMI19_04690 glutarate-semialdehyde dehydrogenase /succinate semialdehyde dehydrogenase [Pseudomonas sp. GM16]
2511412137	61.6667	25	0.000996386	0.00810719	NA	NA	NA	NA	1.4877	0.450525	PMI19_01555 transcription termination factor Rho [Pseudomonas sp. GM16]
2511414922	22	8.33333	0.0112865	0.0357029	NA	NA	NA	NA	1.50766	0.458611	PMI19_04345 UDP-3-O-[3-hydroxymyristoyl] N-acetylglucosamine deacetylase [Pseudomonas sp. GM16]
2511414398	9.66667	3.66667	0.00613089	0.0235018	NA	NA	NA	NA	1.49954	0.460575	PMI19_03820 23S rRNA Gm-2251 2'-O-methyltransferase [Pseudomonas sp. GM16]
2511413688	7	2.66667	0.00935866	0.0313997	NA	NA	NA	NA	1.50719	0.460857	PMI19_03108 NAD(P)-dependent dehydrogenase, short-chain alcohol dehydrogenase family [Pseudomonas sp. GM16]
2511413789	49	19	0.0115915	0.036281	NA	NA	NA	NA	1.49752	0.464008	PMI19_03209 IMP cyclohydrolase /phosphoribosylaminoimidazolecarboxamide formyltransferase [Pseudomonas sp. GM16]
2511411208	20.6667	7.66667	0.00973241	0.0320673	NA	NA	NA	NA	1.52132	0.46811	PMI19_00626 1-(5-phosphoribosyl)-5-[(5-phosphoribosylamino)methylideneamino] imidazole-4-carboxamide isomerase [Pseudomonas sp. GM16]
2511415634	17.3333	6.66667	0.0252416	0.0651311	NA	NA	NA	NA	1.51279	0.474557	PMI19_05059 ATP-dependent helicase HepA [Pseudomonas sp. GM16]
2511416414	24	9.33333	0.0213087	0.0573606	NA	NA	NA	NA	1.51943	0.480172	PMI19_05843 Adenylosuccinate lyase [Pseudomonas sp. GM16]
2511414949	49	18.6667	0.00411552	0.0182994	NA	NA	NA	NA	1.52195	0.489978	PMI19_04372 SSU ribosomal protein S9P [Pseudomonas sp. GM16]
2511412233	48.3333	18	0.00547946	0.0219913	NA	NA	NA	NA	1.54054	0.495614	PMI19_01651 Beta-barrel assembly machine subunit BamC [Pseudomonas sp. GM16]
2511411474	16.3333	6	0.00599183	0.0230801	NA	NA	NA	NA	1.55153	0.505603	PMI19_00892 GTP-binding protein [Pseudomonas sp. GM16]
2511412749	50	18	0.00560912	0.0222198	NA	NA	NA	NA	1.569	0.514214	PMI19_02167 peptidyl-prolyl cis-trans isomerase B (cyclophilin B) [Pseudomonas sp. GM16]
2511414093	12.3333	4.66667	0.0166527	0.0471578	NA	NA	NA	NA	1.53824	0.515438	PMI19_03514 molecular chaperone DnaJ [Pseudomonas sp. GM16]
2511411817	16.3333	6	0.00651208	0.0244888	NA	NA	NA	NA	1.56945	0.523267	PMI19_01235 NAD(P) transhydrogenase [Pseudomonas sp. GM16]
2511410778	20	7.33333	0.000671387	0.00672545	0.00997065	0.0555235	NA	NA	1.56464	0.525626	PMI19_00196 3-phosphoshikimate 1-carboxyvinyltransferase [Pseudomonas sp. GM16]
2511413417	49	18	0.000113299	0.00274279	0.0102524	0.0567297	NA	NA	1.56642	0.529253	PMI19_02836 adenosylhomocysteinase [Pseudomonas sp. GM16]
2511410774	53.6667	20.3333	0.000558062	0.00609845	0.040202	0.138209	NA	NA	1.5823	0.535264	PMI19_00192 DNA gyrase subunit A [Pseudomonas sp. GM16]
2511412995	6.33333	2.33333	0.00827165	0.0286345	NA	NA	NA	NA	1.57225	0.537797	PMI19_02414 molecular chaperone HscC [Pseudomonas sp. GM16]
2511415610	77.3333	27.6667	0.00174666	0.0112206	NA	NA	NA	NA	1.60866	0.561785	PMI19_05035 LSU ribosomal protein L5P [Pseudomonas sp. GM16]
2511411748	69.3333	33.3333	0.00113327	0.00866356	0.0217396	0.09274	NA	NA	1.60313	0.570592	PMI19_01166 electron transfer flavoprotein alpha subunit apoprotein [Pseudomonas sp. GM16]
2511414391	30.3333	11.6667	0.00466758	0.0199892	NA	NA	NA	NA	1.62474	0.592242	PMI19_03813 Adenylosuccinate synthetase [Pseudomonas sp. GM16]
2511413390	11.6667	4	0.00741239	0.0266938	NA	NA	NA	NA	1.63988	0.600393	PMI19_02809 glutathione synthase [Pseudomonas sp. GM16]
2511416504	38	13	0.000233931	0.004024	0.0320139	0.119104	NA	NA	1.65032	0.602018	PMI19_05933 endoribonuclease L-PSP [Pseudomonas sp. GM16]
2511414951	11.3333	4	0.0368117	0.0888067	NA	NA	NA	NA	1.65184	0.619145	PMI19_04374 Predicted oxidoreductase [Pseudomonas sp. GM16]
2511414926	10	3.33333	0.0427668	0.0994563	NA	NA	NA	NA	1.6856	0.623344	PMI19_04349 D-alanine--D-alanine ligase [Pseudomonas sp. GM16]
2511415223	38.3333	13.3333	0.0368444	0.088824	NA	NA	NA	NA	1.65164	0.629991	PMI19_04647 dipeptide transport system substrate-binding protein [Pseudomonas sp. GM16]
2511411047	48.6667	19.6667	0.00300616	0.0155713	NA	NA	NA	NA	1.68231	0.649527	PMI19_00465 Adenylate kinase [Pseudomonas sp. GM16]
2511415695	27.3333	9.33333	0.00955257	0.0316844	0.0354701	0.127342	NA	NA	1.68288	0.654183	PMI19_05120 prolyl-tRNA synthetase [Pseudomonas sp. GM16]
2511413477	114	38.6667	0.00498293	0.0207781	0.0257828	0.103309	NA	NA	1.68473	0.655259	PMI19_02897 putrescine transport system substrate-binding protein [Pseudomonas sp. GM16]
2511413253	27.3333	10	0.0062147	0.0236253	NA	NA	NA	NA	1.69989	0.662297	PMI19_02672 aspartate semialdehyde dehydrogenase [Pseudomonas sp. GM16]
2511414059	33.6667	11	0.000266963	0.00430891	0.0275261	0.107574	NA	NA	1.71406	0.665329	PMI19_03479 DNA sulfur modification protein DndD [Pseudomonas sp. GM16]
2511410603	21.3333	7	0.0340199	0.0834577	NA	NA	NA	NA	1.70548	0.671165	PMI19_00021 seryl-tRNA synthetase [Pseudomonas sp. GM16]
2511411014	277	88	0.0383819	0.0917062	NA	NA	NA	NA	1.72832	0.672683	PMI19_00432 translation elongation factor Ts (EF-Ts) [Pseudomonas sp. GM16]
2511413952	33.6667	11	0.0286989	0.0726539	NA	NA	NA	NA	1.72757	0.673671	PMI19_03372 dipeptidase, putative [Pseudomonas sp. GM16]
2511413930	18.6667	6	0.0216086	0.0577222	NA	NA	NA	NA	1.74484	0.689636	PMI19_03350 subtilase-type serine protease [Pseudomonas sp. GM16]
2511411092	14	4.33333	0.0166526	0.0471578	NA	NA	NA	NA	1.76517	0.707029	PMI19_00510 homoserine dehydrogenase [Pseudomonas sp. GM16]
2511415277	18	5.66667	0.01883	0.0521793	NA	NA	NA	NA	1.76475	0.709465	PMI19_04701 poly acetylglucosamine porin [Pseudomonas sp. GM16]
2511411644	27.3333	8.66667	0.0132988	0.0399653	NA	NA	NA	NA	1.76606	0.725957	PMI19_01062 putative spermidine/putrescine transport system substrate-binding protein [Pseudomonas sp. GM16]
2511414399	66.3333	20.6667	0.0161446	0.0459055	NA	NA	NA	NA	1.78625	0.728374	PMI19_03821 SSU ribosomal protein S6P [Pseudomonas sp. GM16]
2511412410	12	4	0.0434761	0.100904	NA	NA	NA	NA	1.74149	0.729878	PMI19_01828 hypothetical protein [Pseudomonas sp. GM16]
2511416262	70.6667	22	4.12308e-05	0.00151295	0.0095271	0.0533089	NA	NA	1.78856	0.742325	PMI19_05691 2-oxoglutarate dehydrogenase E1 component [Pseudomonas sp. GM16]
2511411215	20	6.33333	0.000651876	0.00656946	0.011473	0.0614173	NA	NA	1.7786	0.745067	PMI19_00633 phosphoglycerate mutase [Pseudomonas sp. GM16]
2511412878	84.3333	26	0.0407144	0.0958989	NA	NA	NA	NA	1.8061	0.747338	PMI19_02297 peptidoglycan-associated lipoprotein [Pseudomonas sp. GM16]
2511412500	40	12	0.0233725	0.0611685	NA	NA	NA	NA	1.82084	0.759341	PMI19_01918 ATP synthase F1 subcomplex epsilon subunit [Pseudomonas sp. GM16]
2511416517	19.6667	6	0.0124025	0.0381599	NA	NA	NA	NA	1.81589	0.769918	PMI19_05946 N-acetylglutamate kinase [Pseudomonas sp. GM16]
2511412806	28.3333	8.66667	0.0044168	0.0192222	NA	NA	NA	NA	1.8281	0.781728	PMI19_02224 sulfite reductase (NADPH) hemoprotein beta-component [Pseudomonas sp. GM16]
2511411799	14	4.33333	0.0114092	0.036008	NA	NA	NA	NA	1.83202	0.798524	PMI19_01217 3-ketoacyl-CoA thiolase [Pseudomonas sp. GM16]
2511415083	35.3333	13	0.0296945	0.0746322	NA	NA	NA	NA	1.82306	0.804217	PMI19_04506 ATP-dependent proteinase. Serine peptidase. MEROPS family S16 [Pseudomonas sp. GM16]
2511411213	18	5.33333	0.0260014	0.0667951	NA	NA	NA	NA	1.86949	0.81792	PMI19_00631 carboxyl-terminal processing protease [Pseudomonas sp. GM16]
2511411130	13	4	0.0367479	0.0887142	NA	NA	NA	NA	1.85887	0.840064	PMI19_00548 Leucyl aminopeptidase [Pseudomonas sp. GM16]
2511413526	14	5.66667	0.0197008	0.0541189	NA	NA	NA	NA	1.89668	0.862	PMI19_02946 septum site-determining protein MinD [Pseudomonas sp. GM16]
2511411808	8	2.33333	0.00443784	0.0192897	0.0494272	0.151464	NA	NA	1.90291	0.868384	PMI19_01226 beta-N-acetylhexosaminidase [Pseudomonas sp. GM16]
2511411279	43.3333	16.6667	0.000540239	0.00607436	0.00859957	0.0497149	NA	NA	1.92187	0.875459	PMI19_00697 ATP-dependent HslUV protease ATP-binding subunit HslU [Pseudomonas sp. GM16]
2511415774	10.6667	3	0.0191046	0.0528142	NA	NA	NA	NA	1.93544	0.880151	PMI19_05199 anthranilate synthase, component I [Pseudomonas sp. GM16]
2511410999	32.3333	9.66667	0.000461609	0.00560605	0.0183786	0.0829892	NA	NA	1.93276	0.883872	PMI19_00417 acetyl-CoA carboxylase carboxyltransferase subunit alpha [Pseudomonas sp. GM16]
2511414883	11.3333	3	0.0474045	0.108291	NA	NA	NA	NA	1.93308	0.887338	PMI19_04306 tRNA-guanine transglycosylase [Pseudomonas sp. GM16]
2511412561	77.3333	22.3333	0.020073	0.055098	NA	NA	NA	NA	1.92617	0.88941	PMI19_01979 pyruvate carboxylase subunit B [Pseudomonas sp. GM16]
2511412491	16.3333	4.66667	0.00231822	0.0129095	0.00287998	0.0247892	NA	NA	1.93194	0.897258	PMI19_01909 chromosome segregation DNA-binding protein [Pseudomonas sp. GM16]
2511416552	20	5.33333	0.0394802	0.0935608	NA	NA	NA	NA	1.9739	0.898251	PMI19_05981 nitrogen regulatory protein P-II family [Pseudomonas sp. GM16]
2511410684	101	31.6667	0.00380215	0.017426	0.0308363	0.116394	NA	NA	1.95147	0.90294	PMI19_00102 RNAse E [Pseudomonas sp. GM16]
2511410838	15.3333	4.33333	0.00381006	0.0174271	0.0245419	0.101017	NA	NA	1.93752	0.90404	PMI19_00256 3-deoxy-D-arabinoheptulosonate-7-phosphate synthase [Pseudomonas sp. GM16]
2511412922	94.3333	26	0.0138489	0.0412978	NA	NA	NA	NA	1.94607	0.90615	PMI19_02341 Protein of unknown function (DUF1329) [Pseudomonas sp. GM16]
2511412976	12.3333	5	7.01015e-05	0.00198678	0.00720905	0.0450372	NA	NA	1.95297	0.906888	PMI19_02395 hypothetical protein [Pseudomonas sp. GM16]
2511410733	25	7	0.0160003	0.0456441	NA	NA	NA	NA	1.9515	0.916504	PMI19_00151 electron-transferring-flavoprotein dehydrogenase [Pseudomonas sp. GM16]
2511414307	16.3333	4.33333	0.0132382	0.0398862	NA	NA	NA	NA	1.99365	0.929279	PMI19_03728 Lecithin:cholesterol acyltransferase [Pseudomonas sp. GM16]
2511415750	63.3333	17.3333	0.0061485	0.0235018	0.0313227	0.117663	NA	NA	1.96863	0.930245	PMI19_05175 L-cystine-binding protein /Diaminopimelate-binding protein [Pseudomonas sp. GM16]
2511415412	14.6667	4	0.000122979	0.00280959	0.00479828	0.0341364	NA	NA	1.97766	0.931604	PMI19_04836 6-phosphogluconolactonase, cycloisomerase 2 family [Pseudomonas sp. GM16]
2511412860	37.3333	10.3333	0.0349368	0.0853466	NA	NA	NA	NA	1.96643	0.938898	PMI19_02279 Signal transduction histidine kinase [Pseudomonas sp. GM16]
2511414766	15.6667	4	0.0461406	0.105681	NA	NA	NA	NA	2.01959	0.953973	PMI19_04189 monothiol glutaredoxin [Pseudomonas sp. GM16]
2511411164	14	4	0.0353243	0.0860809	NA	NA	NA	NA	1.97524	0.956778	PMI19_00582 hypothetical protein [Pseudomonas sp. GM16]
2511415815	31.3333	8.66667	0.0104463	0.0337668	0.031206	0.117477	NA	NA	1.99219	0.968	PMI19_05240 tyrosyl-tRNA synthetase [Pseudomonas sp. GM16]
2511416419	47.6667	17	0.00376414	0.0173339	0.00949723	0.0532273	NA	NA	2.0067	0.97557	PMI19_05848 isocitrate dehydrogenase (NADP) [Pseudomonas sp. GM16]
2511413795	40.3333	11	0.0123754	0.0381599	NA	NA	NA	NA	2.03983	0.978881	PMI19_03215 biotin carboxyl carrier protein [Pseudomonas sp. GM16]
2511411058	27.3333	7.33333	0.000845106	0.0076849	0.00485288	0.0342275	NA	NA	2.0245	0.992879	PMI19_00476 lysyl-tRNA synthetase, class II [Pseudomonas sp. GM16]
2511411795	13.6667	3.66667	0.0168161	0.0475432	NA	NA	NA	NA	2.03564	0.99668	PMI19_01213 ATP-binding cassette, subfamily F, uup [Pseudomonas sp. GM16]
2511410761	48.6667	12.3333	0.00841045	0.0289891	NA	NA	NA	NA	2.06172	1.0008	PMI19_00179 hypothetical protein [Pseudomonas sp. GM16]
2511410997	43.6667	12.3333	0.00103911	0.00828914	0.00557692	0.03731	NA	NA	2.03667	1.00419	PMI19_00415 CTP synthase [Pseudomonas sp. GM16]
2511411347	18.6667	4.66667	0.0246217	0.0638625	NA	NA	NA	NA	2.06435	1.01284	PMI19_00765 Acyl dehydratase [Pseudomonas sp. GM16]
2511415682	101.333	25.6667	0.00507272	0.0208616	0.0456338	0.151464	NA	NA	2.06239	1.0132	PMI19_05107 amino acid ABC transporter substrate-binding protein, PAAT family [Pseudomonas sp. GM16]
2511411375	16.3333	4.33333	0.00132424	0.0096374	0.0245442	0.101017	NA	NA	2.07574	1.0231	PMI19_00793 leucyl-tRNA synthetase [Pseudomonas sp. GM16]
2511413478	22.6667	6	0.0181813	0.0507853	NA	NA	NA	NA	2.06245	1.04407	PMI19_02898 putrescine transport system substrate-binding protein [Pseudomonas sp. GM16]
2511416422	28.6667	8	0.00181395	0.0114092	0.016068	0.0758986	NA	NA	2.08212	1.05212	PMI19_05851 ATP-dependent Clp protease ATP-binding subunit ClpA [Pseudomonas sp. GM16]
2511412117	13.6667	3.33333	0.0050426	0.0208616	0.0376157	0.132186	NA	NA	2.11515	1.06103	PMI19_01535 hypothetical protein [Pseudomonas sp. GM16]
2511412495	52	12.6667	0.0332364	0.0820907	NA	NA	NA	NA	2.13359	1.06834	PMI19_01913 ATP synthase F0 subcomplex B subunit [Pseudomonas sp. GM16]
2511411235	27.6667	7.33333	0.0414553	0.0968258	NA	NA	NA	NA	2.07828	1.07013	PMI19_00653 D-fructose 1,6-bisphosphatase [Pseudomonas sp. GM16]
2511412231	28.6667	7	0.00904677	0.030828	NA	NA	NA	NA	2.1284	1.07088	PMI19_01649 phosphoribosylaminoimidazole-succinocarboxamide synthase [Pseudomonas sp. GM16]
2511411269	11.6667	3	0.0206673	0.0561011	NA	NA	NA	NA	2.14848	1.08117	PMI19_00687 demethylmenaquinone methyltransferase /2-octaprenyl-6-methoxy-1,4-benzoquinone methylase [Pseudomonas sp. GM16]
2511412560	42.3333	10.6667	0.0096765	0.0319515	0.0495936	0.151519	NA	NA	2.12355	1.08728	PMI19_01978 biotin carboxylase /acetyl-CoA carboxylase carboxyltransferase subunit alpha [Pseudomonas sp. GM16]
2511415392	32.6667	8	0.00304187	0.0156421	0.00512096	0.0353381	NA	NA	2.13158	1.09898	PMI19_04816 uncharacterized protein [Pseudomonas sp. GM16]
2511414365	20.6667	5	0.00795512	0.0278989	0.0308603	0.116394	NA	NA	2.15761	1.11178	PMI19_03787 DNA topoisomerase IV subunit A [Pseudomonas sp. GM16]
2511413255	30.3333	7.66667	0.0159161	0.0455155	NA	NA	NA	NA	2.13287	1.11553	PMI19_02674 pilus assembly protein FimV [Pseudomonas sp. GM16]
2511412496	36	8.66667	0.00990902	0.0325569	0.0384088	0.133764	NA	NA	2.16133	1.12103	PMI19_01914 ATP synthase F1 subcomplex delta subunit [Pseudomonas sp. GM16]
2511413288	18	4.33333	0.00250392	0.0137243	0.0124113	0.0643834	NA	NA	2.16592	1.13221	PMI19_02707 purine nucleosidase [Pseudomonas sp. GM16]
2511411059	9.66667	2.33333	0.000173244	0.00368544	0.00198406	0.0197383	NA	NA	2.17135	1.13653	PMI19_00477 bacterial peptide chain release factor 2 (bRF-2) [Pseudomonas sp. GM16]
2511410791	11	2.66667	0.00517823	0.0211089	0.0146842	0.071593	NA	NA	2.18448	1.15874	PMI19_00209 Sulfotransferase family protein [Pseudomonas sp. GM16]
2511410784	17	4	0.019361	0.0533955	NA	NA	NA	NA	2.19152	1.1659	PMI19_00202 dTDP-glucose 4,6-dehydratase [Pseudomonas sp. GM16]
2511410742	22	5	0.00845043	0.0290515	0.0470987	0.151464	NA	NA	2.2235	1.16684	PMI19_00160 START domain-containing protein [Pseudomonas sp. GM16]
2511412932	22.6667	5.33333	0.00144667	0.0102294	0.00485624	0.0342275	NA	NA	2.21304	1.17679	PMI19_02351 Zn-dependent protease with chaperone function [Pseudomonas sp. GM16]
2511416003	54.3333	13	0.000824536	0.00758399	0.0028971	0.0248751	NA	NA	2.21172	1.17947	PMI19_05429 alanyl-tRNA synthetase [Pseudomonas sp. GM16]
2511414420	91.3333	21.3333	0.00129744	0.00954196	0.00855145	0.0496783	NA	NA	2.21115	1.17998	PMI19_03842 amino acid/amide ABC transporter substrate-binding protein, HAAT family [Pseudomonas sp. GM16]
2511415028	52.6667	11.6667	0.0362083	0.0877152	NA	NA	NA	NA	2.26858	1.19744	PMI19_04451 phage shock protein A (PspA) family protein [Pseudomonas sp. GM16]
2511414955	18	4	0.0123234	0.0381182	NA	NA	NA	NA	2.24411	1.19835	PMI19_04378 tryptophanyl-tRNA synthetase [Pseudomonas sp. GM16]
2511410848	33	7.33333	0.00239802	0.0132271	0.0260378	0.103853	NA	NA	2.25205	1.20246	PMI19_00266 translation elongation factor P (EF-P) [Pseudomonas sp. GM16]
2511411023	13	3	0.00751217	0.0269477	0.0245749	0.101024	NA	NA	2.24466	1.20723	PMI19_00441 2,3,4,5-tetrahydropyridine-2-carboxylate N-succinyltransferase [Pseudomonas sp. GM16]
2511414698	126.667	27.3333	0.0365602	0.0883833	NA	NA	NA	NA	2.2858	1.21302	PMI19_04121 LSU ribosomal protein L12P [Pseudomonas sp. GM16]
2511414635	43	9.66667	0.00338905	0.0164773	0.00929468	0.0524553	NA	NA	2.26501	1.21902	PMI19_04058 C-terminal processing peptidase-1. Serine peptidase. MEROPS family S41A [Pseudomonas sp. GM16]
2511414600	83.3333	19	0.00343662	0.0166159	0.0137896	0.0686724	NA	NA	2.26098	1.22315	PMI19_04023 pyruvate kinase [Pseudomonas sp. GM16]
2511414111	84.3333	20.3333	0.0082462	0.0285748	0.0214967	0.0920608	NA	NA	2.25087	1.2281	PMI19_03532 bacterial translation initiation factor 2 (bIF-2) [Pseudomonas sp. GM16]
2511414767	2.33333	0	0.0212254	0.0571806	NA	NA	NA	NA	2.27384	1.22814	PMI19_04190 Anaerobic selenocysteine-containing dehydrogenase [Pseudomonas sp. GM16]
2511411480	17.3333	4	0.00278651	0.014785	0.01102	0.0596517	NA	NA	2.26155	1.2359	PMI19_00898 Isoleucyl-tRNA synthetase [Pseudomonas sp. GM16]
2511414675	12	2.66667	0.00124871	0.00926933	0.0105923	0.0581491	NA	NA	2.28176	1.24575	PMI19_04098 methylisocitrate lyase [Pseudomonas sp. GM16]
2511411374	25.6667	5.66667	0.0206798	0.0561011	NA	NA	NA	NA	2.30253	1.25593	PMI19_00792 LPS-assembly lipoprotein [Pseudomonas sp. GM16]
2511412672	12.6667	2.66667	0.0133418	0.0400598	NA	NA	NA	NA	2.33052	1.2644	PMI19_02090 peptidyl-prolyl cis-trans isomerase C [Pseudomonas sp. GM16]
2511411366	16	3.33333	0.0242932	0.0630575	NA	NA	NA	NA	2.34163	1.27231	PMI19_00784 penicillin-binding protein 6. Serine peptidase. MEROPS family S11 [Pseudomonas sp. GM16]
2511412872	21.3333	4.66667	0.000212427	0.00375898	0.00297488	0.0253555	NA	NA	2.31265	1.27784	PMI19_02291 acetylornithine aminotransferase apoenzyme /succinylornithine aminotransferase apoenzyme [Pseudomonas sp. GM16]
2511412125	14	3	0.00375568	0.0173179	0.0316611	0.118423	NA	NA	2.33304	1.27799	PMI19_01543 Enhancing lycopene biosynthesis protein 2 [Pseudomonas sp. GM16]
2511411455	44.6667	13.3333	0.00163828	0.0108816	0.022278	0.094249	NA	NA	2.33533	1.27863	PMI19_00873 serine hydroxymethyltransferase [Pseudomonas sp. GM16]
2511414389	45	10.3333	0.0386166	0.0920776	NA	NA	NA	NA	2.2911	1.28282	PMI19_03811 protease FtsH subunit HflC [Pseudomonas sp. GM16]
2511414948	40.6667	9	0.0091749	0.0312036	0.0237611	0.0989622	NA	NA	2.31534	1.28413	PMI19_04371 ubiquinol-cytochrome c reductase iron-sulfur subunit [Pseudomonas sp. GM16]
2511411463	31	6.66667	0.00398266	0.0179839	0.0282127	0.109998	NA	NA	2.33293	1.28619	PMI19_00881 Predicted ATP-dependent protease [Pseudomonas sp. GM16]
2511414323	10.6667	2.33333	0.000291333	0.00456205	0.00439753	0.0320707	NA	NA	2.32098	1.28649	PMI19_03744 peptide-methionine (S)-S-oxide reductase [Pseudomonas sp. GM16]
2511411007	40.6667	8.33333	0.0100335	0.0328035	NA	NA	NA	NA	2.37692	1.31467	PMI19_00425 Beta-barrel assembly machine subunit BamA [Pseudomonas sp. GM16]
2511412105	11.3333	2.33333	0.00233337	0.0129354	0.0250535	0.101939	NA	NA	2.37598	1.31865	PMI19_01523 hydroxymethylbilane synthase [Pseudomonas sp. GM16]
2511414870	32.6667	6.66667	0.000365724	0.00495096	0.00755539	0.0464272	NA	NA	2.38863	1.33868	PMI19_04293 Chaperone protein HscA [Pseudomonas sp. GM16]
2511412968	30	6.66667	0.042714	0.0993998	NA	NA	NA	NA	2.34447	1.34042	PMI19_02387 Flp pilus assembly protein TadD, contains TPR repeats [Pseudomonas sp. GM16]
2511413281	37.3333	7.33333	0.0355152	0.0863963	NA	NA	NA	NA	2.41153	1.35524	PMI19_02700 monosaccharide ABC transporter substrate-binding protein, CUT2 family [Pseudomonas sp. GM16]
2511413708	63.6667	13	0.00270073	0.0145228	0.00856473	0.0496783	NA	NA	2.40113	1.35879	PMI19_03128 arylsulfatase [Pseudomonas sp. GM16]
2511411619	32.3333	6.66667	0.00571147	0.0222709	0.0302597	0.115159	NA	NA	2.4085	1.37268	PMI19_01037 Sigma-70 factor, region 1.2 [Pseudomonas sp. GM16]
2511415080	55.6667	11.3333	0.0303925	0.0761122	NA	NA	NA	NA	2.42332	1.37909	PMI19_04503 peptidyl-prolyl cis-trans isomerase D [Pseudomonas sp. GM16]
2511411260	25	5.66667	0.0160262	0.0456574	0.0345642	0.125845	NA	NA	2.40123	1.38165	PMI19_00678 methyl-accepting chemotaxis protein [Pseudomonas sp. GM16]
2511411255	24.3333	5	0.0122141	0.0379049	0.0334691	0.123073	NA	NA	2.41847	1.38285	PMI19_00673 glucans biosynthesis protein [Pseudomonas sp. GM16]
2511413294	22.6667	4.66667	0.0124883	0.0383899	0.0292769	0.113148	NA	NA	2.4231	1.39431	PMI19_02713 threonyl-tRNA synthetase [Pseudomonas sp. GM16]
2511415848	14.3333	3.33333	0.0217886	0.0580878	NA	NA	NA	NA	2.45735	1.4012	PMI19_05273 methyl-accepting chemotaxis sensory transducer with Cache sensor [Pseudomonas sp. GM16]
2511415008	17	3.33333	0.00213655	0.0126144	0.013397	0.0674881	NA	NA	2.44329	1.40497	PMI19_04431 cytochrome c oxidase cbb3-type subunit 2 [Pseudomonas sp. GM16]
2511414146	16.6667	3.33333	0.00727067	0.0263374	0.0295752	0.113922	NA	NA	2.44828	1.41042	PMI19_03567 Predicted secreted protein [Pseudomonas sp. GM16]
2511411942	14.3333	3	0.00462347	0.019898	0.0129074	0.0662668	NA	NA	2.4638	1.42543	PMI19_01360 hypothetical protein [Pseudomonas sp. GM16]
2511413413	65	12.6667	0.0409276	0.0962061	NA	NA	NA	NA	2.47042	1.44588	PMI19_02832 Polyisoprenoid-binding protein YceI [Pseudomonas sp. GM16]
2511411468	37.3333	7	0.00145895	0.0102954	0.0166768	0.0778252	NA	NA	2.50747	1.44979	PMI19_00886 FKBP-type peptidyl-prolyl cis-trans isomerase FklB [Pseudomonas sp. GM16]
2511414862	13.6667	2.66667	0.00347136	0.0167073	0.00727814	0.0453064	NA	NA	2.4985	1.47265	PMI19_04285 histidyl-tRNA synthetase [Pseudomonas sp. GM16]
2511415544	12.6667	2.33333	0.00324207	0.016031	0.0172	0.079311	NA	NA	2.53176	1.48591	PMI19_04969 membrane fusion protein, adhesin transport system [Pseudomonas sp. GM16]
2511416249	14.6667	2.66667	0.00326111	0.0160796	0.014673	0.071593	NA	NA	2.58016	1.53413	PMI19_05678 Dienelactone hydrolase [Pseudomonas sp. GM16]
2511412370	32	5.66667	0.0215125	0.0576643	NA	NA	NA	NA	2.57929	1.54282	PMI19_01788 tryptophan synthase, alpha chain [Pseudomonas sp. GM16]
2511412707	20.3333	3.66667	0.00613636	0.0235018	0.0248293	0.10153	NA	NA	2.59297	1.55462	PMI19_02125 sulfate adenylyltransferase subunit 2 [Pseudomonas sp. GM16]
2511415594	38.6667	6.66667	0.00692267	0.0257001	0.0343988	0.125565	NA	NA	2.62087	1.5589	PMI19_05019 bacterioferritin [Pseudomonas sp. GM16]
2511411129	19.6667	3.66667	0.0221387	0.0587939	NA	NA	NA	NA	2.62828	1.55902	PMI19_00547 Leucyl aminopeptidase [Pseudomonas sp. GM16]
2511415908	25.3333	4.66667	0.00743231	0.0267379	0.0135156	0.0679875	NA	NA	2.58302	1.56035	PMI19_05333 hypothetical protein [Pseudomonas sp. GM16]
2511410586	44	7.66667	0.0094538	0.0314464	0.0377614	0.132564	NA	NA	2.62461	1.56456	PMI19_00004 arginine deiminase [Pseudomonas sp. GM16]
2511411237	4	0	0.0379684	0.090942	NA	NA	NA	NA	2.61218	1.566	PMI19_00655 methyl-accepting chemotaxis sensory transducer with Cache sensor [Pseudomonas sp. GM16]
2511415611	40	7	0.00696678	0.0257815	0.0413492	0.141179	NA	NA	2.63077	1.5731	PMI19_05036 LSU ribosomal protein L24P [Pseudomonas sp. GM16]
2511412136	40.6667	7	0.00109372	0.00849152	0.00884218	0.0507806	NA	NA	2.64058	1.59048	PMI19_01554 thioredoxin [Pseudomonas sp. GM16]
2511411293	19	3.33333	0.0114267	0.0360159	0.0247131	0.101472	NA	NA	2.62262	1.59271	PMI19_00711 type IV pilus assembly protein PilQ [Pseudomonas sp. GM16]
2511414327	118.667	22.6667	0.0130272	0.039455	0.0351167	0.12646	NA	NA	2.62938	1.59935	PMI19_03748 pyruvate dehydrogenase E1 component [Pseudomonas sp. GM16]
2511414786	151.333	25	0.0135624	0.0406172	0.0369588	0.130668	NA	NA	2.68023	1.6344	PMI19_04209 L-glutamate-binding protein /L-aspartate-binding protein [Pseudomonas sp. GM16]
2511412880	5	0.666667	0.0488634	0.110897	NA	NA	NA	NA	2.62857	1.63844	PMI19_02299 Cell division and transport-associated protein TolA [Pseudomonas sp. GM16]
2511414367	5	0.666667	0.0494899	0.111773	NA	NA	NA	NA	2.64356	1.65409	PMI19_03789 Uncharacterized membrane protein affecting hemolysin expression [Pseudomonas sp. GM16]
2511415811	19.3333	3.33333	0.00560337	0.0222198	0.0111166	0.0598925	NA	NA	2.67728	1.65591	PMI19_05236 N-acetyl-gamma-glutamyl-phosphate reductase [Pseudomonas sp. GM16]
2511412865	31.6667	5	0.00928007	0.0313629	0.0351519	0.12646	NA	NA	2.75651	1.69331	PMI19_02284 L-arginine-binding protein /L-ornithine-binding protein [Pseudomonas sp. GM16]
2511411495	20	3.33333	0.00494765	0.0206557	0.0241374	0.100064	NA	NA	2.72957	1.69979	PMI19_00913 Beta-barrel assembly machine subunit BamD [Pseudomonas sp. GM16]
2511416361	5	0.666667	0.0474569	0.10834	NA	NA	NA	NA	2.72699	1.73698	PMI19_05790 Cephalosporin hydroxylase [Pseudomonas sp. GM16]
2511412302	5	0.666667	0.045987	0.105467	NA	NA	NA	NA	2.73754	1.74819	PMI19_01720 protein of unknown function (DUF4917) [Pseudomonas sp. GM16]
2511413452	14.6667	2.33333	0.00178878	0.0113376	0.0111991	0.060154	NA	NA	2.78281	1.7483	PMI19_02872 Predicted Zn-dependent proteases and their inactivated homologs [Pseudomonas sp. GM16]
2511411561	5	1	0.032336	0.0805166	NA	NA	NA	NA	2.84099	1.75993	PMI19_00979 cold shock protein (beta-ribbon, CspA family) [Pseudomonas sp. GM16]
2511414161	42.3333	6.66667	0.00342887	0.0166014	0.0111332	0.0598925	NA	NA	2.80273	1.76449	PMI19_03582 aspartyl/glutamyl-tRNA(Asn/Gln) amidotransferase subunit B [Pseudomonas sp. GM16]
2511414448	3.33333	1	0.0221447	0.0587939	0.0459273	0.151464	NA	NA	2.77348	1.76595	PMI19_03870 urease. Metallo peptidase. MEROPS family M38 [Pseudomonas sp. GM16]
2511415773	18	2.66667	0.00640777	0.0242272	0.0304944	0.115673	NA	NA	2.84411	1.77817	PMI19_05198 outer membrane lipase/esterase [Pseudomonas sp. GM16]
2511415276	8.33333	1.66667	0.0448798	0.103404	NA	NA	NA	NA	2.79569	1.79282	PMI19_04700 biofilm PGA synthesis lipoprotein PgaB [Pseudomonas sp. GM16]
2511413338	2	0	0.000315075	0.00461915	0.00346647	0.027586	NA	NA	2.83951	1.79338	PMI19_02757 dihydrofolate reductase [Pseudomonas sp. GM16]
2511415468	3	0	0.0206527	0.0561011	0.0489969	0.151464	NA	NA	2.84743	1.80075	PMI19_04893 methyl-accepting chemotaxis protein [Pseudomonas sp. GM16]
2511412967	3.33333	0	0.000358563	0.00494051	0.00353225	0.027586	NA	NA	2.86144	1.81531	PMI19_02386 glutamyl-tRNA reductase [Pseudomonas sp. GM16]
2511411202	24.3333	3.66667	0.00307066	0.0156725	0.00401225	0.0300144	NA	NA	2.86035	1.82886	PMI19_00620 AsmA protein [Pseudomonas sp. GM16]
2511410868	5.33333	0.666667	0.0414207	0.0968258	NA	NA	NA	NA	2.82364	1.83359	PMI19_00286 hypothetical protein [Pseudomonas sp. GM16]
2511412357	5.33333	0.666667	0.0490065	0.111077	NA	NA	NA	NA	2.82858	1.83883	PMI19_01775 glutaryl-CoA dehydrogenase [Pseudomonas sp. GM16]
2511411813	6.33333	0.666667	0.0479529	0.109329	NA	NA	NA	NA	2.93644	1.83985	PMI19_01231 transcription-repair coupling factor [Pseudomonas sp. GM16]
2511412897	30	4.33333	0.000686665	0.00681821	0.00245858	0.0220323	NA	NA	2.90263	1.86246	PMI19_02316 hypothetical protein [Pseudomonas sp. GM16]
2511412713	25.6667	4	0.0294143	0.0741419	NA	NA	NA	NA	2.86636	1.86262	PMI19_02131 histidinol dehydrogenase [Pseudomonas sp. GM16]
2511414453	49.3333	7.33333	6.63483e-05	0.00196219	0.000355229	0.00686723	NA	NA	2.90409	1.86564	PMI19_03875 catalase-peroxidase [Pseudomonas sp. GM16]
2511416199	56.3333	8	0.00330899	0.0162238	0.0132604	0.0672546	NA	NA	2.93129	1.88141	PMI19_05627 FKBP-type peptidyl-prolyl cis-trans isomerase FklB [Pseudomonas sp. GM16]
2511415426	7.66667	1	0.0352578	0.0860672	NA	NA	NA	NA	2.99192	1.90401	PMI19_04850 transcriptional regulator, GntR family [Pseudomonas sp. GM16]
2511413508	30.3333	4.33333	0.000649365	0.00656946	0.00183007	0.0192738	NA	NA	2.93341	1.90582	PMI19_02928 glutamate dehydrogenase (NAD) [Pseudomonas sp. GM16]
2511410626	5.66667	0.666667	0.0388971	0.0924615	NA	NA	NA	NA	2.90566	1.91551	PMI19_00044 hypothetical protein [Pseudomonas sp. GM16]
2511410677	5.66667	0.666667	0.0455041	0.104566	NA	NA	NA	NA	2.91912	1.92948	PMI19_00095 3-deoxy-manno-octulosonate cytidylyltransferase (CMP-KDO synthetase) [Pseudomonas sp. GM16]
2511413361	5.66667	0.666667	0.0448304	0.103404	NA	NA	NA	NA	2.92362	1.93418	PMI19_02780 zinc protease [Pseudomonas sp. GM16]
2511414869	5.66667	0.666667	0.0448304	0.103404	NA	NA	NA	NA	2.92362	1.93418	PMI19_04292 ferredoxin, 2Fe-2S [Pseudomonas sp. GM16]
2511411000	5.66667	0.666667	0.0485272	0.110421	NA	NA	NA	NA	2.92374	1.93439	PMI19_00418 DNA polymerase III, alpha subunit [Pseudomonas sp. GM16]
2511411277	5.66667	0.666667	0.0485272	0.110421	NA	NA	NA	NA	2.92374	1.93439	PMI19_00695 polyhydroxyalkanoate synthase [Pseudomonas sp. GM16]
2511412649	5.66667	0.666667	0.0447801	0.103404	NA	NA	NA	NA	2.92387	1.93461	PMI19_02067 hypothetical protein [Pseudomonas sp. GM16]
2511411999	81.6667	13	0.0166922	0.0472314	0.0315003	0.118075	NA	NA	2.94673	1.93647	PMI19_01417 aldehyde dehydrogenase [Pseudomonas sp. GM16]
2511416136	26.3333	3.66667	0.00149412	0.0103637	0.00845406	0.0492001	NA	NA	2.96982	1.93831	PMI19_05564 malate dehydrogenase (quinone) [Pseudomonas sp. GM16]
2511412750	25.6667	3.66667	0.0110634	0.0351914	0.0224655	0.0948121	NA	NA	2.96486	1.94116	PMI19_02168 glutaminyl-tRNA synthetase [Pseudomonas sp. GM16]
2511415734	5.66667	0.666667	0.0387982	0.0924473	NA	NA	NA	NA	2.93703	1.94818	PMI19_05159 amino acid ABC transporter substrate-binding protein, PAAT family [Pseudomonas sp. GM16]
2511413362	17.6667	2.33333	0.0012524	0.00926933	0.0064518	0.041573	NA	NA	3.00547	1.95952	PMI19_02781 fused signal recognition particle receptor [Pseudomonas sp. GM16]
2511411006	44.3333	5.66667	0.0222883	0.0590404	NA	NA	NA	NA	3.03322	1.96911	PMI19_00424 periplasmic chaperone for outer membrane proteins Skp [Pseudomonas sp. GM16]
2511414743	35.6667	4.66667	0.00594249	0.0229662	0.0205637	0.0900041	NA	NA	3.03719	1.98012	PMI19_04166 chaperonin GroES [Pseudomonas sp. GM16]
2511415393	28.3333	4.33333	0.00329347	0.0161933	0.0158348	0.0756164	NA	NA	3.04204	1.98184	PMI19_04817 Two-component response regulator OmpR [Pseudomonas sp. GM16]
2511412194	7	0.666667	0.0483014	0.110051	NA	NA	NA	NA	3.08923	1.99312	PMI19_01612 MoxR-like ATPase [Pseudomonas sp. GM16]
2511414480	6	0.666667	0.0390881	0.0927579	NA	NA	NA	NA	2.99578	2.00587	PMI19_03902 Putative intracellular protease/amidase [Pseudomonas sp. GM16]
2511415812	2.33333	0	0.00100003	0.00810719	0.00153453	0.0174247	NA	NA	3.05845	2.01231	PMI19_05237 Iron-sulfur cluster insertion apoprotein erpA [Pseudomonas sp. GM16]
2511411966	6	0.666667	0.040008	0.0944904	NA	NA	NA	NA	3.00878	2.0196	PMI19_01384 FAD/FMN-containing dehydrogenase [Pseudomonas sp. GM16]
2511410841	2.33333	0	0.00219427	0.0126853	0.00356788	0.027586	NA	NA	3.06909	2.02321	PMI19_00259 ketopantoate reductase [Pseudomonas sp. GM16]
2511411187	2.33333	0	0.00219427	0.0126853	0.00356788	0.027586	NA	NA	3.06909	2.02321	PMI19_00605 amino acid ABC transporter ATP-binding protein, PAAT family [Pseudomonas sp. GM16]
2511414334	2.33333	0	0.00219427	0.0126853	0.00356788	0.027586	NA	NA	3.06909	2.02321	PMI19_03755 Lipopolysaccharide kinase (Kdo/WaaP) family protein [Pseudomonas sp. GM16]
2511411336	7	0.666667	0.0478179	0.109092	NA	NA	NA	NA	3.06789	2.02325	PMI19_00754 L-proline dehydrogenase /delta-1-pyrroline-5-carboxylate dehydrogenase [Pseudomonas sp. GM16]
2511413837	4.33333	0	0.00105059	0.00832354	0.00158387	0.0177827	NA	NA	3.08092	2.03478	PMI19_03257 methyl-accepting chemotaxis sensory transducer with Cache sensor [Pseudomonas sp. GM16]
2511411636	73	9.33333	0.0209818	0.0566119	0.0473793	0.151464	NA	NA	3.08903	2.0366	PMI19_01054 LPS-assembly protein [Pseudomonas sp. GM16]
2511414397	28.6667	3.66667	0.0101323	0.0330105	0.0222066	0.0940608	NA	NA	3.10041	2.06131	PMI19_03819 RNAse R [Pseudomonas sp. GM16]
2511416508	7	1	0.0415352	0.0968779	NA	NA	NA	NA	3.05952	2.07317	PMI19_05937 TIGR00255 family protein [Pseudomonas sp. GM16]
2511414384	6.33333	0.666667	0.0449605	0.103454	NA	NA	NA	NA	3.07286	2.08304	PMI19_03806 DNA mismatch repair protein MutL [Pseudomonas sp. GM16]
2511414646	6.33333	0.666667	0.0378502	0.0908468	NA	NA	NA	NA	3.08117	2.09186	PMI19_04069 D-alanyl-D-alanine carboxypeptidase / D-alanyl-D-alanine-endopeptidase (penicillin-binding protein 4) [Pseudomonas sp. GM16]
2511414932	24.3333	3	0.00192247	0.0118615	0.00450642	0.0325246	NA	NA	3.14763	2.11018	PMI19_04355 UDP-N-acetylmuramoyl-tripeptide--D-alanyl-D-alanine ligase [Pseudomonas sp. GM16]
2511411535	44	5	0.0437041	0.101231	NA	NA	NA	NA	3.20883	2.11654	PMI19_00953 transcriptional regulator, TraR/DksA family [Pseudomonas sp. GM16]
2511410597	5.33333	1	0.0287612	0.0727587	NA	NA	NA	NA	3.21078	2.12543	PMI19_00015 thioredoxin reductase (NADPH) [Pseudomonas sp. GM16]
2511413502	11.6667	1.33333	0.049506	0.111773	NA	NA	NA	NA	3.1449	2.13111	PMI19_02922 PTSINtr with GAF domain, PtsP [Pseudomonas sp. GM16]
2511414650	6.66667	0.666667	0.034691	0.0848652	NA	NA	NA	NA	3.14196	2.1519	PMI19_04073 dihydroorotate oxidase A [Pseudomonas sp. GM16]
2511414901	6.66667	0.666667	0.0330092	0.0817999	NA	NA	NA	NA	3.14549	2.15538	PMI19_04324 cytochrome bo3 quinol oxidase subunit 2 [Pseudomonas sp. GM16]
2511414674	6.66667	0.666667	0.0397433	0.0940564	NA	NA	NA	NA	3.14955	2.15976	PMI19_04097 citrate synthase /2-methylcitrate synthase [Pseudomonas sp. GM16]
2511410796	6.66667	0.666667	0.041469	0.0968258	NA	NA	NA	NA	3.15339	2.16377	PMI19_00214 UDP-glucose 4-epimerase [Pseudomonas sp. GM16]
2511412724	6.66667	0.666667	0.0464103	0.106229	NA	NA	NA	NA	3.1535	2.16395	PMI19_02142 lipopolysaccharide export system protein LptC [Pseudomonas sp. GM16]
2511415429	4	0	0.000181069	0.00368544	0.000352063	0.00685638	NA	NA	3.21278	2.16678	PMI19_04853 3,4-dihydroxy-2-butanone 4-phosphate synthase /GTP cyclohydrolase II [Pseudomonas sp. GM16]
2511411629	90	10.6667	0.00293462	0.0152916	0.00731427	0.0454502	NA	NA	3.21357	2.17085	PMI19_01047 putative serine protein kinase, PrkA [Pseudomonas sp. GM16]
2511416312	26.3333	3.33333	8.70169e-05	0.00227716	0.0017784	0.019025	NA	NA	3.21888	2.17181	PMI19_05741 two-component system, chemotaxis family, sensor kinase CheA [Pseudomonas sp. GM16]
2511413279	95	11	0.000190752	0.00368544	0.000890333	0.0124647	NA	NA	3.21845	2.17978	PMI19_02698 glutamin-(asparagin-)ase [Pseudomonas sp. GM16]
2511411539	3	0	0.000232634	0.004024	0.00227514	0.0210934	NA	NA	3.22778	2.18165	PMI19_00957 iron complex transport system substrate-binding protein [Pseudomonas sp. GM16]
2511411531	20.6667	2.33333	0.000757461	0.00725633	0.00588921	0.0386621	NA	NA	3.24379	2.18633	PMI19_00949 Two-component response regulator CbrB [Pseudomonas sp. GM16]
2511411175	2.66667	0	0.00711764	0.0259866	0.0127754	0.0656859	NA	NA	3.24796	2.20143	PMI19_00593 Molecular chaperone, HSP90 family [Pseudomonas sp. GM16]
2511411369	2.66667	0	0.00711764	0.0259866	0.0127754	0.0656859	NA	NA	3.24796	2.20143	PMI19_00787 lipoic acid synthetase [Pseudomonas sp. GM16]
2511412387	2.66667	0	0.00711764	0.0259866	0.0127754	0.0656859	NA	NA	3.24796	2.20143	PMI19_01805 gluconate 2-dehydrogenase gamma chain [Pseudomonas sp. GM16]
2511411120	2.66667	0	0.000554116	0.00607436	0.000732514	0.0106398	NA	NA	3.24823	2.20189	PMI19_00538 membrane-bound lytic murein transglycosylase F [Pseudomonas sp. GM16]
2511412427	2.66667	0	0.000554116	0.00607436	0.000732514	0.0106398	NA	NA	3.24823	2.20189	PMI19_01845 Alginate biosynthesis sensor protein KinB [Pseudomonas sp. GM16]
2511412513	2.66667	0	0.000554116	0.00607436	0.000732514	0.0106398	NA	NA	3.24823	2.20189	PMI19_01931 GDPmannose 4,6-dehydratase [Pseudomonas sp. GM16]
2511413538	2.66667	0	0.000554116	0.00607436	0.000732514	0.0106398	NA	NA	3.24823	2.20189	PMI19_02958 5-hydroxyisourate hydrolase [Pseudomonas sp. GM16]
2511413813	2.66667	0	0.000554116	0.00607436	0.000732514	0.0106398	NA	NA	3.24823	2.20189	PMI19_03233 protein of unknown function (DUF4136) [Pseudomonas sp. GM16]
2511414890	2.66667	0	0.000554116	0.00607436	0.000732514	0.0106398	NA	NA	3.24823	2.20189	PMI19_04313 hypothetical protein [Pseudomonas sp. GM16]
2511415975	2.66667	0	0.000554116	0.00607436	0.000732514	0.0106398	NA	NA	3.24823	2.20189	PMI19_05401 transcriptional regulator, XRE family with cupin sensor [Pseudomonas sp. GM16]
2511411993	2.66667	0	0.00719078	0.0261387	0.0130329	0.0664644	NA	NA	3.24851	2.20234	PMI19_01411 putative iron-dependent peroxidase [Pseudomonas sp. GM16]
2511412045	2.66667	0	0.00719078	0.0261387	0.0130329	0.0664644	NA	NA	3.24851	2.20234	PMI19_01463 UDP-glucose 4-epimerase [Pseudomonas sp. GM16]
2511414315	2.66667	0	0.00719078	0.0261387	0.0130329	0.0664644	NA	NA	3.24851	2.20234	PMI19_03736 2-Methylisocitrate lyase, PEP mutase family [Pseudomonas sp. GM16]
2511416087	2.66667	0	0.00719078	0.0261387	0.0130329	0.0664644	NA	NA	3.24851	2.20234	PMI19_05515 glycolate oxidase iron-sulfur subunit [Pseudomonas sp. GM16]
2511410822	2.66667	0	0.00148386	0.0103637	0.00203452	0.0197892	NA	NA	3.25756	2.21145	PMI19_00240 Acyl-CoA thioesterase [Pseudomonas sp. GM16]
2511412450	2.66667	0	0.00148386	0.0103637	0.00203452	0.0197892	NA	NA	3.25756	2.21145	PMI19_01868 shikimate dehydrogenase [Pseudomonas sp. GM16]
2511415042	2.66667	0	0.00148386	0.0103637	0.00203452	0.0197892	NA	NA	3.25756	2.21145	PMI19_04465 isovaleryl-CoA dehydrogenase [Pseudomonas sp. GM16]
2511411294	2.66667	0	0.0015162	0.0103637	0.00211743	0.0197892	NA	NA	3.25783	2.2119	PMI19_00712 shikimate kinase [Pseudomonas sp. GM16]
2511411560	2.66667	0	0.0015162	0.0103637	0.00211743	0.0197892	NA	NA	3.25783	2.2119	PMI19_00978 glutathione-independent formaldehyde dehydrogenase [Pseudomonas sp. GM16]
2511411633	2.66667	0	0.0015162	0.0103637	0.00211743	0.0197892	NA	NA	3.25783	2.2119	PMI19_01051 dimethyladenosine transferase [Pseudomonas sp. GM16]
2511414317	2.66667	0	0.0015162	0.0103637	0.00211743	0.0197892	NA	NA	3.25783	2.2119	PMI19_03738 Catechol 2,3-dioxygenase [Pseudomonas sp. GM16]
2511415808	2.66667	0	0.0015162	0.0103637	0.00211743	0.0197892	NA	NA	3.25783	2.2119	PMI19_05233 Uncharacterized membrane protein YhaH, DUF805 family [Pseudomonas sp. GM16]
2511416339	2.66667	0	0.0015162	0.0103637	0.00211743	0.0197892	NA	NA	3.25783	2.2119	PMI19_05768 flagellar assembly protein FliH [Pseudomonas sp. GM16]
2511414805	2.66667	0	0.00963954	0.0319121	0.0183632	0.0829892	NA	NA	3.2671	2.2214	PMI19_04228 Histidine kinase-, DNA gyrase B-, and HSP90-like ATPase [Pseudomonas sp. GM16]
2511416308	2.66667	0	0.00963954	0.0319121	0.0183632	0.0829892	NA	NA	3.2671	2.2214	PMI19_05737 chromosome partitioning protein [Pseudomonas sp. GM16]
2511411125	7	0.666667	0.0330156	0.0817999	NA	NA	NA	NA	3.21168	2.22164	PMI19_00543 signal peptidase I Serine peptidase. MEROPS family S26A [Pseudomonas sp. GM16]
2511415451	7	0.666667	0.0404174	0.0953282	NA	NA	NA	NA	3.21546	2.22565	PMI19_04876 cystathionine gamma-lyase [Pseudomonas sp. GM16]
2511416097	7	0.666667	0.0436846	0.101231	NA	NA	NA	NA	3.22258	2.23295	PMI19_05525 carboxyvinyl-carboxyphosphonate phosphorylmutase [Pseudomonas sp. GM16]
2511415102	7	0.666667	0.0459761	0.105467	NA	NA	NA	NA	3.22268	2.23313	PMI19_04525 hypothetical protein [Pseudomonas sp. GM16]
2511414326	97	11.6667	0.00464236	0.019925	0.00639408	0.0412773	NA	NA	3.29394	2.26554	PMI19_03747 pyruvate dehydrogenase E2 component (dihydrolipoamide acetyltransferase) [Pseudomonas sp. GM16]
2511413479	8	0.666667	0.0196094	0.0539531	0.0396155	0.136732	NA	NA	3.27214	2.2737	PMI19_02899 putrescine transport system ATP-binding protein [Pseudomonas sp. GM16]
2511416067	73.3333	7.66667	0.0116901	0.0365157	0.0283999	0.110493	NA	NA	3.33118	2.27512	PMI19_05495 hypothetical protein [Pseudomonas sp. GM16]
2511416522	12	1	0.0492041	0.111419	NA	NA	NA	NA	3.38779	2.28473	PMI19_05951 peptide/nickel transport system substrate-binding protein [Pseudomonas sp. GM16]
2511414062	7.33333	0.666667	0.0281109	0.0712688	NA	NA	NA	NA	3.29517	2.30558	PMI19_03482 DNA sulfur modification protein DndD [Pseudomonas sp. GM16]
2511411530	7.33333	0.666667	0.0352811	0.0860672	NA	NA	NA	NA	3.29893	2.30969	PMI19_00948 poly(A) polymerase [Pseudomonas sp. GM16]
2511410844	7.66667	0.666667	0.0278165	0.0706767	NA	NA	NA	NA	3.30429	2.31412	PMI19_00262 LysR family transcriptional regulator, cys regulon transcriptional activator [Pseudomonas sp. GM16]
2511414748	10.3333	1	0.0465843	0.106487	NA	NA	NA	NA	3.33521	2.3549	PMI19_04171 methionyl-tRNA synthetase [Pseudomonas sp. GM16]
2511411991	7.66667	0.666667	0.0413067	0.096771	NA	NA	NA	NA	3.35183	2.36226	PMI19_01409 putrescine transport system substrate-binding protein [Pseudomonas sp. GM16]
2511411874	3	0	0.0140682	0.0415863	0.0267714	0.105452	NA	NA	3.41568	2.36901	PMI19_01292 non-heme chloroperoxidase [Pseudomonas sp. GM16]
2511412388	3	0	0.0140682	0.0415863	0.0267714	0.105452	NA	NA	3.41568	2.36901	PMI19_01806 gluconate 2-dehydrogenase alpha chain [Pseudomonas sp. GM16]
2511415955	3	0	0.0140682	0.0415863	0.0267714	0.105452	NA	NA	3.41568	2.36901	PMI19_05381 Protein of unknown function (DUF2797) [Pseudomonas sp. GM16]
2511412138	3	0	0.00350825	0.0167073	0.00513953	0.0353381	NA	NA	3.41593	2.36942	PMI19_01556 Peptidoglycan/LPS O-acetylase OafA/YrhL, contains acyltransferase and SGNH-hydrolase domains [Pseudomonas sp. GM16]
2511413569	3	0	0.00350825	0.0167073	0.00513953	0.0353381	NA	NA	3.41593	2.36942	PMI19_02989 hypothetical protein [Pseudomonas sp. GM16]
2511413790	3	0	0.00350825	0.0167073	0.00513953	0.0353381	NA	NA	3.41593	2.36942	PMI19_03210 DNA-binding protein Fis [Pseudomonas sp. GM16]
2511413985	3	0	0.00350825	0.0167073	0.00513953	0.0353381	NA	NA	3.41593	2.36942	PMI19_03405 Polyketide cyclase / dehydrase and lipid transport [Pseudomonas sp. GM16]
2511415414	3	0	0.00350825	0.0167073	0.00513953	0.0353381	NA	NA	3.41593	2.36942	PMI19_04838 NADP-dependent aldehyde dehydrogenase [Pseudomonas sp. GM16]
2511413749	3	0	0.00353386	0.0167834	0.0052163	0.0356549	NA	NA	3.41617	2.36983	PMI19_03169 hypothetical protein [Pseudomonas sp. GM16]
2511411988	3	0	0.0141581	0.0417204	0.0270872	0.106096	NA	NA	3.41641	2.37024	PMI19_01406 Flavin-dependent oxidoreductase, luciferase family (includes alkanesulfonate monooxygenase SsuD and methylene tetrahydromethanopterin reductase) [Pseudomonas sp. GM16]
2511412285	3	0	0.0141581	0.0417204	0.0270872	0.106096	NA	NA	3.41641	2.37024	PMI19_01703 Methylase involved in ubiquinone/menaquinone biosynthesis [Pseudomonas sp. GM16]
2511414149	3	0	0.0141581	0.0417204	0.0270872	0.106096	NA	NA	3.41641	2.37024	PMI19_03570 putative ATP-binding cassette transporter [Pseudomonas sp. GM16]
2511410592	3	0	0.00473419	0.0201016	0.00745241	0.0460623	NA	NA	3.42423	2.37794	PMI19_00010 glycine cleavage system H protein [Pseudomonas sp. GM16]
2511414047	3	0	0.00473419	0.0201016	0.00745241	0.0460623	NA	NA	3.42423	2.37794	PMI19_03467 Multidrug resistance efflux pump [Pseudomonas sp. GM16]
2511414293	3	0	0.00473419	0.0201016	0.00745241	0.0460623	NA	NA	3.42423	2.37794	PMI19_03714 apolipoprotein D and lipocalin family protein [Pseudomonas sp. GM16]
2511411248	3	0	0.00020223	0.00368544	0.00188916	0.0194841	NA	NA	3.42447	2.37835	PMI19_00666 glycine betaine/proline transport system ATP-binding protein [Pseudomonas sp. GM16]
2511411806	3	0	0.00020223	0.00368544	0.00188916	0.0194841	NA	NA	3.42447	2.37835	PMI19_01224 SOS-response transcriptional repressor, LexA [Pseudomonas sp. GM16]
2511412482	3	0	0.00020223	0.00368544	0.00188916	0.0194841	NA	NA	3.42447	2.37835	PMI19_01900 ribonuclease P protein component [Pseudomonas sp. GM16]
2511413900	3	0	0.00020223	0.00368544	0.00188916	0.0194841	NA	NA	3.42447	2.37835	PMI19_03320 hypothetical protein [Pseudomonas sp. GM16]
2511414272	3	0	0.00020223	0.00368544	0.00188916	0.0194841	NA	NA	3.42447	2.37835	PMI19_03693 hemolysin [Pseudomonas sp. GM16]
2511415415	3	0	0.00020223	0.00368544	0.00188916	0.0194841	NA	NA	3.42447	2.37835	PMI19_04839 hypothetical protein [Pseudomonas sp. GM16]
2511416444	3	0	0.00020223	0.00368544	0.00188916	0.0194841	NA	NA	3.42447	2.37835	PMI19_05873 phosphate ABC transporter ATP-binding protein, PhoT family [Pseudomonas sp. GM16]
2511412484	3	0	0.00479792	0.0202734	0.00765525	0.0464272	NA	NA	3.42472	2.37875	PMI19_01902 tRNA modification GTPase trmE [Pseudomonas sp. GM16]
2511413282	3	0	0.00479792	0.0202734	0.00765525	0.0464272	NA	NA	3.42472	2.37875	PMI19_02701 monosaccharide ABC transporter ATP-binding protein, CUT2 family [Pseudomonas sp. GM16]
2511416338	3	0	0.00479792	0.0202734	0.00765525	0.0464272	NA	NA	3.42472	2.37875	PMI19_05767 flagellum-specific ATP synthase [Pseudomonas sp. GM16]
2511410808	3	0	0.00564915	0.0222268	0.00928541	0.0524553	NA	NA	3.43273	2.38681	PMI19_00226 3-oxoacyl-[acyl-carrier-protein] synthase II [Pseudomonas sp. GM16]
2511412163	3	0	0.00564915	0.0222268	0.00928541	0.0524553	NA	NA	3.43273	2.38681	PMI19_01581 citronellol/citronellal dehydrogenase [Pseudomonas sp. GM16]
2511415038	3	0	0.00564915	0.0222268	0.00928541	0.0524553	NA	NA	3.43273	2.38681	PMI19_04461 transcriptional regulator, LysR family [Pseudomonas sp. GM16]
2511415077	3	0	0.00564915	0.0222268	0.00928541	0.0524553	NA	NA	3.43273	2.38681	PMI19_04500 hypothetical protein (DUF2242) [Pseudomonas sp. GM16]
2511416186	3	0	0.00564915	0.0222268	0.00928541	0.0524553	NA	NA	3.43273	2.38681	PMI19_05614 ATP-dependent DNA helicase RecQ [Pseudomonas sp. GM16]
2511416556	3	0	0.00564915	0.0222268	0.00928541	0.0524553	NA	NA	3.43273	2.38681	PMI19_05985 putative hydrolase of the HAD superfamily [Pseudomonas sp. GM16]
2511412021	3	0	0.00568688	0.0222497	0.00940875	0.0529014	NA	NA	3.43297	2.38721	PMI19_01439 farnesyl-diphosphate synthase [Pseudomonas sp. GM16]
2511413325	3	0	0.00568688	0.0222497	0.00940875	0.0529014	NA	NA	3.43297	2.38721	PMI19_02744 hypothetical protein [Pseudomonas sp. GM16]
2511415361	26.6667	2.66667	0.000291835	0.00456205	0.00107071	0.0143558	NA	NA	3.43981	2.3935	PMI19_04785 glucose-6-phosphate 1-dehydrogenase [Pseudomonas sp. GM16]
2511410988	3	0	0.0171417	0.0483155	0.0334625	0.123073	NA	NA	3.44118	2.39563	PMI19_00406 tRNA pseudouridine13 synthase [Pseudomonas sp. GM16]
2511416561	15.3333	2	0.0487907	0.110804	NA	NA	NA	NA	3.42168	2.427	PMI19_05990 methyl-accepting chemotaxis sensory transducer with Cache sensor [Pseudomonas sp. GM16]
2511412904	47.6667	4.33333	0.00584204	0.0226786	0.0182424	0.0828566	NA	NA	3.53263	2.46836	PMI19_02323 protein translocase subunit secA [Pseudomonas sp. GM16]
2511412421	8.33333	0.666667	0.0353362	0.0860809	NA	NA	NA	NA	3.46719	2.47742	PMI19_01839 thiol:disulfide interchange protein DsbA [Pseudomonas sp. GM16]
2511415365	25.3333	2.33333	0.00202196	0.0122158	0.00831093	0.0486106	NA	NA	3.53549	2.47805	PMI19_04789 glucose ABC transporter ATP-binding protein [Pseudomonas sp. GM16]
2511414310	8.33333	0.666667	0.0397013	0.0940209	NA	NA	NA	NA	3.47623	2.48675	PMI19_03731 AAA ATPase domain-containing protein [Pseudomonas sp. GM16]
2511414642	68	6.33333	0.000681059	0.00678858	0.00231358	0.0212801	NA	NA	3.54502	2.50263	PMI19_04065 putative spermidine/putrescine transport system substrate-binding protein [Pseudomonas sp. GM16]
2511412463	3.33333	0	0.0204647	0.0557342	0.0391402	0.135226	NA	NA	3.56592	2.51914	PMI19_01881 KDO2-lipid IV(A) lauroyltransferase [Pseudomonas sp. GM16]
2511413833	3.33333	0	0.0204647	0.0557342	0.0391402	0.135226	NA	NA	3.56592	2.51914	PMI19_03253 Acyl dehydratase [Pseudomonas sp. GM16]
2511416436	3.33333	0	0.0204647	0.0557342	0.0391402	0.135226	NA	NA	3.56592	2.51914	PMI19_05865 glucose-6-phosphate 1-epimerase [Pseudomonas sp. GM16]
2511415220	3.33333	0	0.00811436	0.0283309	0.0136306	0.0683497	NA	NA	3.56614	2.51951	PMI19_04644 Response regulator containing CheY-like receiver, AAA-type ATPase, and DNA-binding domains [Pseudomonas sp. GM16]
2511410703	3.33333	0	0.00506148	0.0208616	0.00771717	0.0464272	NA	NA	3.56636	2.51988	PMI19_00121 transcriptional regulator, TetR family [Pseudomonas sp. GM16]
2511413840	3.33333	0	0.00506148	0.0208616	0.00771717	0.0464272	NA	NA	3.56636	2.51988	PMI19_03260 transcriptional regulator, MerR family [Pseudomonas sp. GM16]
2511414349	3.33333	0	0.00506148	0.0208616	0.00771717	0.0464272	NA	NA	3.56636	2.51988	PMI19_03770 Predicted oxidoreductase [Pseudomonas sp. GM16]
2511415651	3.33333	0	0.00506148	0.0208616	0.00771717	0.0464272	NA	NA	3.56636	2.51988	PMI19_05076 NAD(P)-dependent dehydrogenase, short-chain alcohol dehydrogenase family [Pseudomonas sp. GM16]
2511412884	3.33333	0	0.00815956	0.0283309	0.01378	0.0686724	NA	NA	3.56658	2.52025	PMI19_02303 Holliday junction DNA helicase subunit RuvB [Pseudomonas sp. GM16]
2511414804	3.33333	0	0.00815956	0.0283309	0.01378	0.0686724	NA	NA	3.56658	2.52025	PMI19_04227 cytochrome c peroxidase [Pseudomonas sp. GM16]
2511411379	3.33333	0	0.00931169	0.0313629	0.0160556	0.0758986	NA	NA	3.57363	2.52719	PMI19_00797 magnesium and cobalt transporter [Pseudomonas sp. GM16]
2511412555	3.33333	0	0.00931169	0.0313629	0.0160556	0.0758986	NA	NA	3.57363	2.52719	PMI19_01973 ATP-dependent DNA helicase UvrD [Pseudomonas sp. GM16]
2511414865	3.33333	0	0.00931169	0.0313629	0.0160556	0.0758986	NA	NA	3.57363	2.52719	PMI19_04288 type IV pilus assembly protein PilF [Pseudomonas sp. GM16]
2511414937	3.33333	0	0.00931169	0.0313629	0.0160556	0.0758986	NA	NA	3.57363	2.52719	PMI19_04360 MraZ protein [Pseudomonas sp. GM16]
2511415740	3.33333	0	0.00931169	0.0313629	0.0160556	0.0758986	NA	NA	3.57363	2.52719	PMI19_05165 Methylase involved in ubiquinone/menaquinone biosynthesis [Pseudomonas sp. GM16]
2511410798	3.33333	0	6.75452e-05	0.00196219	0.000140353	0.00432983	NA	NA	3.57385	2.52756	PMI19_00216 adenylylsulfate kinase [Pseudomonas sp. GM16]
2511410864	3.33333	0	6.75452e-05	0.00196219	0.000140353	0.00432983	NA	NA	3.57385	2.52756	PMI19_00282 peptide-methionine (R)-S-oxide reductase [Pseudomonas sp. GM16]
2511411393	3.33333	0	6.75452e-05	0.00196219	0.000140353	0.00432983	NA	NA	3.57385	2.52756	PMI19_00811 transcriptional regulator, AsnC family [Pseudomonas sp. GM16]
2511412177	3.33333	0	6.75452e-05	0.00196219	0.000140353	0.00432983	NA	NA	3.57385	2.52756	PMI19_01595 Predicted DNA-binding proteins [Pseudomonas sp. GM16]
2511412305	3.33333	0	6.75452e-05	0.00196219	0.000140353	0.00432983	NA	NA	3.57385	2.52756	PMI19_01723 4-hydroxy-tetrahydrodipicolinate synthase [Pseudomonas sp. GM16]
2511412607	3.33333	0	6.75452e-05	0.00196219	0.000140353	0.00432983	NA	NA	3.57385	2.52756	PMI19_02025 membrane fusion protein, multidrug efflux system [Pseudomonas sp. GM16]
2511415409	3.33333	0	6.75452e-05	0.00196219	0.000140353	0.00432983	NA	NA	3.57385	2.52756	PMI19_04833 ATP-dependent DNA helicase, RecQ-like [Pseudomonas sp. GM16]
2511412451	3.33333	0	7.19707e-05	0.00199119	0.000145716	0.00437231	NA	NA	3.57406	2.52792	PMI19_01869 coproporphyrinogen oxidase [Pseudomonas sp. GM16]
2511413554	3.33333	0	7.19707e-05	0.00199119	0.000145716	0.00437231	NA	NA	3.57406	2.52792	PMI19_02974 Nicotinamidase-related amidase [Pseudomonas sp. GM16]
2511413725	3.33333	0	7.19707e-05	0.00199119	0.000145716	0.00437231	NA	NA	3.57406	2.52792	PMI19_03145 hypothetical protein [Pseudomonas sp. GM16]
2511414368	3.33333	0	0.00939273	0.0314263	0.0163257	0.0768037	NA	NA	3.57428	2.52829	PMI19_03790 phosphoserine phosphatase [Pseudomonas sp. GM16]
2511412420	11.6667	1	0.0492611	0.111437	NA	NA	NA	NA	3.50923	2.52896	PMI19_01838 Cytochrome c553 [Pseudomonas sp. GM16]
2511411362	3.33333	0	0.00705891	0.0259571	0.011602	0.0614173	NA	NA	3.58129	2.53519	PMI19_00780 peptidoglycan glycosyltransferase /cell elongation-specific peptidoglycan D,D-transpeptidase [Pseudomonas sp. GM16]
2511413462	3.33333	0	0.00705891	0.0259571	0.011602	0.0614173	NA	NA	3.58129	2.53519	PMI19_02882 N-acetylglutamate synthase [Pseudomonas sp. GM16]
2511415128	3.33333	0	0.00705891	0.0259571	0.011602	0.0614173	NA	NA	3.58129	2.53519	PMI19_04551 nitrilase [Pseudomonas sp. GM16]
2511415230	3.33333	0	0.00705891	0.0259571	0.011602	0.0614173	NA	NA	3.58129	2.53519	PMI19_04654 dipeptide transport system ATP-binding protein [Pseudomonas sp. GM16]
2511415467	3.33333	0	0.00705891	0.0259571	0.011602	0.0614173	NA	NA	3.58129	2.53519	PMI19_04892 hypothetical protein [Pseudomonas sp. GM16]
2511411643	3.33333	0	0.000333847	0.00472774	0.000380556	0.00692422	NA	NA	3.58151	2.53556	PMI19_01061 putative spermidine/putrescine transport system ATP-binding protein [Pseudomonas sp. GM16]
2511414350	3.33333	0	0.000333847	0.00472774	0.000380556	0.00692422	NA	NA	3.58151	2.53556	PMI19_03771 Glycerol-3-phosphate dehydrogenase [Pseudomonas sp. GM16]
2511414871	3.33333	0	0.000333847	0.00472774	0.000380556	0.00692422	NA	NA	3.58151	2.53556	PMI19_04294 Co-chaperone protein HscB [Pseudomonas sp. GM16]
2511415225	3.33333	0	0.00711909	0.0259866	0.0117975	0.061738	NA	NA	3.58173	2.53592	PMI19_04649 outer membrane porin, OprD family [Pseudomonas sp. GM16]
2511415312	3.33333	0	0.00711909	0.0259866	0.0117975	0.061738	NA	NA	3.58173	2.53592	PMI19_04736 hypothetical protein [Pseudomonas sp. GM16]
2511415719	8.66667	0.666667	0.0372953	0.089663	NA	NA	NA	NA	3.52599	2.53629	PMI19_05144 hypothetical protein [Pseudomonas sp. GM16]
2511414745	8.66667	0.666667	0.035933	0.08723	NA	NA	NA	NA	3.5319	2.54246	PMI19_04168 hypothetical protein [Pseudomonas sp. GM16]
2511414768	3.33333	0	0.0108626	0.0347086	0.0192776	0.0859358	NA	NA	3.58892	2.54315	PMI19_04191 hypothetical protein [Pseudomonas sp. GM16]
2511415272	3.33333	0	0.0108626	0.0347086	0.0192776	0.0859358	NA	NA	3.58892	2.54315	PMI19_04696 phospholipid-binding protein, PBP family [Pseudomonas sp. GM16]
2511413869	3.33333	0	0.0108984	0.034791	0.0193974	0.0863593	NA	NA	3.58913	2.54351	PMI19_03289 hypothetical protein [Pseudomonas sp. GM16]
2511414930	10.3333	0.666667	0.044495	0.102926	NA	NA	NA	NA	3.64203	2.54563	PMI19_04353 UDP-N-acetylmuramoylalanine--D-glutamate ligase [Pseudomonas sp. GM16]
2511413890	5.33333	0	0.0406135	0.095726	NA	NA	NA	NA	3.59398	2.54704	PMI19_03310 methyl-accepting chemotaxis sensory transducer with Cache sensor [Pseudomonas sp. GM16]
2511414452	3.33333	0	0.0238704	0.0622379	0.0462643	0.151464	NA	NA	3.5965	2.55106	PMI19_03874 urease subunit gamma [Pseudomonas sp. GM16]
2511412501	21	2	0.000109737	0.00273246	0.00170105	0.0187061	NA	NA	3.60367	2.55379	PMI19_01919 UDP-N-acetylglucosamine pyrophosphorylase /glucosamine-1-phosphate N-acetyltransferase [Pseudomonas sp. GM16]
2511416546	5.33333	0	8.86264e-05	0.00227716	0.000153737	0.00444439	NA	NA	3.60152	2.55538	PMI19_05975 Methyl-accepting chemotaxis protein [Pseudomonas sp. GM16]
2511411518	9	0.666667	0.0248755	0.0643771	NA	NA	NA	NA	3.56811	2.57779	PMI19_00936 type IV pilus assembly protein PilA [Pseudomonas sp. GM16]
2511414362	12.6667	1	0.0487384	0.110804	NA	NA	NA	NA	3.62772	2.64748	PMI19_03784 DNA topoisomerase IV subunit B [Pseudomonas sp. GM16]
2511412729	11	0.666667	0.0332307	0.0820907	NA	NA	NA	NA	3.69397	2.64832	PMI19_02147 PTS IIA-like nitrogen-regulatory protein PtsN [Pseudomonas sp. GM16]
2511411324	3.66667	0	0.01286	0.0390844	0.022603	0.0948183	NA	NA	3.70218	2.65545	PMI19_00742 chromosome partitioning protein [Pseudomonas sp. GM16]
2511411334	3.66667	0	0.01286	0.0390844	0.022603	0.0948183	NA	NA	3.70218	2.65545	PMI19_00752 methyl-accepting chemotaxis sensory transducer with Cache sensor [Pseudomonas sp. GM16]
2511411419	3.66667	0	0.01286	0.0390844	0.022603	0.0948183	NA	NA	3.70218	2.65545	PMI19_00837 hypothetical protein [Pseudomonas sp. GM16]
2511414759	3.66667	0	0.01286	0.0390844	0.022603	0.0948183	NA	NA	3.70218	2.65545	PMI19_04182 Outer membrane protein and related peptidoglycan-associated (lipo)proteins [Pseudomonas sp. GM16]
2511411055	3.66667	0	0.00813719	0.0283309	0.0132569	0.0672546	NA	NA	3.70238	2.65578	PMI19_00473 conserved hypothetical protein [Pseudomonas sp. GM16]
2511413851	3.66667	0	0.00815546	0.0283309	0.0133156	0.0672728	NA	NA	3.70258	2.65612	PMI19_03271 adenosine deaminase [Pseudomonas sp. GM16]
2511411860	3.66667	0	0.0139856	0.041528	0.024864	0.10153	NA	NA	3.70899	2.66244	PMI19_01278 membrane-bound lytic murein transglycosylase D [Pseudomonas sp. GM16]
2511414403	3.66667	0	0.0139856	0.041528	0.024864	0.10153	NA	NA	3.70899	2.66244	PMI19_03825 primary replicative DNA helicase [Pseudomonas sp. GM16]
2511413094	3.66667	0	0.00174159	0.0112206	0.00199308	0.0197383	NA	NA	3.70919	2.66277	PMI19_02513 Pimeloyl-ACP methyl ester carboxylesterase [Pseudomonas sp. GM16]
2511415645	3.66667	0	0.00174159	0.0112206	0.00199308	0.0197383	NA	NA	3.70919	2.66277	PMI19_05070 L-leucine ABC transporter ATP-binding protein /L-isoleucine ABC transporter ATP-binding protein /L-valine ABC transporter ATP-binding protein [Pseudomonas sp. GM16]
2511416412	3.66667	0	0.00174159	0.0112206	0.00199308	0.0197383	NA	NA	3.70919	2.66277	PMI19_05841 Predicted N-acyltransferase, GNAT family [Pseudomonas sp. GM16]
2511414370	3.66667	0	2.7281e-05	0.00121925	9.6928e-05	0.00355578	NA	NA	3.70939	2.6631	PMI19_03792 phosphatidylserine decarboxylase [Pseudomonas sp. GM16]
2511416316	3.66667	0	2.7281e-05	0.00121925	9.6928e-05	0.00355578	NA	NA	3.70939	2.6631	PMI19_05745 flagellar biosynthesis protein FlhG [Pseudomonas sp. GM16]
2511411157	3.66667	0	0.00177616	0.0112781	0.00207495	0.0197892	NA	NA	3.70959	2.66344	PMI19_00575 4-aminobutyrate aminotransferase [Pseudomonas sp. GM16]
2511412129	3.66667	0	0.00177616	0.0112781	0.00207495	0.0197892	NA	NA	3.70959	2.66344	PMI19_01547 polyphosphate kinase [Pseudomonas sp. GM16]
2511411405	3.66667	0	0.0140768	0.0415863	0.0251639	0.101939	NA	NA	3.70979	2.66377	PMI19_00823 Metal-dependent hydrolase, endonuclease/exonuclease/phosphatase family [Pseudomonas sp. GM16]
2511415509	3.66667	0	0.0140768	0.0415863	0.0251639	0.101939	NA	NA	3.70979	2.66377	PMI19_04934 glutathione S-transferase [Pseudomonas sp. GM16]
2511410714	3.66667	0	0.0100301	0.0328035	0.0169895	0.0785485	NA	NA	3.71597	2.66972	PMI19_00132 ADP-ribosylglycohydrolase [Pseudomonas sp. GM16]
2511412205	3.66667	0	0.0100301	0.0328035	0.0169895	0.0785485	NA	NA	3.71597	2.66972	PMI19_01623 oligopeptidase B Serine peptidase. MEROPS family S09A [Pseudomonas sp. GM16]
2511412914	3.66667	0	0.000192468	0.00368544	0.000216922	0.00514416	NA	NA	3.71617	2.67006	PMI19_02333 Exodeoxyribonuclease I subunit C [Pseudomonas sp. GM16]
2511413164	3.66667	0	0.000192468	0.00368544	0.000216922	0.00514416	NA	NA	3.71617	2.67006	PMI19_02583 hypothetical protein [Pseudomonas sp. GM16]
2511415584	3.66667	0	0.000192468	0.00368544	0.000216922	0.00514416	NA	NA	3.71617	2.67006	PMI19_05009 Cell wall hydrolase CwlJ, involved in spore germination [Pseudomonas sp. GM16]
2511415585	3.66667	0	0.000192468	0.00368544	0.000216922	0.00514416	NA	NA	3.71617	2.67006	PMI19_05010 Uncharacterized conserved protein YkwD, contains CAP (CSP/antigen 5/PR1) domain [Pseudomonas sp. GM16]
2511416089	3.66667	0	0.000192468	0.00368544	0.000216922	0.00514416	NA	NA	3.71617	2.67006	PMI19_05517 glycolate oxidase [Pseudomonas sp. GM16]
2511410706	3.66667	0	0.000200529	0.00368544	0.000228067	0.00517552	NA	NA	3.71637	2.67039	PMI19_00124 hypothetical protein [Pseudomonas sp. GM16]
2511414119	3.66667	0	0.000200529	0.00368544	0.000228067	0.00517552	NA	NA	3.71637	2.67039	PMI19_03540 hypothetical protein [Pseudomonas sp. GM16]
2511414539	3.66667	0	0.000200529	0.00368544	0.000228067	0.00517552	NA	NA	3.71637	2.67039	PMI19_03961 virulence surface antigen [Pseudomonas sp. GM16]
2511412490	4	0	0.00919066	0.0312267	0.0153284	0.0738051	NA	NA	3.72289	2.67664	PMI19_01908 chromosome segregation ATPase [Pseudomonas sp. GM16]
2511411381	3.66667	0	0.0106562	0.034206	0.0182541	0.0828566	NA	NA	3.72292	2.67698	PMI19_00799 phosphate starvation-inducible protein PhoH [Pseudomonas sp. GM16]
2511412998	3.66667	0	0.0106562	0.034206	0.0182541	0.0828566	NA	NA	3.72292	2.67698	PMI19_02417 hypothetical protein [Pseudomonas sp. GM16]
2511413536	3.66667	0	0.00299822	0.0155533	0.00399872	0.0299775	NA	NA	3.72312	2.67731	PMI19_02956 OHCU decarboxylase [Pseudomonas sp. GM16]
2511413802	3.66667	0	0.00299822	0.0155533	0.00399872	0.0299775	NA	NA	3.72312	2.67731	PMI19_03222 arginine decarboxylase [Pseudomonas sp. GM16]
2511416541	3.66667	0	0.00299822	0.0155533	0.00399872	0.0299775	NA	NA	3.72312	2.67731	PMI19_05970 xanthine phosphoribosyltransferase [Pseudomonas sp. GM16]
2511412102	3.66667	0	0.0107128	0.0343558	0.018438	0.0831498	NA	NA	3.72331	2.67763	PMI19_01520 glutathione S-transferase [Pseudomonas sp. GM16]
2511410681	9.66667	0.666667	0.0257907	0.0663515	0.0441069	0.149423	NA	NA	3.67856	2.68855	PMI19_00099 isoquinoline 1-oxidoreductase, beta subunit [Pseudomonas sp. GM16]
2511413834	9.66667	0.666667	0.0275762	0.0701171	0.0459645	0.151464	NA	NA	3.68115	2.6912	PMI19_03254 3-oxoacyl-[acyl-carrier protein] reductase [Pseudomonas sp. GM16]
2511415139	4.66667	0	2.37595e-05	0.00110434	9.2348e-05	0.00355578	NA	NA	3.73835	2.69208	PMI19_04563 methyl-accepting chemotaxis protein [Pseudomonas sp. GM16]
2511415052	9.66667	0.666667	0.0368918	0.088877	NA	NA	NA	NA	3.6866	2.69699	PMI19_04475 catalase [Pseudomonas sp. GM16]
2511411851	11.6667	0.666667	0.0389102	0.0924615	NA	NA	NA	NA	3.80978	2.71317	PMI19_01269 NAD(P)H-dependent FMN reductase [Pseudomonas sp. GM16]
2511413931	13.3333	1	0.0388302	0.0924604	NA	NA	NA	NA	3.70585	2.72567	PMI19_03351 subtilase-type serine protease [Pseudomonas sp. GM16]
2511415822	10	0.666667	0.0360693	0.0875001	NA	NA	NA	NA	3.73725	2.7477	PMI19_05247 hypothetical protein [Pseudomonas sp. GM16]
2511411083	35.3333	2.66667	0.00423827	0.0186078	0.0113935	0.0611042	NA	NA	3.80862	2.75272	PMI19_00501 2,4-dienoyl-CoA reductase [Pseudomonas sp. GM16]
2511412651	4	0	0.017349	0.0486946	0.0308848	0.116394	NA	NA	3.82649	2.77967	PMI19_02069 molybdate transport system substrate-binding protein [Pseudomonas sp. GM16]
2511414129	4	0	0.017349	0.0486946	0.0308848	0.116394	NA	NA	3.82649	2.77967	PMI19_03550 transcriptional regulator, LacI family [Pseudomonas sp. GM16]
2511415781	4	0	0.017349	0.0486946	0.0308848	0.116394	NA	NA	3.82649	2.77967	PMI19_05206 Uncharacterized conserved protein YbaA, DUF1428 family [Pseudomonas sp. GM16]
2511414063	4	0	0.01005	0.0328035	0.0165805	0.0775836	NA	NA	3.82685	2.78028	PMI19_03483 DNA sulfur modification protein DndC [Pseudomonas sp. GM16]
2511415686	4	0	0.01005	0.0328035	0.0165805	0.0775836	NA	NA	3.82685	2.78028	PMI19_05111 amino acid ABC transporter ATP-binding protein, PAAT family [Pseudomonas sp. GM16]
2511413671	4	0	0.0116707	0.036488	0.0197504	0.0873331	NA	NA	3.82704	2.78059	PMI19_03091 cyclic pyranopterin monophosphate synthase subunit MoaC [Pseudomonas sp. GM16]
2511411003	4	0	0.0184104	0.0511382	0.0329678	0.121756	NA	NA	3.83274	2.78608	PMI19_00421 acyl-[acyl-carrier-protein]--UDP-N-acetylglucosamine O-acyltransferase [Pseudomonas sp. GM16]
2511412626	4	0	0.0184104	0.0511382	0.0329678	0.121756	NA	NA	3.83274	2.78608	PMI19_02044 4-hydroxyphenylpyruvate dioxygenase [Pseudomonas sp. GM16]
2511413176	4	0	0.0184104	0.0511382	0.0329678	0.121756	NA	NA	3.83274	2.78608	PMI19_02595 hypothetical protein [Pseudomonas sp. GM16]
2511412373	4	0	0.00488991	0.0204637	0.00700309	0.0441461	NA	NA	3.83292	2.78639	PMI19_01791 Membrane-anchored ribosome-binding protein, inhibits growth in stationary phase, ElaB/YqjD/DUF883 family [Pseudomonas sp. GM16]
2511415264	4	0	0.00488991	0.0204637	0.00700309	0.0441461	NA	NA	3.83292	2.78639	PMI19_04688 HD-like signal output (HDOD) domain, no enzymatic activity [Pseudomonas sp. GM16]
2511415530	4	0	0.00488991	0.0204637	0.00700309	0.0441461	NA	NA	3.83292	2.78639	PMI19_04955 Aldo/keto reductase [Pseudomonas sp. GM16]
2511416315	4	0	0.00488991	0.0204637	0.00700309	0.0441461	NA	NA	3.83292	2.78639	PMI19_05744 RNA polymerase, sigma 28 subunit, SigD/FliA/WhiG [Pseudomonas sp. GM16]
2511416473	4	0	0.00488991	0.0204637	0.00700309	0.0441461	NA	NA	3.83292	2.78639	PMI19_05902 type VI secretion system protein VasD [Pseudomonas sp. GM16]
2511412716	4	0	0.000641531	0.00656946	0.000587713	0.00959488	NA	NA	3.83311	2.7867	PMI19_02134 Acid stress-induced BolA-like protein IbaG/YrbA, predicted regulator of iron metabolism [Pseudomonas sp. GM16]
2511412741	4	0	0.000641531	0.00656946	0.000587713	0.00959488	NA	NA	3.83311	2.7867	PMI19_02159 translocation and assembly module TamB [Pseudomonas sp. GM16]
2511412924	4	0	0.000641531	0.00656946	0.000587713	0.00959488	NA	NA	3.83311	2.7867	PMI19_02343 fatty-acyl-CoA synthase [Pseudomonas sp. GM16]
2511415430	4	0	0.000641531	0.00656946	0.000587713	0.00959488	NA	NA	3.83311	2.7867	PMI19_04854 putative spermidine/putrescine transport system substrate-binding protein [Pseudomonas sp. GM16]
2511413300	4	0	0.000652046	0.00656946	0.000605529	0.00959488	NA	NA	3.83329	2.787	PMI19_02719 transcriptional regulator, MerR family [Pseudomonas sp. GM16]
2511414864	4	0	0.000652046	0.00656946	0.000605529	0.00959488	NA	NA	3.83329	2.787	PMI19_04287 cytoskeleton protein RodZ [Pseudomonas sp. GM16]
2511411785	4	0	0.00494181	0.0206557	0.00715664	0.04479	NA	NA	3.83347	2.78731	PMI19_01203 Uncharacterized conserved protein YndB, AHSA1/START domain [Pseudomonas sp. GM16]
2511413460	10.3333	0.666667	0.0346891	0.0848652	NA	NA	NA	NA	3.7813	2.79164	PMI19_02880 adenylate cyclase [Pseudomonas sp. GM16]
2511411186	43.6667	3.33333	2.12786e-06	0.000309072	2.65089e-05	0.00318655	NA	NA	3.83002	2.79191	PMI19_00604 polar amino acid transport system substrate-binding protein [Pseudomonas sp. GM16]
2511412211	4	0	0.000154233	0.00346875	0.00133532	0.0168047	NA	NA	3.83951	2.79338	PMI19_01629 Protein of unknown function (DUF2892) [Pseudomonas sp. GM16]
2511411034	12.3333	0.666667	0.0271756	0.0693515	NA	NA	NA	NA	3.8905	2.79362	PMI19_00452 Protein of unknown function (DUF4197) [Pseudomonas sp. GM16]
2511414212	23.3333	1.66667	0.0411903	0.0966282	NA	NA	NA	NA	3.816	2.79586	PMI19_03633 glyceraldehyde-3-phosphate dehydrogenase (NADP+) [Pseudomonas sp. GM16]
2511412611	4	0	0.0123974	0.0381599	0.021145	0.0911145	NA	NA	3.84553	2.79943	PMI19_02029 Sugar phosphate isomerase/epimerase [Pseudomonas sp. GM16]
2511415803	4	0	0.0123974	0.0381599	0.021145	0.0911145	NA	NA	3.84553	2.79943	PMI19_05228 putative redox protein [Pseudomonas sp. GM16]
2511416475	4	0	0.0123974	0.0381599	0.021145	0.0911145	NA	NA	3.84553	2.79943	PMI19_05904 type VI secretion system protein ImpK [Pseudomonas sp. GM16]
2511413792	4	0	0.00160389	0.0108399	0.00177613	0.019025	NA	NA	3.84571	2.79974	PMI19_03212 MJ0042 family finger-like domain-containing protein [Pseudomonas sp. GM16]
2511416196	4	0	0.00160389	0.0108399	0.00177613	0.019025	NA	NA	3.84571	2.79974	PMI19_05624 hypothetical protein [Pseudomonas sp. GM16]
2511410986	4	0	0.00162184	0.0108399	0.00181697	0.0191938	NA	NA	3.84589	2.80004	PMI19_00404 protein-L-isoaspartate(D-aspartate) O-methyltransferase [Pseudomonas sp. GM16]
2511414637	4	0	0.00162184	0.0108399	0.00181697	0.0191938	NA	NA	3.84589	2.80004	PMI19_04060 HAD-superfamily subfamily IB hydrolase, TIGR01490 [Pseudomonas sp. GM16]
2511416416	4	0	0.00162184	0.0108399	0.00181697	0.0191938	NA	NA	3.84589	2.80004	PMI19_05845 tRNA (5-methylaminomethyl-2-thiouridylate)-methyltransferase [Pseudomonas sp. GM16]
2511414297	10.3333	0.666667	0.0195176	0.0537429	0.0375329	0.132186	NA	NA	3.79814	2.80894	PMI19_03718 AAA ATPase domain-containing protein [Pseudomonas sp. GM16]
2511415390	4	0	0.0207112	0.0561017	0.0375828	0.132186	NA	NA	3.85838	2.81296	PMI19_04814 glutamate-cysteine ligase [Pseudomonas sp. GM16]
2511411524	14.3333	1	0.0423986	0.0987318	NA	NA	NA	NA	3.7958	2.81523	PMI19_00942 acetyl-coenzyme A synthetase [Pseudomonas sp. GM16]
2511413674	8.66667	0.666667	0.0112098	0.0355633	0.0182491	0.0828566	NA	NA	3.84261	2.83829	PMI19_03094 L-arginine-binding protein /L-ornithine-binding protein [Pseudomonas sp. GM16]
2511412002	13	0.666667	0.0391592	0.0928632	NA	NA	NA	NA	3.95748	2.86096	PMI19_01420 Ethanolamine ammonia-lyase light chain [Pseudomonas sp. GM16]
2511414194	4.66667	0	0.013012	0.0394434	0.0219702	0.0934599	NA	NA	3.91134	2.86463	PMI19_03615 PAS domain S-box-containing protein [Pseudomonas sp. GM16]
2511414769	11	0.666667	0.033629	0.0827316	NA	NA	NA	NA	3.87243	2.88277	PMI19_04192 ornithine carbamoyltransferase [Pseudomonas sp. GM16]
2511416311	15	1	0.0438954	0.101607	NA	NA	NA	NA	3.86402	2.88358	PMI19_05740 two-component system, chemotaxis family, response regulator CheB [Pseudomonas sp. GM16]
2511410777	11	0.666667	0.0325931	0.0809256	0.0493281	0.151464	NA	NA	3.87708	2.88763	PMI19_00195 histidinol-phosphate aminotransferase [Pseudomonas sp. GM16]
2511415037	4.33333	0	0.0215048	0.0576643	0.0383109	0.133764	NA	NA	3.94093	2.89404	PMI19_04460 acyl-CoA dehydrogenase [Pseudomonas sp. GM16]
2511413461	4.33333	0	0.0151452	0.0439057	0.0259532	0.103634	NA	NA	3.9411	2.89432	PMI19_02881 acetylornithine deacetylase [Pseudomonas sp. GM16]
2511414195	4.33333	0	0.0151452	0.0439057	0.0259532	0.103634	NA	NA	3.9411	2.89432	PMI19_03616 putative two-component system response regulator [Pseudomonas sp. GM16]
2511413763	4.33333	0	0.0125998	0.0385358	0.0210616	0.0911145	NA	NA	3.94127	2.89461	PMI19_03183 membrane fusion protein, adhesin transport system [Pseudomonas sp. GM16]
2511413835	4.33333	0	0.0125998	0.0385358	0.0210616	0.0911145	NA	NA	3.94127	2.89461	PMI19_03255 hypothetical protein [Pseudomonas sp. GM16]
2511416082	4.33333	0	0.0125998	0.0385358	0.0210616	0.0911145	NA	NA	3.94127	2.89461	PMI19_05510 RHS repeat-associated core domain-containing protein [Pseudomonas sp. GM16]
2511410710	4.33333	0	0.0126131	0.0385358	0.0211033	0.0911145	NA	NA	3.94144	2.89489	PMI19_00128 L-arabinose-binding protein [Pseudomonas sp. GM16]
2511413764	4.33333	0	0.0126131	0.0385358	0.0211033	0.0911145	NA	NA	3.94144	2.89489	PMI19_03184 ATP-binding cassette, subfamily C, LapB [Pseudomonas sp. GM16]
2511412594	4.33333	0	0.00257767	0.0140843	0.00305708	0.0256177	NA	NA	3.94704	2.90053	PMI19_02012 Protein of unknown function (DUF1652) [Pseudomonas sp. GM16]
2511410683	4.33333	0	0.0011721	0.00884404	0.00113879	0.0148128	NA	NA	3.94721	2.90081	PMI19_00101 molybdenum cofactor cytidylyltransferase [Pseudomonas sp. GM16]
2511415640	4.33333	0	0.0011721	0.00884404	0.00113879	0.0148128	NA	NA	3.94721	2.90081	PMI19_05065 hypothetical protein [Pseudomonas sp. GM16]
2511411346	4.33333	0	0.00321751	0.0159548	0.00407349	0.030149	NA	NA	3.9528	2.90643	PMI19_00764 Uncharacterized conserved protein [Pseudomonas sp. GM16]
2511412216	4.33333	0	0.00321751	0.0159548	0.00407349	0.030149	NA	NA	3.9528	2.90643	PMI19_01634 hypothetical protein [Pseudomonas sp. GM16]
2511413054	4.33333	0	0.00321751	0.0159548	0.00407349	0.030149	NA	NA	3.9528	2.90643	PMI19_02473 ribosomal protein S12 methylthiotransferase accessory factor [Pseudomonas sp. GM16]
2511410837	4.33333	0	8.1308e-06	0.000504351	7.69532e-05	0.00352972	NA	NA	3.95296	2.90671	PMI19_00255 hypothetical protein [Pseudomonas sp. GM16]
2511414141	4.33333	0	8.1308e-06	0.000504351	7.69532e-05	0.00352972	NA	NA	3.95296	2.90671	PMI19_03562 osmoprotectant transport system substrate-binding protein [Pseudomonas sp. GM16]
2511412017	4.33333	0	8.69214e-06	0.000505013	7.43602e-05	0.00352972	NA	NA	3.95313	2.90699	PMI19_01435 Uncharacterized conserved protein YfaA, DUF2138 family [Pseudomonas sp. GM16]
2511410594	32.3333	3.33333	0.0492213	0.111419	NA	NA	NA	NA	3.92191	2.91066	PMI19_00012 bacterial translation initiation factor 1 (bIF-1) [Pseudomonas sp. GM16]
2511412783	4.33333	0	0.0148197	0.0432676	0.0253095	0.102117	NA	NA	3.95853	2.91231	PMI19_02201 rsbT co-antagonist protein RsbR [Pseudomonas sp. GM16]
2511414424	4.33333	0	0.0148197	0.0432676	0.0253095	0.102117	NA	NA	3.95853	2.91231	PMI19_03846 amino acid/amide ABC transporter ATP-binding protein 2, HAAT family [Pseudomonas sp. GM16]
2511412111	4.33333	0	6.30901e-05	0.00196219	9.24109e-05	0.00355578	NA	NA	3.95886	2.91287	PMI19_01529 peptidylprolyl isomerase [Pseudomonas sp. GM16]
2511413525	4.33333	0	6.30901e-05	0.00196219	9.24109e-05	0.00355578	NA	NA	3.95886	2.91287	PMI19_02945 cell division topological specificity factor MinE [Pseudomonas sp. GM16]
2511412577	4.66667	0	6.36211e-05	0.00196219	9.27395e-05	0.00355578	NA	NA	3.95906	2.91306	PMI19_01995 alanine or glycine:cation symporter, AGCS family [Pseudomonas sp. GM16]
2511410865	4.33333	0	0.00222309	0.0126962	0.00260564	0.0228797	NA	NA	3.95903	2.91315	PMI19_00283 glutathione peroxidase [Pseudomonas sp. GM16]
2511410665	4.33333	0	0.0152723	0.044066	0.02619	0.103866	NA	NA	3.9644	2.91844	PMI19_00083 hypothetical protein [Pseudomonas sp. GM16]
2511413001	4.33333	0	0.0152723	0.044066	0.02619	0.103866	NA	NA	3.9644	2.91844	PMI19_02420 carbonic anhydrase [Pseudomonas sp. GM16]
2511414884	4.33333	0	0.0152723	0.044066	0.02619	0.103866	NA	NA	3.9644	2.91844	PMI19_04307 S-adenosylmethionine:tRNA ribosyltransferase-isomerase [Pseudomonas sp. GM16]
2511416519	4.33333	0	0.0152723	0.044066	0.02619	0.103866	NA	NA	3.9644	2.91844	PMI19_05948 deoxyuridine 5'-triphosphate nucleotidohydrolase [Pseudomonas sp. GM16]
2511411086	4.33333	0	0.00419117	0.0184942	0.00576227	0.0379722	NA	NA	3.96473	2.919	PMI19_00504 formyl-CoA transferase [Pseudomonas sp. GM16]
2511415791	4.33333	0	0.00419117	0.0184942	0.00576227	0.0379722	NA	NA	3.96473	2.919	PMI19_05216 iron uptake system component EfeO [Pseudomonas sp. GM16]
2511416156	4.33333	0	0.00419117	0.0184942	0.00576227	0.0379722	NA	NA	3.96473	2.919	PMI19_05584 7-cyano-7-deazaguanine synthase [Pseudomonas sp. GM16]
2511415663	4.33333	0	0.0153384	0.0441899	0.0263968	0.104567	NA	NA	3.9649	2.91927	PMI19_05088 Pyridoxamine 5'-phosphate oxidase [Pseudomonas sp. GM16]
2511414849	18.6667	1	0.0448744	0.103404	NA	NA	NA	NA	4.02434	2.92098	PMI19_04272 GMP synthase (glutamine-hydrolyzing) [Pseudomonas sp. GM16]
2511410736	4.33333	0	0.0104177	0.0337196	0.0171206	0.0790498	NA	NA	3.97041	2.92482	PMI19_00154 amino acid ABC transporter substrate-binding protein, PAAT family [Pseudomonas sp. GM16]
2511414623	20.3333	1.33333	0.0323765	0.0805557	NA	NA	NA	NA	3.97273	2.92606	PMI19_04046 beta-glucosidase [Pseudomonas sp. GM16]
2511411280	4.33333	0	0.0250063	0.0645718	0.0450811	0.1514	NA	NA	3.97607	2.93062	PMI19_00698 HslV component of HslUV peptidase. Threonine peptidase. MEROPS family T01B [Pseudomonas sp. GM16]
2511414861	13.3333	0.666667	0.0380792	0.0910454	NA	NA	NA	NA	3.97883	2.9336	PMI19_04284 Putative negative regulator of RcsB-dependent stress response [Pseudomonas sp. GM16]
2511415652	4.66667	0	0.00402768	0.0181171	0.0054253	0.0366523	NA	NA	3.98663	2.9406	PMI19_05077 putative lipoprotein [Pseudomonas sp. GM16]
2511411205	15.6667	1	0.041077	0.0964922	NA	NA	NA	NA	3.93709	2.95696	PMI19_00623 imidazoleglycerol-phosphate dehydratase [Pseudomonas sp. GM16]
2511411649	4.66667	0	3.77402e-06	0.00034523	0.000171274	0.00470127	NA	NA	4.01265	2.9664	PMI19_01067 hypothetical protein [Pseudomonas sp. GM16]
2511415539	25	1.66667	0.044718	0.103373	NA	NA	NA	NA	3.97154	2.968	PMI19_04964 glycine betaine/proline transport system substrate-binding protein [Pseudomonas sp. GM16]
2511412428	14	0.666667	0.0338788	0.0832286	NA	NA	NA	NA	4.07868	2.98233	PMI19_01846 Two-component response regulator AlgB [Pseudomonas sp. GM16]
2511410751	4.66667	0	0.0253334	0.0653197	0.0449479	0.151098	NA	NA	4.04696	3	PMI19_00169 asparagine synthase (glutamine-hydrolysing) [Pseudomonas sp. GM16]
2511411048	12	0.666667	0.0202979	0.0555405	0.0440562	0.149397	NA	NA	3.9934	3.00323	PMI19_00466 Phosphoenolpyruvate carboxylase, type 1 [Pseudomonas sp. GM16]
2511413772	4.66667	0	0.00511244	0.0209178	0.00711403	0.0446034	NA	NA	4.05264	3.00604	PMI19_03192 hypothetical protein [Pseudomonas sp. GM16]
2511414726	4.66667	0	0.00511244	0.0209178	0.00711403	0.0446034	NA	NA	4.05264	3.00604	PMI19_04149 replication region DNA-binding N-term [Pseudomonas sp. GM16]
2511413409	4.66667	0	0.00259854	0.0141027	0.00303733	0.0255881	NA	NA	4.05295	3.00656	PMI19_02828 16S rRNA m(3)U-1498 methyltransferase [Pseudomonas sp. GM16]
2511415748	4.66667	0	0.00259854	0.0141027	0.00303733	0.0255881	NA	NA	4.05295	3.00656	PMI19_05173 L-cystine ABC transporter ATP-binding protein /Diaminopimelate ABC transporter ATP-binding protein [Pseudomonas sp. GM16]
2511416141	4.66667	0	0.00259854	0.0141027	0.00303733	0.0255881	NA	NA	4.05295	3.00656	PMI19_05569 Protein of unknown function (DUF3396) [Pseudomonas sp. GM16]
2511413821	4.66667	0	0.00515021	0.021023	0.00722283	0.0450426	NA	NA	4.05311	3.00682	PMI19_03241 Flp pilus assembly protein TadD, contains TPR repeats [Pseudomonas sp. GM16]
2511411282	12	0.666667	0.0314724	0.0785347	0.0468316	0.151464	NA	NA	4.00023	3.01063	PMI19_00700 arginyl-tRNA synthetase [Pseudomonas sp. GM16]
2511412456	12	0.666667	0.0230091	0.0605357	0.0364725	0.129815	NA	NA	4.00053	3.01114	PMI19_01874 LysM domain-containing protein [Pseudomonas sp. GM16]
2511415517	4.66667	0	0.00576172	0.0224418	0.00826407	0.048581	NA	NA	4.05799	3.01152	PMI19_04942 Protein of unknown function (DUF3455) [Pseudomonas sp. GM16]
2511411281	4.66667	0	0.000444344	0.00556425	0.000361012	0.00686723	NA	NA	4.05814	3.01178	PMI19_00699 Cell division protein FtsN [Pseudomonas sp. GM16]
2511413842	4.66667	0	0.000444344	0.00556425	0.000361012	0.00686723	NA	NA	4.05814	3.01178	PMI19_03262 hypothetical protein [Pseudomonas sp. GM16]
2511416413	4.66667	0	0.000444344	0.00556425	0.000361012	0.00686723	NA	NA	4.05814	3.01178	PMI19_05842 50S ribosomal protein L16 3-hydroxylase [Pseudomonas sp. GM16]
2511412719	4.66667	0	3.96133e-06	0.00034523	0.000101196	0.00363681	NA	NA	4.0583	3.01205	PMI19_02137 phospholipid/cholesterol/gamma-HCH transport system substrate-binding protein [Pseudomonas sp. GM16]
2511413947	4.66667	0	0.000459654	0.00560605	0.000383355	0.00692422	NA	NA	4.05845	3.01231	PMI19_03367 NADPH:quinone reductase [Pseudomonas sp. GM16]
2511416270	4.66667	0	0.000459654	0.00560605	0.000383355	0.00692422	NA	NA	4.05845	3.01231	PMI19_05699 glycine betaine/proline transport system substrate-binding protein [Pseudomonas sp. GM16]
2511411793	4.66667	0	0.0174478	0.0489323	0.029795	0.114389	NA	NA	4.06331	3.01699	PMI19_01211 ATP-binding cassette, subfamily B [Pseudomonas sp. GM16]
2511416167	4.66667	0	0.00367756	0.0170729	0.00474733	0.0338429	NA	NA	4.06347	3.01725	PMI19_05595 tRNA threonylcarbamoyl adenosine modification protein, Sua5/YciO/YrdC/YwlC family [Pseudomonas sp. GM16]
2511410695	4.66667	0	3.13277e-05	0.00128759	6.44102e-05	0.00344769	NA	NA	4.06363	3.01751	PMI19_00113 3-oxoacyl-[acyl-carrier-protein] synthase II [Pseudomonas sp. GM16]
2511410831	4.66667	0	3.13277e-05	0.00128759	6.44102e-05	0.00344769	NA	NA	4.06363	3.01751	PMI19_00249 putative ABC transport system ATP-binding protein [Pseudomonas sp. GM16]
2511414139	4.66667	0	3.13277e-05	0.00128759	6.44102e-05	0.00344769	NA	NA	4.06363	3.01751	PMI19_03560 osmoprotectant transport system ATP-binding protein [Pseudomonas sp. GM16]
2511411295	4.66667	0	3.31405e-05	0.00131282	6.59392e-05	0.00344769	NA	NA	4.06378	3.01777	PMI19_00713 3-dehydroquinate synthase [Pseudomonas sp. GM16]
2511412601	4.66667	0	3.31405e-05	0.00131282	6.59392e-05	0.00344769	NA	NA	4.06378	3.01777	PMI19_02019 Tetratricopeptide repeat-containing protein [Pseudomonas sp. GM16]
2511414681	4.66667	0	0.00372268	0.0172112	0.00487	0.0342275	NA	NA	4.06394	3.01803	PMI19_04104 phosphoserine phosphatase [Pseudomonas sp. GM16]
2511415988	4.66667	0	0.00372268	0.0172112	0.00487	0.0342275	NA	NA	4.06394	3.01803	PMI19_05414 hypothetical protein [Pseudomonas sp. GM16]
2511415010	5.33333	0	0.00149712	0.0103637	0.0015283	0.0174247	NA	NA	4.06929	3.02319	PMI19_04433 cytochrome c oxidase cbb3-type subunit 3 [Pseudomonas sp. GM16]
2511412286	4.66667	0	0.00107266	0.00839436	0.00103015	0.0139732	NA	NA	4.06909	3.02321	PMI19_01704 trans-aconitate 2-methyltransferase [Pseudomonas sp. GM16]
2511416362	4.66667	0	0.00107266	0.00839436	0.00103015	0.0139732	NA	NA	4.06909	3.02321	PMI19_05791 C-methyltransferase C-terminal domain-containing protein [Pseudomonas sp. GM16]
2511413064	4.66667	0	0.0182421	0.0508881	0.0313113	0.117663	NA	NA	4.07422	3.02837	PMI19_02483 GST-like protein [Pseudomonas sp. GM16]
2511414172	12.3333	0.666667	0.0189692	0.0524944	0.0320017	0.119104	NA	NA	4.02911	3.03934	PMI19_03593 ribosome-associated protein [Pseudomonas sp. GM16]
2511410617	5.33333	0	0.0109824	0.0349952	0.0177279	0.0811016	NA	NA	4.08563	3.03965	PMI19_00035 chitinase [Pseudomonas sp. GM16]
2511411620	4.66667	0	0.028965	0.0732212	NA	NA	NA	NA	4.08504	3.03966	PMI19_01038 DNA primase [Pseudomonas sp. GM16]
2511411245	12.3333	0.666667	0.0227383	0.0600497	0.0359295	0.128858	NA	NA	4.03108	3.04132	PMI19_00663 glycine betaine/proline transport system substrate-binding protein [Pseudomonas sp. GM16]
2511415091	5	0	0.0115941	0.036281	0.0187958	0.0841105	NA	NA	4.1177	3.07184	PMI19_04514 methenyltetrahydrofolate cyclohydrolase /5,10-methylenetetrahydrofolate dehydrogenase (NADP+) [Pseudomonas sp. GM16]
2511411872	5	0	0.0180643	0.0504989	0.0304915	0.115673	NA	NA	4.14602	3.09921	PMI19_01290 Tat (twin-arginine translocation) pathway signal sequence [Pseudomonas sp. GM16]
2511413594	5	0	0.0180643	0.0504989	0.0304915	0.115673	NA	NA	4.14602	3.09921	PMI19_03014 Short-chain dehydrogenase [Pseudomonas sp. GM16]
2511415765	15	0.666667	0.0310522	0.0776527	NA	NA	NA	NA	4.14655	3.10132	PMI19_05190 N-carbamoyl-L-amino-acid hydrolase [Pseudomonas sp. GM16]
2511411664	5	0	0.00776831	0.0274704	0.0116633	0.0614173	NA	NA	4.15103	3.10435	PMI19_01082 hypothetical protein [Pseudomonas sp. GM16]
2511414320	5	0	0.00357827	0.0168793	0.00448203	0.0324831	NA	NA	4.15132	3.10484	PMI19_03741 multi-sensor signal transduction histidine kinase [Pseudomonas sp. GM16]
2511412755	5	0	0.00453801	0.0196029	0.00606436	0.039663	NA	NA	4.15147	3.10509	PMI19_02173 carbohydrate ABC transporter ATP-binding protein, CUT1 family [Pseudomonas sp. GM16]
2511411206	5	0	0.00781391	0.0275423	0.0117992	0.061738	NA	NA	4.15162	3.10533	PMI19_00624 imidazole glycerol phosphate synthase subunit hisH [Pseudomonas sp. GM16]
2511415173	5	0	0.0298973	0.075088	NA	NA	NA	NA	4.15191	3.10582	PMI19_04597 hypothetical protein [Pseudomonas sp. GM16]
2511410728	5	0	0.0232282	0.060939	0.0401619	0.138208	NA	NA	4.15588	3.10923	PMI19_00146 galactonate dehydratase [Pseudomonas sp. GM16]
2511410929	5	0	0.00191122	0.011813	0.00201277	0.0197892	NA	NA	4.15617	3.10972	PMI19_00347 hypothetical protein [Pseudomonas sp. GM16]
2511412327	5	0	0.000113298	0.00274279	0.000104253	0.00370843	NA	NA	4.15646	3.11021	PMI19_01745 Nucleoside-diphosphate-sugar epimerase [Pseudomonas sp. GM16]
2511413493	5	0	0.00194311	0.0119255	0.00208541	0.0197892	NA	NA	4.15661	3.11045	PMI19_02913 FAD/FMN-containing dehydrogenase [Pseudomonas sp. GM16]
2511411525	5	0	0.00560826	0.0222198	0.00789091	0.0471022	NA	NA	4.16115	3.11482	PMI19_00943 glucose-6-phosphate isomerase [Pseudomonas sp. GM16]
2511414954	5	0	0.00560826	0.0222198	0.00789091	0.0471022	NA	NA	4.16115	3.11482	PMI19_04377 cell division protein ZapE [Pseudomonas sp. GM16]
2511411510	5	0	0.000289531	0.00456205	0.000226528	0.00517552	NA	NA	4.16129	3.11507	PMI19_00928 hypothetical protein [Pseudomonas sp. GM16]
2511414737	5	0	0.000289531	0.00456205	0.000226528	0.00517552	NA	NA	4.16129	3.11507	PMI19_04160 Lipopolysaccharide kinase (Kdo/WaaP) family protein [Pseudomonas sp. GM16]
2511415721	5	0	0.000127449	0.00288498	0.00105501	0.0142548	NA	NA	4.16144	3.11531	PMI19_05146 hypothetical protein [Pseudomonas sp. GM16]
2511416507	5	0	0.000301797	0.00461915	0.000242263	0.0053115	NA	NA	4.16158	3.11555	PMI19_05936 guanylate kinase [Pseudomonas sp. GM16]
2511415772	5	0	0.00566272	0.02223	0.00804753	0.0477916	NA	NA	4.16173	3.1158	PMI19_05197 anthranilate synthase, component II [Pseudomonas sp. GM16]
2511415934	5	0	0.00566272	0.02223	0.00804753	0.0477916	NA	NA	4.16173	3.1158	PMI19_05359 DNA-binding transcriptional regulator, MocR family, contains an aminotransferase domain [Pseudomonas sp. GM16]
2511411521	13	0.666667	0.023809	0.0621522	0.0364942	0.129815	NA	NA	4.10974	3.11985	PMI19_00939 Uncharacterized protein involved in outer membrane biogenesis [Pseudomonas sp. GM16]
2511413984	5	0	0.000512332	0.00595329	0.000423944	0.00746399	NA	NA	4.16654	3.12064	PMI19_03404 NAD(P)-dependent dehydrogenase, short-chain alcohol dehydrogenase family [Pseudomonas sp. GM16]
2511413561	5	0	0.00508204	0.0208669	0.00706092	0.0444302	NA	NA	4.16669	3.12088	PMI19_02981 acireductone dioxygenase apoprotein [Pseudomonas sp. GM16]
2511411632	5	0	0.0193466	0.0533955	0.032916	0.121756	NA	NA	4.17177	3.12619	PMI19_01050 ApaG protein [Pseudomonas sp. GM16]
2511414732	13	0.666667	0.018323	0.0510584	0.0300884	0.114883	NA	NA	4.12724	3.13801	PMI19_04155 hypothetical protein [Pseudomonas sp. GM16]
2511414392	18	1	0.0384906	0.091869	NA	NA	NA	NA	4.12639	3.14585	PMI19_03814 Methyl-accepting chemotaxis protein [Pseudomonas sp. GM16]
2511411052	111.667	6.66667	0.000470322	0.00563416	0.00217085	0.0201802	NA	NA	4.18641	3.15624	PMI19_00470 Outer membrane protein OmpA [Pseudomonas sp. GM16]
2511416286	24.3333	1.33333	0.0313558	0.0782998	NA	NA	NA	NA	4.22382	3.17687	PMI19_05715 sulfate transport system substrate-binding protein [Pseudomonas sp. GM16]
2511414765	34.3333	1.66667	NA	NA	NA	NA	0.02736	0.0001693	4.2248	3.18003	PMI19_04188 bacterioferritin [Pseudomonas sp. GM16]
2511412416	5.33333	0	0.0207444	0.0561017	0.035042	0.126438	NA	NA	4.23899	3.19249	PMI19_01834 Protein of unknown function (DUF2782) [Pseudomonas sp. GM16]
2511414377	5.33333	0	0.0207444	0.0561017	0.035042	0.126438	NA	NA	4.23899	3.19249	PMI19_03799 oligoribonuclease [Pseudomonas sp. GM16]
2511413573	5.33333	0	0.0103791	0.033626	0.0161872	0.0763579	NA	NA	4.24314	3.19639	PMI19_02993 Transglutaminase-like enzyme, putative cysteine protease [Pseudomonas sp. GM16]
2511413563	5.33333	0	0.00506363	0.0208616	0.00684868	0.0437423	NA	NA	4.24355	3.19708	PMI19_02983 Succinate dehydrogenase/fumarate reductase, flavoprotein subunit [Pseudomonas sp. GM16]
2511411342	5.33333	0	0.00667316	0.0249208	0.00962353	0.0537622	NA	NA	4.24369	3.19731	PMI19_00760 UDP-N-acetylmuramate: L-alanyl-gamma-D-glutamyl-meso-diaminopimelate ligase [Pseudomonas sp. GM16]
2511415014	5.33333	0	0.000862008	0.00770502	0.000719708	0.0106398	NA	NA	4.2481	3.20166	PMI19_04437 cytochrome c oxidase accessory protein FixG [Pseudomonas sp. GM16]
2511415164	5.33333	0	0.000862008	0.00770502	0.000719708	0.0106398	NA	NA	4.2481	3.20166	PMI19_04588 ATP diphosphatase [Pseudomonas sp. GM16]
2511413487	5.33333	0	0.000256734	0.00426179	0.000189599	0.00485987	NA	NA	4.24823	3.20189	PMI19_02907 hypothetical protein (DUF2059) [Pseudomonas sp. GM16]
2511415537	5.33333	0	0.000256734	0.00426179	0.000189599	0.00485987	NA	NA	4.24823	3.20189	PMI19_04962 glycine betaine/proline transport system ATP-binding protein [Pseudomonas sp. GM16]
2511416330	5.33333	0	0.000256734	0.00426179	0.000189599	0.00485987	NA	NA	4.24823	3.20189	PMI19_05759 flagellar motor switch protein FliN/FliY [Pseudomonas sp. GM16]
2511416474	5.33333	0	0.000877138	0.00774102	0.000745941	0.0107453	NA	NA	4.24837	3.20212	PMI19_05903 type VI secretion system protein ImpJ [Pseudomonas sp. GM16]
2511411367	5.33333	0	2.99387e-06	0.000319464	9.79217e-05	0.00355578	NA	NA	4.2529	3.20668	PMI19_00785 hypothetical protein [Pseudomonas sp. GM16]
2511411517	5.33333	0	2.99387e-06	0.000319464	9.79217e-05	0.00355578	NA	NA	4.2529	3.20668	PMI19_00935 type IV pilus assembly protein PilB [Pseudomonas sp. GM16]
2511416086	5.33333	0	2.99387e-06	0.000319464	9.79217e-05	0.00355578	NA	NA	4.2529	3.20668	PMI19_05514 Uncharacterized metalloenzyme YdcJ, glyoxalase superfamily [Pseudomonas sp. GM16]
2511414687	5.33333	0	0.00776989	0.0274704	0.0116129	0.0614173	NA	NA	4.25331	3.20736	PMI19_04110 pseudouridine-5'-monophosphatase [Pseudomonas sp. GM16]
2511415804	5.33333	0	0.00776989	0.0274704	0.0116129	0.0614173	NA	NA	4.25331	3.20736	PMI19_05229 adenosylmethionine decarboxylase proenzyme [Pseudomonas sp. GM16]
2511410976	5.33333	0	0.0064804	0.024396	0.00929931	0.0524553	NA	NA	4.25742	3.21122	PMI19_00394 Predicted transcriptional regulator [Pseudomonas sp. GM16]
2511411412	5.33333	0	1.58841e-05	0.000851876	4.6751e-05	0.00331183	NA	NA	4.2577	3.21168	PMI19_00830 Superfamily II DNA and RNA helicase [Pseudomonas sp. GM16]
2511411809	5.33333	0	1.58841e-05	0.000851876	4.6751e-05	0.00331183	NA	NA	4.2577	3.21168	PMI19_01227 methylthioadenosine phosphorylase [Pseudomonas sp. GM16]
2511414130	5.33333	0	0.000757835	0.00725633	0.000643382	0.0100575	NA	NA	4.25783	3.2119	PMI19_03551 Phosphocarrier protein HPr /phosphoenolpyruvate--protein phosphotransferase /PTS system D-fructose-specific IIA component (F1P-forming), Frc family [Pseudomonas sp. GM16]
2511416197	5.33333	0	0.000757835	0.00725633	0.000643382	0.0100575	NA	NA	4.25783	3.2119	PMI19_05625 transcriptional regulator, XRE family [Pseudomonas sp. GM16]
2511412832	5.33333	0	0.00181326	0.0114092	0.00189523	0.019489	NA	NA	4.26234	3.21643	PMI19_02251 hypothetical protein [Pseudomonas sp. GM16]
2511410737	5.33333	0	0.0217356	0.0580171	0.0368223	0.130317	NA	NA	4.26736	3.22185	PMI19_00155 protein of unknown function (DUF4398) [Pseudomonas sp. GM16]
2511414933	14	0.666667	0.0188286	0.0521793	0.0297459	0.114327	NA	NA	4.21189	3.22199	PMI19_04356 UDP-N-acetylmuramoylalanyl-D-glutamate--2,6-diaminopimelate ligase [Pseudomonas sp. GM16]
2511412308	12.3333	1	0.020735	0.0561017	0.0350733	0.126438	NA	NA	4.30298	3.25767	PMI19_01726 methyl-accepting chemotaxis protein [Pseudomonas sp. GM16]
2511412435	5.66667	0	0.0232324	0.060939	0.0390955	0.135226	NA	NA	4.32529	3.27837	PMI19_01853 phospholipid/cholesterol/gamma-HCH transport system substrate-binding protein [Pseudomonas sp. GM16]
2511415360	49	2.66667	0.00162313	0.0108399	0.00290475	0.0248795	NA	NA	4.32578	3.27982	PMI19_04784 6-phosphogluconolactonase [Pseudomonas sp. GM16]
2511411075	5.66667	0	0.0061455	0.0235018	0.00858509	0.0497136	NA	NA	4.3301	3.28356	PMI19_00493 aminobutyraldehyde dehydrogenase [Pseudomonas sp. GM16]
2511413898	5.66667	0	0.00678111	0.0252283	0.00968746	0.0540328	NA	NA	4.33023	3.28377	PMI19_03318 hypothetical protein [Pseudomonas sp. GM16]
2511414120	5.66667	0	0.0361279	0.0875814	NA	NA	NA	NA	4.33075	3.28464	PMI19_03541 nicotinate-nucleotide pyrophosphorylase [carboxylating] [Pseudomonas sp. GM16]
2511412078	5.66667	0	0.00596499	0.0230277	0.00829719	0.0486106	NA	NA	4.33426	3.28765	PMI19_01496 type VI secretion system protein ImpC [Pseudomonas sp. GM16]
2511410593	5.66667	0	0.00224474	0.0126962	0.00240169	0.0218029	NA	NA	4.33439	3.28787	PMI19_00011 glycine dehydrogenase (decarboxylating) alpha subunit /glycine dehydrogenase (decarboxylating) beta subunit [Pseudomonas sp. GM16]
2511410599	5.66667	0	0.00224474	0.0126962	0.00240169	0.0218029	NA	NA	4.33439	3.28787	PMI19_00017 DNA translocase FtsK [Pseudomonas sp. GM16]
2511413008	5.66667	0	0.00224474	0.0126962	0.00240169	0.0218029	NA	NA	4.33439	3.28787	PMI19_02427 Paraquat-inducible protein B [Pseudomonas sp. GM16]
2511416512	5.66667	0	0.00224474	0.0126962	0.00240169	0.0218029	NA	NA	4.33439	3.28787	PMI19_05941 exodeoxyribonuclease-3 [Pseudomonas sp. GM16]
2511411022	5.66667	0	0.000850938	0.0076849	0.000693069	0.0105967	NA	NA	4.33452	3.28808	PMI19_00440 arsenate reductase [Pseudomonas sp. GM16]
2511413051	5.66667	0	0.00085762	0.00770502	0.000704434	0.0106398	NA	NA	4.33464	3.2883	PMI19_02470 polyphosphate kinase 2, PA0141 family [Pseudomonas sp. GM16]
2511416126	5.66667	0	0.00085762	0.00770502	0.000704434	0.0106398	NA	NA	4.33464	3.2883	PMI19_05554 Uncharacterized membrane protein YebE, DUF533 family [Pseudomonas sp. GM16]
2511413475	5.66667	0	0.00227033	0.012724	0.00246149	0.0220323	NA	NA	4.33477	3.28852	PMI19_02895 L-glutamine synthetase [Pseudomonas sp. GM16]
2511415175	5.66667	0	0.00601356	0.0231382	0.00843498	0.0491711	NA	NA	4.3349	3.28873	PMI19_04599 Peroxiredoxin [Pseudomonas sp. GM16]
2511412295	5.66667	0	0.000111873	0.00274279	9.04815e-05	0.00355578	NA	NA	4.33892	3.2926	PMI19_01713 hypothetical protein [Pseudomonas sp. GM16]
2511414240	5.66667	0	0.000111873	0.00274279	9.04815e-05	0.00355578	NA	NA	4.33892	3.2926	PMI19_03661 Uncharacterized protein conserved in bacteria [Pseudomonas sp. GM16]
2511411030	5.66667	0	0.000117793	0.0027745	9.63229e-05	0.00355578	NA	NA	4.33917	3.29303	PMI19_00448 hypothetical protein [Pseudomonas sp. GM16]
2511412161	5.66667	0	0.000117793	0.0027745	9.63229e-05	0.00355578	NA	NA	4.33917	3.29303	PMI19_01579 glycine cleavage system H protein [Pseudomonas sp. GM16]
2511415372	5.66667	0	0.000117793	0.0027745	9.63229e-05	0.00355578	NA	NA	4.33917	3.29303	PMI19_04796 glucokinase [Pseudomonas sp. GM16]
2511412708	5.66667	0	0.00269315	0.0145106	0.00309307	0.0257953	NA	NA	4.3393	3.29324	PMI19_02126 dinuclear metal center protein, YbgI/SA1388 family [Pseudomonas sp. GM16]
2511414824	5.66667	0	0.00990592	0.0325569	0.0152489	0.0736265	NA	NA	4.33943	3.29346	PMI19_04247 NADPH-dependent ferric siderophore reductase, contains FAD-binding and SIP domains [Pseudomonas sp. GM16]
2511416340	5.66667	0	0.00814928	0.0283309	0.0120808	0.0629501	NA	NA	4.34317	3.29688	PMI19_05769 flagellar motor switch protein FliG [Pseudomonas sp. GM16]
2511414187	5.66667	0	0.00148708	0.0103637	0.00142873	0.0173435	NA	NA	4.3433	3.2971	PMI19_03608 hypothetical protein [Pseudomonas sp. GM16]
2511415796	5.66667	0	0.00148708	0.0103637	0.00142873	0.0173435	NA	NA	4.3433	3.2971	PMI19_05221 acetyl-CoA synthetase [Pseudomonas sp. GM16]
2511412035	5.66667	0	7.69294e-06	0.000504351	4.36025e-05	0.00331183	NA	NA	4.34343	3.29731	PMI19_01453 transcriptional repressor NrdR [Pseudomonas sp. GM16]
2511411553	5.66667	0	0.00175683	0.0112373	0.00178524	0.0190317	NA	NA	4.3478	3.30179	PMI19_00971 Thiamine pyrophosphate enzyme, C-terminal TPP binding domain [Pseudomonas sp. GM16]
2511411068	5.66667	0	0.000408151	0.00526968	0.000308647	0.00629255	NA	NA	4.34793	3.30201	PMI19_00486 Uncharacterized membrane protein YebE, DUF533 family [Pseudomonas sp. GM16]
2511410616	5.66667	0	0.0227338	0.0600497	0.0380577	0.133224	NA	NA	4.35203	3.30605	PMI19_00034 chitin-binding protein [Pseudomonas sp. GM16]
2511411739	5.66667	0	0.0240809	0.0625995	0.040603	0.139039	NA	NA	4.35701	3.31157	PMI19_01157 S-(hydroxymethyl)glutathione dehydrogenase / alcohol dehydrogenase [Pseudomonas sp. GM16]
2511416234	5.66667	0	0.0266177	0.0681773	0.0452614	0.151464	NA	NA	4.36135	3.31601	PMI19_05662 cob(I)yrinic acid a,c-diamide adenosyltransferase [Pseudomonas sp. GM16]
2511413878	17.6667	0.666667	0.0332526	0.0820907	NA	NA	NA	NA	4.38531	3.34002	PMI19_03298 Glucose/arabinose dehydrogenase, beta-propeller fold [Pseudomonas sp. GM16]
2511412160	6	0	0.00751382	0.0269477	0.0108368	0.0590267	NA	NA	4.41188	3.36535	PMI19_01578 aminomethyltransferase [Pseudomonas sp. GM16]
2511413381	6	0	0.00190776	0.011813	0.00192032	0.0195237	NA	NA	4.41593	3.36942	PMI19_02800 pilus retraction ATPase PilT [Pseudomonas sp. GM16]
2511416563	6.33333	0	0.00808762	0.0282783	0.0118127	0.061738	NA	NA	4.41686	3.37017	PMI19_05992 methyl-accepting chemotaxis protein [Pseudomonas sp. GM16]
2511411591	6	0	0.000767756	0.00726764	0.000601945	0.00959488	NA	NA	4.42009	3.37369	PMI19_01009 dethiobiotin synthetase [Pseudomonas sp. GM16]
2511412030	6	0	0.000767756	0.00726764	0.000601945	0.00959488	NA	NA	4.42009	3.37369	PMI19_01448 NusB antitermination factor [Pseudomonas sp. GM16]
2511413276	6	0	0.000767756	0.00726764	0.000601945	0.00959488	NA	NA	4.42009	3.37369	PMI19_02695 Sporulation related domain. [Pseudomonas sp. GM16]
2511412396	6	0	2.03767e-05	0.00102947	3.99362e-05	0.00331183	NA	NA	4.42033	3.37409	PMI19_01814 cytochrome c oxidase subunit 2 [Pseudomonas sp. GM16]
2511415385	6	0	2.03767e-05	0.00102947	3.99362e-05	0.00331183	NA	NA	4.42033	3.37409	PMI19_04809 L-glyceraldehyde 3-phosphate reductase [Pseudomonas sp. GM16]
2511411159	6	0	7.55051e-05	0.0020247	6.67493e-05	0.00344769	NA	NA	4.42435	3.37814	PMI19_00577 agmatine deiminase [Pseudomonas sp. GM16]
2511412139	6	0	0.000171289	0.00368544	0.00012721	0.00422336	NA	NA	4.42873	3.38279	PMI19_01557 3-octaprenyl-4hydroxybenzoate decarboxylase [Pseudomonas sp. GM16]
2511414075	6	0	0.00315195	0.0158927	0.00374529	0.0286345	NA	NA	4.43273	3.38681	PMI19_03496 Integrase [Pseudomonas sp. GM16]
2511415154	6	0	0.00315195	0.0158927	0.00374529	0.0286345	NA	NA	4.43273	3.38681	PMI19_04578 phosphohistidine phosphatase, SixA [Pseudomonas sp. GM16]
2511415188	6	0	0.00546612	0.0219913	0.00746736	0.0460729	NA	NA	4.43696	3.39123	PMI19_04612 Outer membrane protein beta-barrel domain-containing protein [Pseudomonas sp. GM16]
2511413818	21.3333	1	0.0369223	0.0888888	NA	NA	NA	NA	4.37439	3.39397	PMI19_03238 two component transcriptional regulator, LuxR family [Pseudomonas sp. GM16]
2511415937	16	0.666667	0.021553	0.0577065	0.0316037	0.118336	NA	NA	4.40741	3.41756	PMI19_05362 amidohydrolase [Pseudomonas sp. GM16]
2511415131	6.33333	0	0.0279059	0.0708521	0.0466184	0.151464	NA	NA	4.48472	3.43771	PMI19_04554 Membrane-anchored ribosome-binding protein, inhibits growth in stationary phase, ElaB/YqjD/DUF883 family [Pseudomonas sp. GM16]
2511412431	6.33333	0	0.0236227	0.0617307	0.0388623	0.135069	NA	NA	4.48496	3.4381	PMI19_01849 Inhibitor of vertebrate lysozyme (Ivy) [Pseudomonas sp. GM16]
2511412943	6.33333	0	0.0229158	0.0603813	0.0375895	0.132186	NA	NA	4.48507	3.4383	PMI19_02362 hypothetical protein [Pseudomonas sp. GM16]
2511411812	6.33333	0	0.0129951	0.0394264	0.0202743	0.089125	NA	NA	4.4888	3.44197	PMI19_01230 Peptidoglycan-binding protein, CsiV [Pseudomonas sp. GM16]
2511412610	6.33333	0	0.00220676	0.0126962	0.00230062	0.0212168	NA	NA	4.4931	3.44661	PMI19_02028 transcriptional regulator, LacI family [Pseudomonas sp. GM16]
2511414873	19	0.666667	0.0326588	0.0810309	NA	NA	NA	NA	4.49417	3.44906	PMI19_04296 FeS assembly scaffold apoprotein IscU [Pseudomonas sp. GM16]
2511410982	6.33333	0	0.00605351	0.0232431	0.00830588	0.0486106	NA	NA	4.49682	3.45027	PMI19_00400 ferredoxin [Pseudomonas sp. GM16]
2511415928	6.33333	0	0.000282639	0.00449899	0.000186737	0.00485987	NA	NA	4.49705	3.45065	PMI19_05353 trehalose synthase /maltokinase [Pseudomonas sp. GM16]
2511410919	6.33333	0	5.24753e-05	0.00179342	5.07727e-05	0.00332994	NA	NA	4.49716	3.45085	PMI19_00337 Uncharacterized conserved protein YehS, DUF1456 family [Pseudomonas sp. GM16]
2511411818	6.33333	0	0.00396556	0.0179532	0.00492368	0.0344658	NA	NA	4.50086	3.45449	PMI19_01236 glycerophosphoryl diester phosphodiesterase [Pseudomonas sp. GM16]
2511410639	6.33333	0	0.000466327	0.00560605	0.000327716	0.00645434	NA	NA	4.50098	3.45469	PMI19_00057 hypothetical protein [Pseudomonas sp. GM16]
2511413154	6.33333	0	2.74114e-06	0.000319464	0.000129018	0.00424298	NA	NA	4.50121	3.45507	PMI19_02573 D-methionine transport system substrate-binding protein [Pseudomonas sp. GM16]
2511415571	6.33333	0	0.000258263	0.00426684	0.000176015	0.0047926	NA	NA	4.50501	3.4589	PMI19_04996 xanthine dehydrogenase, molybdenum binding subunit apoprotein [Pseudomonas sp. GM16]
2511411132	6.33333	0	5.64149e-06	0.000424446	3.74231e-05	0.00329678	NA	NA	4.50513	3.45909	PMI19_00550 hypothetical protein [Pseudomonas sp. GM16]
2511412893	6.33333	0	5.64149e-06	0.000424446	3.74231e-05	0.00329678	NA	NA	4.50513	3.45909	PMI19_02312 SlyX protein [Pseudomonas sp. GM16]
2511416245	7.33333	0	0.021437	0.0575727	0.0349089	0.126438	NA	NA	4.50604	3.45927	PMI19_05674 methyl-accepting chemotaxis protein [Pseudomonas sp. GM16]
2511415527	6.33333	0	0.000266989	0.00430891	0.000186158	0.00485987	NA	NA	4.50524	3.45928	PMI19_04952 Predicted signal-transduction protein containing cAMP-binding and CBS domains [Pseudomonas sp. GM16]
2511415475	6.33333	0	0.000833624	0.00762733	0.00067793	0.0104109	NA	NA	4.50904	3.4631	PMI19_04900 4-alpha-glucanotransferase [Pseudomonas sp. GM16]
2511412243	6.33333	0	0.0126607	0.0386473	0.0197309	0.0873331	NA	NA	4.51682	3.47108	PMI19_01661 anti sigma-E protein, RseA [Pseudomonas sp. GM16]
2511413379	16.6667	0.666667	0.0202915	0.0555405	0.0297235	0.114327	NA	NA	4.46847	3.47859	PMI19_02798 pyrroline-5-carboxylate reductase [Pseudomonas sp. GM16]
2511412703	50.6667	2.33333	0.0414168	0.0968258	NA	NA	NA	NA	4.53656	3.50083	PMI19_02121 FKBP-type peptidyl prolyl cis-trans isomerase /Apo-metallochaperone SlyD [Pseudomonas sp. GM16]
2511413695	6.66667	0	0.00737882	0.0266555	0.0104493	0.0574545	NA	NA	4.56603	3.51933	PMI19_03115 Uncharacterized conserved protein [Pseudomonas sp. GM16]
2511415049	6.66667	0	0.00471698	0.0201016	0.00607719	0.0396724	NA	NA	4.56658	3.52025	PMI19_04472 Murein tripeptide amidase MpaA [Pseudomonas sp. GM16]
2511414113	6.66667	0	0.00328041	0.0161518	0.00382656	0.0290619	NA	NA	4.56989	3.52336	PMI19_03534 tRNA pseudouridine synthase B [Pseudomonas sp. GM16]
2511415866	6.66667	0	0.00101299	0.00815542	0.000826103	0.0117543	NA	NA	4.57	3.52354	PMI19_05291 Purine nucleoside permease [Pseudomonas sp. GM16]
2511412854	6.66667	0	2.9208e-05	0.00127274	3.75812e-05	0.00329678	NA	NA	4.57385	3.52756	PMI19_02273 Protein of unknown function (DUF3298). [Pseudomonas sp. GM16]
2511416506	6.66667	0	2.9208e-05	0.00127274	3.75812e-05	0.00329678	NA	NA	4.57385	3.52756	PMI19_05935 DNA-directed RNA polymerase subunit omega [Pseudomonas sp. GM16]
2511411476	6.66667	0	8.53607e-06	0.000504351	0.000312281	0.00629255	NA	NA	4.57395	3.52774	PMI19_00894 CreA protein [Pseudomonas sp. GM16]
2511414772	6.66667	0	8.53607e-06	0.000504351	0.000312281	0.00629255	NA	NA	4.57395	3.52774	PMI19_04195 Cys-tRNA(Pro)/Cys-tRNA(Cys) deacylase [Pseudomonas sp. GM16]
2511415362	6.66667	0	8.53607e-06	0.000504351	0.000312281	0.00629255	NA	NA	4.57395	3.52774	PMI19_04786 transcriptional regulator, RpiR family [Pseudomonas sp. GM16]
2511416402	6.66667	0	8.53607e-06	0.000504351	0.000312281	0.00629255	NA	NA	4.57395	3.52774	PMI19_05831 NADH dehydrogenase subunit I [Pseudomonas sp. GM16]
2511415978	6.66667	0	0.00427629	0.0187276	0.00538207	0.0364309	NA	NA	4.57746	3.5312	PMI19_05404 hypothetical protein [Pseudomonas sp. GM16]
2511412656	6.66667	0	3.09835e-06	0.000319464	4.45053e-05	0.00331183	NA	NA	4.57768	3.53156	PMI19_02074 hypothetical protein [Pseudomonas sp. GM16]
2511416520	6.66667	0	3.09835e-06	0.000319464	4.45053e-05	0.00331183	NA	NA	4.57768	3.53156	PMI19_05949 Phosphopantothenate-cysteine ligase /Phosphopantothenoylcysteine decarboxylase [Pseudomonas sp. GM16]
2511412701	6.66667	0	0.000637479	0.00656946	0.000480802	0.00817598	NA	NA	4.5779	3.53193	PMI19_02119 glutathione peroxidase [Pseudomonas sp. GM16]
2511415085	6.66667	0	0.00431895	0.018867	0.00549473	0.036978	NA	NA	4.57801	3.53211	PMI19_04508 ATP-dependent Clp protease proteolytic subunit ClpP [Pseudomonas sp. GM16]
2511413395	6.66667	0	0.00407572	0.0182387	0.00508017	0.0353381	NA	NA	4.58129	3.53519	PMI19_02814 chemosensory pili system protein ChpA (sensor histidine kinase/response regulator) [Pseudomonas sp. GM16]
2511415568	6.66667	0	0.000162132	0.00357717	0.000112058	0.00386767	NA	NA	4.58151	3.53556	PMI19_04993 transcriptional regulator, GntR family [Pseudomonas sp. GM16]
2511413980	6.66667	0	0.00411199	0.0182994	0.00517518	0.0355132	NA	NA	4.58173	3.53592	PMI19_03400 sugar-phosphatase [Pseudomonas sp. GM16]
2511413445	6.66667	0	0.00193124	0.0118874	0.00197443	0.0197383	NA	NA	4.58532	3.53954	PMI19_02865 ElaA protein [Pseudomonas sp. GM16]
2511415666	7	0	0.0272068	0.0693803	0.0444583	0.150322	NA	NA	4.62901	3.58243	PMI19_05091 Beta-galactosidase [Pseudomonas sp. GM16]
2511415163	7	0	0.0139246	0.0414469	0.0215789	0.0922996	NA	NA	4.63271	3.58628	PMI19_04587 hypothetical protein [Pseudomonas sp. GM16]
2511410621	7	0	0.0094808	0.0314763	0.0139442	0.0693429	NA	NA	4.63923	3.59257	PMI19_00039 Nicotinamidase-related amidase [Pseudomonas sp. GM16]
2511411345	7	0	0.00205684	0.0123571	0.00206796	0.0197892	NA	NA	4.63944	3.59292	PMI19_00763 Uncharacterized conserved protein YbjT, contains NAD(P)-binding and DUF2867 domains [Pseudomonas sp. GM16]
2511413384	7.33333	0	0.00727566	0.0263374	0.0103275	0.0569644	NA	NA	4.64213	3.59655	PMI19_02803 dihydroorotase [Pseudomonas sp. GM16]
2511414168	7	0	0.00234884	0.0129763	0.00247121	0.0220323	NA	NA	4.643	3.59657	PMI19_03589 RNAse G [Pseudomonas sp. GM16]
2511414374	7	0	0.00234884	0.0129763	0.00247121	0.0220323	NA	NA	4.643	3.59657	PMI19_03796 chemotaxis protein MotB [Pseudomonas sp. GM16]
2511412535	7	0	0.00127734	0.00943394	0.00111852	0.0147695	NA	NA	4.64666	3.60039	PMI19_01953 Protein of unknown function (DUF3617) [Pseudomonas sp. GM16]
2511414021	7	0	2.1612e-05	0.00103205	3.25356e-05	0.00329678	NA	NA	4.64676	3.60056	PMI19_03441 hypothetical protein [Pseudomonas sp. GM16]
2511416381	7	0	0.00130281	0.00954978	0.00116764	0.0151315	NA	NA	4.64707	3.60109	PMI19_05810 aromatic amino acid aminotransferase apoenzyme [Pseudomonas sp. GM16]
2511412239	7	0	5.93268e-05	0.00193283	5.05499e-05	0.00332994	NA	NA	4.65041	3.60437	PMI19_01657 Putative Zn-dependent protease, contains TPR repeats [Pseudomonas sp. GM16]
2511415653	7	0	0.00321364	0.0159548	0.00376441	0.028715	NA	NA	4.65758	3.61179	PMI19_05078 hypothetical protein [Pseudomonas sp. GM16]
2511415170	7.33333	0	0.00100715	0.00813902	0.000812684	0.0116107	NA	NA	4.6611	3.6147	PMI19_04594 multi-sensor hybrid histidine kinase [Pseudomonas sp. GM16]
2511412377	7.33333	0	0.0136353	0.0407689	0.020901	0.0911145	NA	NA	4.69926	3.65278	PMI19_01795 osmotically inducible protein OsmC [Pseudomonas sp. GM16]
2511414225	7.33333	0	0.00164191	0.0108816	0.00152458	0.0174247	NA	NA	4.70579	3.65928	PMI19_03646 peptidylprolyl isomerase [Pseudomonas sp. GM16]
2511413656	7.33333	0	0.000981851	0.00810719	0.000779594	0.0111838	NA	NA	4.70599	3.65961	PMI19_03076 HopJ type III effector protein [Pseudomonas sp. GM16]
2511414112	7.33333	0	0.008419	0.0289891	0.012126	0.0630916	NA	NA	4.70979	3.66377	PMI19_03533 ribosome-binding factor A [Pseudomonas sp. GM16]
2511412937	7.33333	0	4.35325e-06	0.000352917	0.000199142	0.00495864	NA	NA	4.71278	3.66658	PMI19_02356 glycerol-3-phosphate acyltransferase [Pseudomonas sp. GM16]
2511415333	7.33333	0	4.35325e-06	0.000352917	0.000199142	0.00495864	NA	NA	4.71278	3.66658	PMI19_04757 gluconate kinase, SKI family [Pseudomonas sp. GM16]
2511411200	7.33333	0	3.93605e-06	0.00034523	0.000177351	0.0047926	NA	NA	4.71288	3.66675	PMI19_00618 Fe-S cluster biosynthesis and repair protein YggX [Pseudomonas sp. GM16]
2511412457	7.33333	0	0.000187393	0.00368544	0.000119177	0.00407306	NA	NA	4.71298	3.66692	PMI19_01875 peptide deformylase [Pseudomonas sp. GM16]
2511415326	7.33333	0	0.00164006	0.0108816	0.00154535	0.0174789	NA	NA	4.71607	3.66989	PMI19_04750 hypothetical protein [Pseudomonas sp. GM16]
2511416406	7.33333	0	9.70451e-05	0.00245144	6.84078e-05	0.00345608	NA	NA	4.71637	3.67039	PMI19_05835 NADH dehydrogenase subunit E [Pseudomonas sp. GM16]
2511416341	7.33333	0	0.00273266	0.014633	0.00303356	0.0255881	NA	NA	4.72302	3.67714	PMI19_05770 flagellar M-ring protein FliF [Pseudomonas sp. GM16]
2511416162	7.33333	0	0.00274874	0.014674	0.00307205	0.0256814	NA	NA	4.72321	3.67747	PMI19_05590 hypothetical protein [Pseudomonas sp. GM16]
2511410894	19.3333	0.666667	0.0203478	0.0556072	0.028686	0.111442	NA	NA	4.68547	3.69592	PMI19_00312 hypothetical protein [Pseudomonas sp. GM16]
2511414789	7.66667	0	0.0130773	0.0395039	0.0197664	0.0873331	NA	NA	4.76259	3.71586	PMI19_04212 L-glutamate ABC transporter ATP-binding protein /L-aspartate ABC transporter ATP-binding protein [Pseudomonas sp. GM16]
2511413139	7.66667	0	0.00591102	0.0228954	0.00784144	0.0470486	NA	NA	4.76586	3.71922	PMI19_02558 aspartate aminotransferase [Pseudomonas sp. GM16]
2511411627	7.66667	0	0.002631	0.0142036	0.00281947	0.0243284	NA	NA	4.76913	3.72256	PMI19_01045 Stage V sporulation protein SpoVR/YcgB, involved in spore cortex formation [Pseudomonas sp. GM16]
2511412802	7.66667	0	0.00167021	0.0109856	0.00154933	0.0174789	NA	NA	4.76922	3.72272	PMI19_02220 Putative sterol carrier protein [Pseudomonas sp. GM16]
2511410893	7.66667	0	0.000455079	0.00560567	0.000292807	0.00616778	NA	NA	4.77248	3.72606	PMI19_00311 hypothetical protein [Pseudomonas sp. GM16]
2511412638	7.66667	0	8.28568e-05	0.00220488	5.60842e-05	0.00344769	NA	NA	4.77267	3.72638	PMI19_02056 UDP-glucose pyrophosphorylase [Pseudomonas sp. GM16]
2511412147	9.33333	0	0.00141509	0.0100469	0.0012458	0.0157923	NA	NA	4.77311	3.72667	PMI19_01565 Predicted RNA-binding protein, contains PUA-like domain [Pseudomonas sp. GM16]
2511410854	7.66667	0	0.00483771	0.0204168	0.00619519	0.0402919	NA	NA	4.77295	3.72686	PMI19_00272 Uncharacterized conserved protein YjiS, DUF1127 family [Pseudomonas sp. GM16]
2511414672	7.66667	0	2.15075e-05	0.00103205	0.000438947	0.00761277	NA	NA	4.77592	3.72971	PMI19_04095 2-methylaconitate cis-trans isomerase [Pseudomonas sp. GM16]
2511415222	7.66667	0	2.15075e-05	0.00103205	0.000438947	0.00761277	NA	NA	4.77592	3.72971	PMI19_04646 peptide/nickel transport system substrate-binding protein [Pseudomonas sp. GM16]
2511416331	7.66667	0	2.15075e-05	0.00103205	0.000438947	0.00761277	NA	NA	4.77592	3.72971	PMI19_05760 flagellar motor switch protein FliM [Pseudomonas sp. GM16]
2511416221	7.66667	0	0.000261349	0.00428311	0.000159997	0.00449797	NA	NA	4.77906	3.73288	PMI19_05649 glutathione peroxidase [Pseudomonas sp. GM16]
2511410909	7.66667	0	1.9261e-06	0.00029193	5.25377e-05	0.00332994	NA	NA	4.77916	3.73304	PMI19_00327 thiol:disulfide interchange protein DsbG [Pseudomonas sp. GM16]
2511415574	7.66667	0	1.9261e-06	0.00029193	5.25377e-05	0.00332994	NA	NA	4.77916	3.73304	PMI19_04999 condensin subunit Smc [Pseudomonas sp. GM16]
2511415354	7.66667	0	0.000366422	0.00495096	0.00023593	0.00527213	NA	NA	4.78239	3.73635	PMI19_04778 Acyl dehydratase [Pseudomonas sp. GM16]
2511410620	20	0.666667	0.0172845	0.0486309	0.024758	0.10153	NA	NA	4.72835	3.73845	PMI19_00038 gamma-glutamyltransferase 1 Threonine peptidase. MEROPS family T03 [Pseudomonas sp. GM16]
2511411071	24	0.666667	0.0238197	0.0621522	0.0408484	0.139742	NA	NA	4.84869	3.75192	PMI19_00489 putative spermidine/putrescine transport system substrate-binding protein [Pseudomonas sp. GM16]
2511412242	8	0	0.0138607	0.0412978	0.0209663	0.0911145	NA	NA	4.82372	3.77707	PMI19_01660 sigma E regulatory protein, MucB/RseB [Pseudomonas sp. GM16]
2511413374	8	0	0.00197291	0.0119682	0.00192219	0.0195237	NA	NA	4.82998	3.78349	PMI19_02793 protein of unknown function (DUF4426) [Pseudomonas sp. GM16]
2511415736	8	0	0.00197291	0.0119682	0.00192219	0.0195237	NA	NA	4.82998	3.78349	PMI19_05161 RND family efflux transporter, MFP subunit [Pseudomonas sp. GM16]
2511410615	8	0	0.00197754	0.0119682	0.00193221	0.0195237	NA	NA	4.83008	3.78365	PMI19_00033 Hemerythrin HHE cation binding domain-containing protein [Pseudomonas sp. GM16]
2511415420	8	0	0.00197754	0.0119682	0.00193221	0.0195237	NA	NA	4.83008	3.78365	PMI19_04844 Uncharacterized protein [Pseudomonas sp. GM16]
2511415506	8	0	0.000342704	0.00477866	0.000206516	0.00510577	NA	NA	4.83311	3.7867	PMI19_04931 selenophosphate synthase [Pseudomonas sp. GM16]
2511415696	8	0	0.00130935	0.00956893	0.0011235	0.0147793	NA	NA	4.83613	3.78974	PMI19_05121 hypothetical protein [Pseudomonas sp. GM16]
2511412253	8.33333	0	0.000123313	0.00280959	7.62137e-05	0.00352972	NA	NA	4.83806	3.79192	PMI19_01671 putative tricarboxylic transport membrane protein [Pseudomonas sp. GM16]
2511412003	8	0	0.000650207	0.00656946	0.00046652	0.00801128	NA	NA	4.83969	3.79369	PMI19_01421 Acetyltransferases [Pseudomonas sp. GM16]
2511412614	8	0	0.00288577	0.0151731	0.00322834	0.0267316	NA	NA	4.84288	3.79702	PMI19_02032 phosphogluconate 2-dehydrogenase [Pseudomonas sp. GM16]
2511414099	8	0	0.0158735	0.045431	0.0244391	0.100822	NA	NA	4.84616	3.80049	PMI19_03520 RNA-binding protein [Pseudomonas sp. GM16]
2511415368	234.667	9	0.00185178	0.0116075	0.00177747	0.019025	NA	NA	4.82922	3.80116	PMI19_04792 glucose-binding protein [Pseudomonas sp. GM16]
2511412098	8.33333	0	0.00400084	0.0180426	0.00483706	0.0342275	NA	NA	4.89164	3.84547	PMI19_01516 regulator of nucleoside diphosphate kinase [Pseudomonas sp. GM16]
2511410991	8.33333	0	0.000484548	0.00573668	0.000309245	0.00629255	NA	NA	4.89419	3.84781	PMI19_00409 S-(hydroxymethyl)glutathione dehydrogenase / alcohol dehydrogenase [Pseudomonas sp. GM16]
2511411121	8.33333	0	0.00119958	0.00899295	0.00099858	0.0136512	NA	NA	4.89718	3.85087	PMI19_00539 pyridoxine 5'-phosphate synthase [Pseudomonas sp. GM16]
2511414150	8.33333	0	6.91936e-05	0.00197712	4.64363e-05	0.00331183	NA	NA	4.89727	3.85101	PMI19_03571 DNA-binding transcriptional regulator, FadR family [Pseudomonas sp. GM16]
2511415364	99	3.66667	0.000438745	0.00556425	0.000198531	0.00495864	NA	NA	4.88415	3.85262	PMI19_04788 porin, OprB family [Pseudomonas sp. GM16]
2511413046	8.33333	0	0.00389587	0.0176606	0.00468475	0.033603	NA	NA	4.90627	3.86031	PMI19_02465 peptide-methionine (S)-S-oxide reductase [Pseudomonas sp. GM16]
2511414816	8.66667	0	0.00933984	0.0313874	0.0132927	0.0672546	NA	NA	4.9411	3.89432	PMI19_04239 Membrane carboxypeptidase (penicillin-binding protein) [Pseudomonas sp. GM16]
2511415864	8.66667	0	0.00933984	0.0313874	0.0132927	0.0672546	NA	NA	4.9411	3.89432	PMI19_05289 autotransporter-associated beta strand repeat-containing protein [Pseudomonas sp. GM16]
2511414053	8.66667	0	2.44658e-05	0.00112221	2.57774e-05	0.00318655	NA	NA	4.95009	3.90377	PMI19_03473 hypothetical protein [Pseudomonas sp. GM16]
2511414939	8.66667	0	1.62756e-06	0.000286662	6.38036e-05	0.00344769	NA	NA	4.95592	3.90979	PMI19_04362 16S rRNA (cytidine1402-2'-O)-methyltransferase [Pseudomonas sp. GM16]
2511412402	8.66667	0	1.61369e-06	0.000286662	5.92667e-05	0.00344769	NA	NA	4.956	3.90993	PMI19_01820 hypothetical protein [Pseudomonas sp. GM16]
2511414645	8.66667	0	1.61369e-06	0.000286662	5.92667e-05	0.00344769	NA	NA	4.956	3.90993	PMI19_04068 hypothetical protein [Pseudomonas sp. GM16]
2511411492	8.66667	0	0.0102003	0.0331701	0.0148055	0.0718827	NA	NA	4.96774	3.92219	PMI19_00910 Two-component response regulator PilR [Pseudomonas sp. GM16]
2511415771	9	0	0.0165817	0.0470716	0.0251222	0.101939	NA	NA	4.99245	3.94568	PMI19_05196 anthranilate phosphoribosyltransferase [Pseudomonas sp. GM16]
2511415505	41.6667	1.33333	0.0189739	0.0524944	0.0306632	0.116187	NA	NA	4.99508	3.94805	PMI19_04930 outer membrane autotransporter barrel domain-containing protein [Pseudomonas sp. GM16]
2511414624	9	0	0.00405453	0.0181906	0.00488837	0.0342874	NA	NA	5.00415	3.95804	PMI19_04047 LemA protein [Pseudomonas sp. GM16]
2511412026	9	0	0.000736049	0.0071873	0.000517362	0.00867079	NA	NA	5.00643	3.96007	PMI19_01444 GTP cyclohydrolase II [Pseudomonas sp. GM16]
2511413838	9	0	4.77078e-05	0.00166309	3.4045e-05	0.00329678	NA	NA	5.00651	3.9602	PMI19_03258 RIO kinase 1 [Pseudomonas sp. GM16]
2511411959	9	0	1.57344e-06	0.000286662	6.72527e-05	0.00344769	NA	NA	5.00659	3.96034	PMI19_01377 hypothetical protein [Pseudomonas sp. GM16]
2511416539	9	0	1.57344e-06	0.000286662	6.72527e-05	0.00344769	NA	NA	5.00659	3.96034	PMI19_05968 Cytochrome c5 [Pseudomonas sp. GM16]
2511415806	9	0	0.000268253	0.00430936	0.000158583	0.00449448	NA	NA	5.01235	3.96641	PMI19_05231 histidine triad (HIT) family protein [Pseudomonas sp. GM16]
2511412104	23.3333	0.666667	0.02136	0.0574545	0.0290398	0.112481	NA	NA	4.95607	3.96641	PMI19_01522 two component transcriptional regulator, LytTR family /Two-component response regulator AlgR [Pseudomonas sp. GM16]
2511413655	9	0	0.0100453	0.0328035	0.0144725	0.070958	NA	NA	5.01809	3.97245	PMI19_03075 hypothetical protein [Pseudomonas sp. GM16]
2511414801	9.33333	0	0.00261208	0.0141393	0.00276585	0.0240443	NA	NA	5.0208	3.97451	PMI19_04224 Response regulator c-di-GMP phosphodiesterase, RpfG family, contains REC and HD-GYP domains [Pseudomonas sp. GM16]
2511412389	9	0	0.00341391	0.0165751	0.00394949	0.0298654	NA	NA	5.02051	3.97472	PMI19_01807 Cytochrome c, mono- and diheme variants [Pseudomonas sp. GM16]
2511415767	9.33333	0	0.00210534	0.0125456	0.00207463	0.0197892	NA	NA	5.05303	4.00669	PMI19_05192 dihydropyrimidinase [Pseudomonas sp. GM16]
2511411628	9.33333	0	1.64465e-06	0.000286662	3.78288e-05	0.00329678	NA	NA	5.0583	4.01205	PMI19_01046 hypothetical protein [Pseudomonas sp. GM16]
2511415805	9.33333	0	2.95996e-05	0.00127388	2.64816e-05	0.00318655	NA	NA	5.06112	4.01504	PMI19_05230 ubiquinone biosynthesis monooxygenase Coq7 [Pseudomonas sp. GM16]
2511414793	9.33333	0	0.000461368	0.00560605	0.000288005	0.00615942	NA	NA	5.06355	4.01738	PMI19_04216 Predicted dithiol-disulfide isomerase, DsbA family [Pseudomonas sp. GM16]
2511415334	9.33333	0	0.00677075	0.0252257	0.00911109	0.0520676	NA	NA	5.0743	4.0285	PMI19_04758 transcriptional regulator, LacI family [Pseudomonas sp. GM16]
2511416547	24.6667	0.666667	0.012884	0.0391234	0.0183102	0.0829892	NA	NA	5.03007	4.04028	PMI19_05976 protein of unknown function (DUF4432) [Pseudomonas sp. GM16]
2511411243	9.66667	0	0.00212856	0.0126144	0.00208519	0.0197892	NA	NA	5.10283	4.05628	PMI19_00661 urocanate hydratase [Pseudomonas sp. GM16]
2511415176	9.66667	0	0.000883826	0.00776075	0.000653069	0.0101634	NA	NA	5.10571	4.05944	PMI19_04600 arsenate reductase [Pseudomonas sp. GM16]
2511411929	9.66667	0	8.20697e-06	0.000504351	1.84645e-05	0.00280054	NA	NA	5.10822	4.06196	PMI19_01347 glycine betaine/proline transport system substrate-binding protein [Pseudomonas sp. GM16]
2511413263	9.66667	0	8.20697e-06	0.000504351	1.84645e-05	0.00280054	NA	NA	5.10822	4.06196	PMI19_02682 O-succinylhomoserine sulfhydrylase [Pseudomonas sp. GM16]
2511412348	9.66667	0	4.82186e-05	0.00166426	3.27799e-05	0.00329678	NA	NA	5.11329	4.06711	PMI19_01766 methylmalonate-semialdehyde dehydrogenase [acylating] [Pseudomonas sp. GM16]
2511410687	9.66667	0	0.000357136	0.00494038	0.000215411	0.00514416	NA	NA	5.11864	4.07275	PMI19_00105 protease-4 [Pseudomonas sp. GM16]
2511414281	9.66667	0	0.00402776	0.0181171	0.00482887	0.0342275	NA	NA	5.12367	4.07786	PMI19_03702 cytosine deaminase [Pseudomonas sp. GM16]
2511410756	10	0	0.0035886	0.0169052	0.00410701	0.0303327	NA	NA	5.1511	4.10447	PMI19_00174 polyphosphate:AMP phosphotransferase [Pseudomonas sp. GM16]
2511411299	10	0	0.00112916	0.00865109	0.000911345	0.0126572	NA	NA	5.16633	4.12028	PMI19_00717 uroporphyrinogen decarboxylase [Pseudomonas sp. GM16]
2511414394	10	0	0.00112916	0.00865109	0.000911345	0.0126572	NA	NA	5.16633	4.12028	PMI19_03816 iron(III) transport system substrate-binding protein [Pseudomonas sp. GM16]
2511415256	10	0	0.00114511	0.00869683	0.000940171	0.0129543	NA	NA	5.16662	4.12076	PMI19_04680 sulfate transport system ATP-binding protein [Pseudomonas sp. GM16]
2511415910	10.3333	0	0.00631706	0.0239622	0.0082529	0.048581	NA	NA	5.19582	4.14933	PMI19_05335 Predicted arabinose efflux permease, MFS family [Pseudomonas sp. GM16]
2511412146	10.3333	0	0.000881328	0.00775836	0.000636431	0.0100389	NA	NA	5.20052	4.15406	PMI19_01564 flagellar FliL protein [Pseudomonas sp. GM16]
2511414559	10.3333	0	0.00075977	0.00725633	0.00052367	0.00873452	NA	NA	5.20059	4.15418	PMI19_03982 autotransporter family porin [Pseudomonas sp. GM16]
2511416184	10.3333	0	7.41557e-05	0.00201958	4.12905e-05	0.00331183	NA	NA	5.20308	4.15677	PMI19_05612 FimV C-terminal domain-containing protein [Pseudomonas sp. GM16]
2511412374	10.3333	0	0.00241849	0.0133189	0.00249658	0.0221076	NA	NA	5.20577	4.15972	PMI19_01792 hypothetical protein [Pseudomonas sp. GM16]
2511412077	10.3333	0	1.16915e-05	0.000657364	1.7471e-05	0.00280054	NA	NA	5.20783	4.1616	PMI19_01495 type VI secretion system protein ImpB [Pseudomonas sp. GM16]
2511412488	10.3333	0	0.0127592	0.038914	0.0185597	0.0834826	NA	NA	5.21735	4.17132	PMI19_01906 tRNA uridine 5-carboxymethylaminomethyl modification enzyme [Pseudomonas sp. GM16]
2511412759	46.3333	1.33333	0.0335492	0.0825935	0.0445186	0.15038	0.01121	1.85e-05	5.14778	4.17269	PMI19_02177 carbohydrate ABC transporter substrate-binding protein, CUT1 family [Pseudomonas sp. GM16]
2511413624	10.6667	0	0.003161	0.0159008	0.00348021	0.027586	NA	NA	5.24355	4.19708	PMI19_03044 hypothetical protein [Pseudomonas sp. GM16]
2511412347	10.6667	0	0.000209609	0.00372804	0.000106853	0.00376252	NA	NA	5.24817	4.20177	PMI19_01765 3-hydroxyisobutyrate dehydrogenase [Pseudomonas sp. GM16]
2511415777	10.6667	0	3.11583e-06	0.000319464	1.84775e-05	0.00280054	NA	NA	5.25057	4.20428	PMI19_05202 Alcohol dehydrogenase, class IV [Pseudomonas sp. GM16]
2511415015	10.6667	0	1.86327e-06	0.00029193	8.92173e-05	0.00355578	NA	NA	5.2553	4.20918	PMI19_04438 hypothetical protein [Pseudomonas sp. GM16]
2511412612	10.6667	0	0.00333283	0.0163178	0.00378555	0.0288132	NA	NA	5.2671	4.2214	PMI19_02030 dehydrogluconokinase [Pseudomonas sp. GM16]
2511415373	38	1	0.0254471	0.0655643	0.0340318	0.124879	0.02068	7.679e-05	5.2135	4.2334	PMI19_04797 6-phosphogluconate dehydratase [Pseudomonas sp. GM16]
2511416241	11	0	0.00180049	0.0113911	0.00165233	0.0182858	NA	NA	5.28962	4.24308	PMI19_05670 hypothetical protein [Pseudomonas sp. GM16]
2511412033	11	0	0.000913397	0.00792124	0.000671873	0.0103635	NA	NA	5.29222	4.24596	PMI19_01451 riboflavin synthase alpha chain [Pseudomonas sp. GM16]
2511411546	11	0	0.0104516	0.0337668	0.0147555	0.0718404	NA	NA	5.29389	4.24729	PMI19_00964 Uncharacterized low-complexity proteins [Pseudomonas sp. GM16]
2511414665	11	0	0.000171977	0.00368544	8.78002e-05	0.00355578	NA	NA	5.29449	4.24829	PMI19_04088 regulator of ribonuclease activity A [Pseudomonas sp. GM16]
2511411067	11	0	0.000735268	0.0071873	0.000508001	0.00855503	NA	NA	5.29455	4.2484	PMI19_00485 methyl-accepting chemotaxis protein WspA [Pseudomonas sp. GM16]
2511413836	11	0	0.00163632	0.0108816	0.00149108	0.0174247	NA	NA	5.30801	4.26216	PMI19_03256 3-ketoacyl-CoA thiolase [Pseudomonas sp. GM16]
2511416236	11.3333	0	0.00795295	0.0278989	0.0107241	0.0586877	NA	NA	5.3277	4.28096	PMI19_05665 Glucose/arabinose dehydrogenase, beta-propeller fold [Pseudomonas sp. GM16]
2511413354	11.3333	0	0.00244014	0.0134169	0.00249868	0.0221076	NA	NA	5.34549	4.29934	PMI19_02773 coniferyl-aldehyde dehydrogenase [Pseudomonas sp. GM16]
2511411257	11.3333	0	0.000395201	0.00512146	0.00023146	0.00520561	NA	NA	5.34787	4.3019	PMI19_00675 amino acid ABC transporter substrate-binding protein, PAAT family [Pseudomonas sp. GM16]
2511413617	30	0.666667	0.017236	0.0485338	0.0228419	0.0957055	0.03721	0.0003223	5.3255	4.33601	PMI19_03037 ribosomal subunit interface protein [Pseudomonas sp. GM16]
2511414833	11.6667	0	1.04324e-05	0.000596185	1.48729e-05	0.00280054	NA	NA	5.38446	4.33829	PMI19_04256 ATP dependent PIM1 peptidase. Serine peptidase. MEROPS family S16 [Pseudomonas sp. GM16]
2511412554	27.3333	1	0.015472	0.0444277	0.0203479	0.0893362	0.04164	0.0003779	5.34593	4.35246	PMI19_01972 Predicted lipid-binding transport protein, Tim44 family [Pseudomonas sp. GM16]
2511415932	12	0	0.00550597	0.0220365	0.00689893	0.0439018	NA	NA	5.41163	4.36494	PMI19_05357 Protein of unknown function (DUF3203) [Pseudomonas sp. GM16]
2511412805	12	0	0.000472667	0.00564287	0.000279661	0.00605527	NA	NA	5.42429	4.37804	PMI19_02223 Uncharacterized conserved protein, DUF934 family [Pseudomonas sp. GM16]
2511414089	47.3333	1	0.0262643	0.0673217	0.0405359	0.138946	0.005308	6.57e-06	5.48545	4.38341	PMI19_03510 Fur family transcriptional regulator, ferric uptake regulator [Pseudomonas sp. GM16]
2511412632	12	0	0.00068955	0.00681821	0.000471368	0.00805485	NA	NA	5.43085	4.385	PMI19_02050 lactoylglutathione lyase [Pseudomonas sp. GM16]
2511410877	12.3333	0	0.000487078	0.00573668	0.000284011	0.0061115	NA	NA	5.45706	4.41061	PMI19_00295 Membrane-anchored ribosome-binding protein, inhibits growth in stationary phase, ElaB/YqjD/DUF883 family [Pseudomonas sp. GM16]
2511414613	12.3333	0	0.000313735	0.00461915	0.000164948	0.00460006	NA	NA	5.4611	4.41476	PMI19_04036 DNA ligase (NAD+) [Pseudomonas sp. GM16]
2511414717	12.6667	0	0.000362566	0.00494359	0.000194237	0.00494241	NA	NA	5.49513	4.44873	PMI19_04140 exonuclease SbcC [Pseudomonas sp. GM16]
2511413110	12.6667	0	0.000160933	0.00357332	7.54287e-05	0.00352972	NA	NA	5.49705	4.45065	PMI19_02529 xylose-binding protein [Pseudomonas sp. GM16]
2511413494	12.6667	0	0.00304209	0.0156421	0.00333554	0.0274238	NA	NA	5.51316	4.46748	PMI19_02914 2-keto-4-pentenoate hydratase/2-oxohepta-3-ene-1,7-dioic acid hydratase (catechol pathway) [Pseudomonas sp. GM16]
2511413707	13	0	2.36183e-06	0.000319464	1.44086e-05	0.00280054	NA	NA	5.53809	4.49196	PMI19_03127 Phosphoserine phosphatase [Pseudomonas sp. GM16]
2511416441	13.3333	0	0.000498073	0.00580697	0.000293704	0.00616778	NA	NA	5.57566	4.52938	PMI19_05870 phosphate ABC transporter substrate-binding protein, PhoT family [Pseudomonas sp. GM16]
2511413745	13.6667	0	0.00383862	0.0174465	0.00438911	0.0320707	NA	NA	5.58165	4.53509	PMI19_03165 hypothetical protein [Pseudomonas sp. GM16]
2511416451	13.6667	0	0.00111643	0.00862752	0.000859572	0.0121315	NA	NA	5.60358	4.55722	PMI19_05880 Predicted lipoprotein with conserved Yx(FWY)xxD motif [Pseudomonas sp. GM16]
2511416247	13.6667	0	0.000530125	0.00607436	0.000317112	0.00635316	NA	NA	5.60546	4.55918	PMI19_05676 putative redox protein [Pseudomonas sp. GM16]
2511415374	47.6667	1	0.0228052	0.0601807	0.029866	0.114536	0.009605	1.981e-05	5.54205	4.56198	PMI19_04798 glyceraldehyde-3-phosphate dehydrogenase (NAD+) [Pseudomonas sp. GM16]
2511413831	13.6667	0	6.55502e-05	0.00196219	3.14762e-05	0.00329678	NA	NA	5.60889	4.56257	PMI19_03251 Hemolysin activation/secretion protein [Pseudomonas sp. GM16]
2511412110	14	0	0.000346671	0.00481473	0.000181115	0.0048196	NA	NA	5.6397	4.59335	PMI19_01528 regulator of RpoD, Rsd/AlgQ [Pseudomonas sp. GM16]
2511414649	14	0	0.00206376	0.0123571	0.0019801	0.0197383	NA	NA	5.63991	4.5937	PMI19_04072 ribosome modulation factor [Pseudomonas sp. GM16]
2511415712	14	0	1.46922e-06	0.000286662	1.61665e-05	0.00280054	NA	NA	5.64514	4.599	PMI19_05137 protein of unknown function (DUF4174) [Pseudomonas sp. GM16]
2511415035	14	0	3.28246e-05	0.00131282	2.00254e-05	0.00290869	NA	NA	5.65051	4.60455	PMI19_04458 Exodeoxyribonuclease III [Pseudomonas sp. GM16]
2511411519	90.6667	1.66667	0.0272892	0.0695396	0.0422518	0.143801	0.01938	8.792e-05	5.71816	4.63352	PMI19_00937 hyperosmotically inducible protein [Pseudomonas sp. GM16]
2511412158	14.3333	0	3.49646e-05	0.0013543	0.000363672	0.00686723	NA	NA	5.68025	4.63412	PMI19_01576 iron(III) transport system substrate-binding protein [Pseudomonas sp. GM16]
2511411465	14.6667	0	1.15569e-06	0.000286662	5.94781e-05	0.00344769	NA	NA	5.71109	4.66484	PMI19_00883 hypothetical protein [Pseudomonas sp. GM16]
2511415189	14.6667	0	4.93267e-06	0.000390802	1.0703e-05	0.00280054	NA	NA	5.71274	4.6665	PMI19_04613 Dienelactone hydrolase [Pseudomonas sp. GM16]
2511415599	14.6667	0	5.57628e-05	0.00186913	2.78789e-05	0.00323953	NA	NA	5.71468	4.66865	PMI19_05024 Ribosomal protein S11 [Pseudomonas sp. GM16]
2511412061	15	0	8.92736e-07	0.000286662	3.23276e-05	0.00329678	NA	NA	5.74304	4.69679	PMI19_01479 Nucleotide-binding universal stress protein, UspA family [Pseudomonas sp. GM16]
2511412578	15	0	0.00174874	0.0112206	0.00160669	0.0178932	NA	NA	5.7549	4.70914	PMI19_01996 aspartate ammonia-lyase [Pseudomonas sp. GM16]
2511412417	15.3333	0	1.5291e-06	0.000286662	1.38499e-05	0.00280054	NA	NA	5.77429	4.72805	PMI19_01835 DNA polymerase I [Pseudomonas sp. GM16]
2511412636	15.3333	0	9.36221e-07	0.000286662	2.22162e-05	0.00297868	NA	NA	5.77749	4.7313	PMI19_02054 replication region DNA-binding N-term [Pseudomonas sp. GM16]
2511413392	15.6667	0	1.03573e-06	0.000286662	1.70345e-05	0.00280054	NA	NA	5.81128	4.76523	PMI19_02811 twitching motility two-component system response regulator PilH [Pseudomonas sp. GM16]
2511415355	16	0	0.00940383	0.0314302	0.012631	0.0654262	NA	NA	5.82358	4.77684	PMI19_04779 conserved hypothetical protein [Pseudomonas sp. GM16]
2511416093	16	0	3.81902e-06	0.00034523	9.6535e-06	0.00280054	NA	NA	5.84115	4.79513	PMI19_05521 glutamate carboxypeptidase [Pseudomonas sp. GM16]
2511416336	16.3333	0	0.000262933	0.00428311	0.000125737	0.00421461	NA	NA	5.84522	4.79893	PMI19_05765 anti-anti-sigma factor [Pseudomonas sp. GM16]
2511411665	16.3333	0	4.2469e-05	0.00152626	0.000369394	0.00686723	NA	NA	5.86877	4.82264	PMI19_01083 paraquat-inducible protein B [Pseudomonas sp. GM16]
2511411796	16.6667	0	2.02318e-05	0.00102947	1.34166e-05	0.00280054	NA	NA	5.90051	4.85451	PMI19_01214 universal stress protein A [Pseudomonas sp. GM16]
2511414143	17	0	4.27332e-06	0.000352917	8.98908e-06	0.00280054	0.04996	0.000474	5.92409	4.87792	PMI19_03564 bacterial peptide chain release factor 3 (bRF-3) [Pseudomonas sp. GM16]
2511415618	18.3333	0	0.00215365	0.0126604	0.00210545	0.0197892	NA	NA	5.95284	4.90712	PMI19_05043 SSU ribosomal protein S19P [Pseudomonas sp. GM16]
2511412409	18	0	0.000262579	0.00428311	0.000122317	0.00413978	0.03893	0.0003212	6.00248	4.95615	PMI19_01827 catalase [Pseudomonas sp. GM16]
2511412814	18.3333	0	0.000326282	0.00471958	0.000168665	0.00466641	0.03457	0.000271	6.04104	4.99515	PMI19_02232 Fe/S biogenesis protein NfuA [Pseudomonas sp. GM16]
2511414462	18.6667	0	0.00170145	0.0111281	0.00150065	0.0174247	0.03616	0.0002685	6.0515	5.00499	PMI19_03884 hypothetical protein [Pseudomonas sp. GM16]
2511416244	19.6667	0	0.000578722	0.00624695	0.000341217	0.00668249	0.03039	0.0002006	6.13101	5.08455	PMI19_05673 Protein of unknown function (DUF3108) [Pseudomonas sp. GM16]
2511415561	19.6667	0	0.0021496	0.012658	0.00208879	0.0197892	0.03459	0.0002426	6.14907	5.10333	PMI19_04986 hypothetical protein [Pseudomonas sp. GM16]
2511416134	20.6667	0	0.00086669	0.00772352	0.000598197	0.00959488	0.02771	0.00016	6.16618	5.11985	PMI19_05562 methyl-accepting chemotaxis protein [Pseudomonas sp. GM16]
2511414879	20.3333	0	0.000449698	0.00557881	0.000241183	0.0053115	0.02465	0.0001322	6.17736	5.13092	PMI19_04302 Uncharacterized conserved protein YcfJ, contains glycine zipper 2TM domain [Pseudomonas sp. GM16]
2511411149	20.6667	0	0.00177544	0.0112781	0.00158647	0.0177827	0.02498	0.0001237	6.1981	5.15158	PMI19_00567 LysM domain-containing protein [Pseudomonas sp. GM16]
2511411473	21.3333	0	0.000848212	0.0076849	0.000597067	0.00959488	0.01974	8.142e-05	6.26135	5.21553	PMI19_00891 LSU ribosomal protein L27P [Pseudomonas sp. GM16]
2511412785	23	0	0.00282641	0.0149585	0.00292275	0.0249723	0.02228	7.354e-05	6.35099	5.30444	PMI19_02203 putative membrane protein [Pseudomonas sp. GM16]
2511411051	23	0	0.00142849	0.0101214	0.00119246	0.0153392	0.0239	6.902e-05	6.35562	5.30938	PMI19_00469 protein of unknown function (DUF4398) [Pseudomonas sp. GM16]
2511414436	23	0	0.000445629	0.00556425	0.000238156	0.00528796	0.01864	4.614e-05	6.35958	5.31319	PMI19_03858 bacterioferritin [Pseudomonas sp. GM16]
2511412240	34	0	2.42475e-06	0.000319464	4.28408e-06	0.00280054	0.0007661	6.321e-07	6.92996	5.88395	PMI19_01658 serine protease Do [Pseudomonas sp. GM16]
2511415671	38	0	3.2378e-06	0.000322485	9.29275e-05	0.00355578	0.0002502	1.032e-07	7.08615	6.04	PMI19_05096 Outer membrane protein OmpA [Pseudomonas sp. GM16]

## Sheet: Legend
Proteins identified as differentially abundant between coculture in salicin medium versus monocultures in glucose medium, using the t test and the Rank Product test1 for the comparison of NSAF2. OV744cocultureVGlu tab: OV744 protein results for comparison of coculture to Rahnella sp. OV744 monoculture in glucose. Proteins are sorted by decreasing log2 of NSAF2 ratios, so that proteins with highes…
Explanation	Column Header
IMG Gene ID(s) corresponding to this protein (group)	Protein
average spectrum count for Rahnella sp. OV744 culture in glucose medium (OV744cocultureVGlu tab)	PV_OV744_Glu
average spectrum count for Pseudomonas sp GM16 culture in glucose medium (GM16cocultureVGlu tab)	PV_GM16_Glu
average spectrum count for coculture in salicin medium	PV_OG_S
p value from t-test (n = 3) comparing log10(NSAF) for the two cultures (OV744cocultureVGlu tab)	t_test_pvalue_OG_S_OV744_Glu_combined_NSAF_NoEqVar
p value from t-test (n = 3) comparing log10(NSAF) for the two cultures (GM16cocultureVGlu tab)	t_test_pvalue_GM16_Glu_OG_S_combined_NSAF_NoEqVar
Benjamini-Hochberg corrected p-value (NSAF) (OV744cocultureVGlu tab)	BH_OG_S_OV744_Glu_combined_NSAF_NoEqVar
Benjamini-Hochberg corrected p-value (NSAF) (GM16cocultureVGlu tab)	BH_GM16_Glu_OG_S_combined_NSAF_NoEqVar
p value from t-test (n = 3) comparing the log10(NSAF-by-bug) for the two cultures (OV744cocultureVGlu tab)	t_test_pvalue_OG_S_OV744_Glu_NSAFS_by_bug_NoEqVar
p value from t-test (n = 3) comparing the log10(NSAF-by-bug) for the two cultures (GM16cocultureVGlu tab)	t_test_pvalue_GM16_Glu_OG_S_NSAFS_by_bug_NoEqVar
Benjamini-Hochberg corrected p-value (NSAF-by-bug) (OV744cocultureVGlu tab)	BH_OG_S_OV744_Glu_NSAFS_by_bug_NoEqVar
Benjamini-Hochberg corrected p-value (NSAF-by-bug) (GM16cocultureVGlu tab)	BH_GM16_Glu_OG_S_NSAFS_by_bug_NoEqVar
Percentage of False Prediction value for Rank Product comparison of the two cultures	pfp_Rank_Product
p value from Rank Product comparison of the two cultures	P.value_Rank_Product
log2 of NSAF(salicin coculture) / NSAF(Rahnella sp OV744 in glucose culture) : (OV744cocultureVGlu tab)	log2ratio_OG_S_To_OV744_Glu
log2 of NSAF(Pseudomonas sp GM16 culture)/ NSAF(salicin coculture) : (GM16cocultureVGlu tab)	log2ratio_GM16_Glu_To_OG_S
log2 of NSAF-by-bug(salicin coculture) / NSAF-by-bug(Rahnella sp OV744 in glucose culture) : (OV744cocultureVGlu tab)	log2ratio_OG_S_To_OV744_Glu_NSAF_by_bug
log2 of NSAF-by-bug(Pseudomonas sp GM16 culture)/ NSAF-by-bug(salicin coculture) : (GM16cocultureVGlu tab)	log2ratio_GM16_Glu_To_OG_S_NSAF_by_bug
identifier line of the protein FASTA file from IMG	Description
1. Hong F, Breitling R, McEntee CW, Wittner BS, Nemhauser JL, Chory J. "RankProd: a bioconductor package for detecting differentially expressed genes in meta-analysis." Bioinformatics 2006, 22, 2825-7.
2. See Table S10 for NSAF results; see 2.6 Proteomic Data Analysis in the main text and the Legend tab of Table S10 for explanations of NSAF and NSAF-by-bug.
