# Supplementary material for: Mechanism for Utilization of the Populus-Derived Metabolite Salicin by a Pseudomonas—Rahnella Co-Culture
Source: Metabolites. 2023 Jan 17;13(2):140. doi: 10.3390/metabo13020140 (PMC9959693; doi:10.3390/metabo13020140)
Supplement: Supplementary file 1 [file metabolites-13-00140-s001.zip › Table S9_probable_saloh_exporters_OV744.xlsx]

## Sheet: Legend
Table S9	Probable salicyl alcohol exporters in Rahnella sp. OV744. blastp was used to query the protein sequences of known exporters of related compounds such as toluene against the Rahnella sp. OV744 genome [1-4]. The gene hits from blastp (e-value ≤ 1E-05) were then matched against the proteomics data.
References
1	Garcia V, Godoy P, Daniels C, Hurtado A, Ramos JL, Segura A. Functional analysis of new transporters involved in stress tolerance in Pseudomonas putida DOT-T1E. Environ Microbiol Rep. 2010;2(3):389-95; doi: 10.1111/j.1758-2229.2009.00093.x.
2	Fillet S, Daniels C, Pini C, Krell T, Duque E, Bernal P, et al. Transcriptional control of the main aromatic hydrocarbon efflux pump in Pseudomonas. Environ Microbiol Rep. 2012;4(2):158-67; doi: 10.1111/j.1758-2229.2011.00255.x.
3	Segura A, Molina L, Fillet S, Krell T, Bernal P, Munoz-Rojas J, et al. Solvent tolerance in Gram-negative bacteria. Curr Opin Biotechnol. 2012;23(3):415-21; doi: 10.1016/j.copbio.2011.11.015.
4	Ramos JL, Sol Cuenca M, Molina-Santiago C, Segura A, Duque E, Gomez-Garcia MR, et al. Mechanisms of solvent resistance mediated by interplay of cellular factors in Pseudomonas putida. FEMS Microbiol Rev. 2015;39(4):555-66; doi: 10.1093/femsre/fuv006.

## Sheet: S9
Locus tag	Description	Detected in glucose	Detected in salicin monoculture	Detected in salicin co-culture
EX29DRAFT_00286	RND family efflux transporter, MFP subunit	Yes	No	No
EX29DRAFT_01426	RND family efflux transporter, MFP subunit	Yes	Yes	Yes
EX29DRAFT_00133	RND family efflux transporter, MFP subunit	No	Yes	Yes
EX29DRAFT_05030	RND family efflux transporter, MFP subunit	No	Yes	No
EX29DRAFT_03845	RND family efflux transporter, MFP subunit	Yes	Yes	No
EX29DRAFT_01425	The (Largely Gram-negative Bacterial) Hydrophobe/Amphiphile Efflux-1 (HAE1) Family	Yes	Yes	Yes
EX29DRAFT_05031	Heavy metal efflux pump, CzcA family	No	Yes	No
EX29DRAFT_00690	Type I secretion outer membrane protein, TolC family	Yes	Yes	Yes
EX29DRAFT_05023	Efflux transporter, outer membrane factor (OMF) lipoprotein, NodT family	Yes	Yes	Yes
EX29DRAFT_02794	The (Largely Gram-negative Bacterial) Hydrophobe/Amphiphile Efflux-1 (HAE1) Family	No	No	Yes
EX29DRAFT_05031	Heavy metal efflux pump, CzcA family	No	Yes	No
EX29DRAFT_05023	Efflux transporter, outer membrane factor (OMF) lipoprotein, NodT family	Yes	Yes	Yes
EX29DRAFT_03848	Efflux transporter, outer membrane factor (OMF) lipoprotein, NodT family	Yes	Yes	No
EX29DRAFT_03777	Efflux transporter, outer membrane factor (OMF) lipoprotein, NodT family	No	No	Yes
